# Supplementary material for: Polygenic adaptation: From sweeps to subtle frequency shifts
Source: PLoS Genet. 2019 Mar 20;15(3):e1008035. doi: 10.1371/journal.pgen.1008035 (PMC6443195; doi:10.1371/journal.pgen.1008035)
Supplement: S1 File — Mathematica [60] notebook to produce the analytical approximations in all figures. (NB) [file pgen.1008035.s005.nb]

(* Content-type: application/vnd.wolfram.mathematica *)

(*** Wolfram Notebook File ***)
(* http://www.wolfram.com/nb *)

(* CreatedBy='Mathematica 11.2' *)

(*CacheID: 234*)
(* Internal cache information:
NotebookFileLineBreakTest
NotebookFileLineBreakTest
NotebookDataPosition[       158,          7]
NotebookDataLength[    599732,      11839]
NotebookOptionsPosition[    584996,      11588]
NotebookOutlinePosition[    585368,      11604]
CellTagsIndexPosition[    585325,      11601]
WindowFrame->Normal*)

(* Beginning of Notebook Content *)
Notebook[{

Cell[CellGroupData[{
Cell["\<\
Polygenic Adaptation : from sweeps to subtle frequency shifts.
 2019
Ilse H\[ODoubleDot]llinger, Pleuni S Pennings, Joachim Hermisson
Vienna, Austria
San Francisco, California, USA\
\>", "Title",
 CellChangeTimes->{{3.744364405641506*^9, 3.744364453043222*^9}, {
   3.748161392612401*^9, 3.7481614142837353`*^9}, {3.748759400847826*^9, 
   3.748759409679171*^9}, 
   3.757670590686192*^9},ExpressionUUID->"1b74e386-27a8-4525-93af-\
5b41a4df6886"],

Cell[CellGroupData[{

Cell["Background", "Section",
 CellChangeTimes->{{3.748160877778758*^9, 
  3.748160883227659*^9}},ExpressionUUID->"b6ace67b-0d52-47ed-a898-\
54766a5f3d43"],

Cell["\<\
Model description:

We model a binary trait , governed by L biallelic loci in a haploid, \
panmictic population, which are (completely) redundant in their fitness \
effect. Each allele can mutate from its ancestral state to the derived state. \
Before t<0 derived alleles are deleterious to their carrier. At t = 0 the \
environment changes and the optimum moves to a new location. Derived alleles \
become beneficial for their carrier.  Complete redundancy entails strong \
negative epistasis between the different loci, as an individual carrying any \
arbitrary number of mutations (>0) always has the same fitness effect, namely \
-sd for t<0, and +sb for t\[GreaterEqual]0. The wildtype individuals, without \
any mutation are set to have fitness 0.

Here we describe the analytical predictions we obtain by using the stochastic \
Yule process to deal with the initial stochastic phase. It yields \
distributions for allele frequency ratios.  When we subsequently apply \
deterministic dynamics, we find that due to the complete redundant fitness \
effect, the allele frequency ratios stay constant during the deterministic \
phase. Therefore allele frequency distributions derived within the stochastic \
Yule process framework can be transformed to predicting the final outcome \
after the deterministic phase of evolutionary dynamics.
 \
\>", "Text",
 CellChangeTimes->{{3.744364492147924*^9, 3.744364937507105*^9}, {
  3.744365183922084*^9, 3.744365187868854*^9}, {3.744607727540556*^9, 
  3.74460801713925*^9}, {3.745833859436442*^9, 3.745833865231577*^9}, {
  3.748160724025334*^9, 3.748160767458827*^9}, {3.748160818912849*^9, 
  3.748160865795027*^9}, {3.748758038174364*^9, 
  3.748758042287693*^9}},ExpressionUUID->"ce82bd32-4c50-432a-a09c-\
73275148fec1"]
}, Closed]],

Cell[CellGroupData[{

Cell["\<\
Predicting adaptive architectures for complete redundancy using 2 loci\
\>", "Section",
 CellChangeTimes->{{3.744364992356229*^9, 3.744365002563031*^9}, {
  3.744367015142733*^9, 3.744367024684339*^9}, {3.744443609326517*^9, 
  3.744443622404085*^9}, {3.7481609170602283`*^9, 3.748160933843461*^9}, {
  3.748237145528314*^9, 
  3.74823714993992*^9}},ExpressionUUID->"5d1f3330-d555-4d98-9287-\
72f4c5744bf3"],

Cell[CellGroupData[{

Cell["Trait basis = 2 loci", "Subsection",
 CellChangeTimes->{{3.744365010627778*^9, 3.74436503462803*^9}, {
   3.744365150588234*^9, 3.7443651729001713`*^9}, 3.744367019311002*^9, {
   3.744443629159768*^9, 3.744443639171423*^9}, 
   3.745833677997398*^9},ExpressionUUID->"5717fd0a-0b3f-40a1-85b6-\
25f6a43d9fb1"],

Cell[CellGroupData[{

Cell["\<\
Yule process: Sampling the population at a finite number of derived allele \
copies n\
\>", "Subsubsection",
 CellChangeTimes->{{3.7443650388600893`*^9, 3.744365040763146*^9}, {
  3.744366826916046*^9, 
  3.7443668811475353`*^9}},ExpressionUUID->"777b549a-b15e-4803-99f4-\
319e061156ba"],

Cell["\<\
We assume that we have two loci with recurrent mutation rates \
(\[CapitalTheta] = 2*N*u) \[CapitalTheta]A and \[CapitalTheta]B,here N is the \
population size, u is the mutation rate per individual and \[CapitalTheta] is \
the population mutation rate per locus. We obtain the probability to have 0  \
\[LessEqual] n \[LessEqual]N allele copies at locus A and 0  \[LessEqual] k \
\[LessEqual]N mutations at locus B, as\
\>", "Text",
 CellChangeTimes->{{3.7255130816136074`*^9, 3.725513151385615*^9}, {
  3.725868128240137*^9, 3.725868130892962*^9}, {3.7443650545471153`*^9, 
  3.74436509046001*^9}, {3.744365130412586*^9, 3.744365146068407*^9}, {
  3.744366279916847*^9, 3.744366283428616*^9}, {3.744366349076469*^9, 
  3.744366457235263*^9}, {3.744366497853073*^9, 
  3.7443665049260473`*^9}},ExpressionUUID->"6aab2655-d89a-44d6-9c9f-\
8f07d528ed62"],

Cell[BoxData[
 RowBox[{
  RowBox[{
   RowBox[{"YulePr12", "[", 
    RowBox[{
    "k_", ",", "n_", ",", " ", "\[CapitalTheta]A_", ",", " ", 
     "\[CapitalTheta]B_"}], "]"}], ":=", 
   RowBox[{
    RowBox[{"Binomial", "[", 
     RowBox[{
      RowBox[{"n", "+", "k", "-", "1"}], ",", "k"}], "]"}], " ", "*", 
    RowBox[{
     RowBox[{"(", 
      RowBox[{
       RowBox[{"Pochhammer", "[", 
        RowBox[{
         RowBox[{"N", "[", "\[CapitalTheta]A", "]"}], ",", "n"}], "]"}], "*", 
       
       RowBox[{"Pochhammer", "[", 
        RowBox[{
         RowBox[{"N", "[", "\[CapitalTheta]B", "]"}], ",", "k"}], "]"}]}], 
      ")"}], "/", 
     RowBox[{"Pochhammer", "[", 
      RowBox[{
       RowBox[{"N", "[", 
        RowBox[{"\[CapitalTheta]A", "+", "\[CapitalTheta]B"}], "]"}], ",", 
       RowBox[{"n", "+", "k"}]}], "]"}]}]}]}], 
  "\[IndentingNewLine]"}]], "Input",
 InitializationCell->True,
 CellChangeTimes->{{3.7057385279330797`*^9, 3.7057386004612913`*^9}, {
   3.7057386395286427`*^9, 3.705738802219401*^9}, {3.725691726792761*^9, 
   3.725691792078733*^9}, {3.725702164164068*^9, 3.7257021826156063`*^9}, {
   3.725702643391344*^9, 3.725702646782428*^9}, {3.72570268471747*^9, 
   3.725702686543933*^9}, 3.725958897744582*^9, {3.7263875829485903`*^9, 
   3.7263875862063637`*^9}, {3.726387666016865*^9, 3.726387704707308*^9}, {
   3.726469844332737*^9, 3.7264698483824263`*^9}, {3.726469987103677*^9, 
   3.726469989325739*^9}, 3.72647074117726*^9, {3.726470859583153*^9, 
   3.7264708612281713`*^9}, {3.72647177195817*^9, 3.726471802481996*^9}, {
   3.72647193085491*^9, 3.726471936710354*^9}, {3.726574269955544*^9, 
   3.7265742803947067`*^9}, {3.726574379937202*^9, 3.726574382018672*^9}, {
   3.726574512131913*^9, 3.726574565883531*^9}, {3.726574664754421*^9, 
   3.726574697938952*^9}, 3.726574929866338*^9, {3.726575494832967*^9, 
   3.726575496746427*^9}, {3.7265759192699223`*^9, 3.7265759342459097`*^9}, {
   3.7265759672456093`*^9, 3.7265759695806704`*^9}, {3.726816920100863*^9, 
   3.726816944641138*^9}, {3.726817283570718*^9, 3.726817302519519*^9}, 
   3.7268176715318623`*^9, {3.7268177030540943`*^9, 3.726817707622024*^9}, 
   3.726817742133939*^9, {3.726818036142715*^9, 3.726818065390092*^9}, {
   3.726818137654056*^9, 3.726818138822762*^9}, {3.726818261606811*^9, 
   3.726818264134282*^9}, 3.7268183177106133`*^9, {3.726821651693399*^9, 
   3.726821657141623*^9}, {3.7271721007683353`*^9, 3.727172172861244*^9}, 
   3.727457497646925*^9, 3.7319057535279427`*^9, {3.744368594765975*^9, 
   3.7443685989881763`*^9}},ExpressionUUID->"2c6f090c-35d1-4972-8dad-\
fdd7a25e82e6"],

Cell[TextData[{
 StyleBox["Then we calculate the probability that first locus (with mutation \
rate \[CapitalTheta]A) is ends up with more derived allele copies, such that \
", "Text",
  FontWeight->"Plain"],
 StyleBox[":  0  \[LessEqual]  k <n ",
  FontWeight->"Plain"]
}], "Input",
 Evaluatable->False,
 CellChangeTimes->{{3.725370574118662*^9, 3.7253706471016197`*^9}, {
   3.7253710076793265`*^9, 3.7253710653338003`*^9}, {3.725440210132112*^9, 
   3.7254402185167913`*^9}, 3.7254402738799577`*^9, {3.725513135904587*^9, 
   3.725513136364932*^9}, 3.725868155428337*^9, {3.744366468396261*^9, 
   3.744366534838931*^9}},ExpressionUUID->"595dbbea-b5b2-40d8-9ab6-\
b797c7f48d5d"],

Cell[BoxData[
 RowBox[{
  RowBox[{
   RowBox[{
    RowBox[{"Prob1stMajor", "[", 
     RowBox[{
     "n_", ",", " ", "\[CapitalTheta]A_", ",", " ", "\[CapitalTheta]B_"}], 
     "]"}], ":=", " ", 
    RowBox[{
     UnderoverscriptBox["\[Sum]", 
      RowBox[{"k", "=", "0"}], 
      RowBox[{"n", "-", "1"}]], 
     RowBox[{"YulePr12", "[", 
      RowBox[{
      "k", ",", "n", ",", "\[CapitalTheta]A", ",", "\[CapitalTheta]B"}], 
      "]"}]}]}], ";"}], "\[IndentingNewLine]"}]], "Input",
 InitializationCell->True,
 CellChangeTimes->{{3.725702232592952*^9, 3.725702277028702*^9}, 
   3.7257026512141943`*^9, {3.725702682510582*^9, 3.725702689196908*^9}, {
   3.726470870126978*^9, 3.726470871599203*^9}, 3.7264710173831453`*^9, {
   3.726471815243986*^9, 3.7264718210200443`*^9}, {3.726574306907422*^9, 
   3.726574370539453*^9}, {3.726574409107205*^9, 3.72657447944995*^9}, 
   3.7265746318887453`*^9, 3.726574683010356*^9, 3.726574920699806*^9, {
   3.7265749951071453`*^9, 3.7265749965546513`*^9}, 3.7265752416517687`*^9, 
   3.726575343155007*^9, 3.726575512683154*^9, 3.726575905676697*^9, {
   3.726576353684779*^9, 3.726576383171897*^9}, 3.726817677771371*^9, {
   3.726818214062292*^9, 3.726818246859645*^9}, 3.726818320493853*^9, 
   3.731905757543522*^9},ExpressionUUID->"53c8ae8d-ec98-4805-bc0a-\
f22866399245"],

Cell[TextData[{
 "By dividing the two formulas above we obtain the distribution of derived \
allele frequencies if locus A is the major locus and fixes (wildtype \
frequency = 0) : Alternatively this is the distribution of the ration of x = \
k/n, where ",
 StyleBox[" 0  \[LessEqual]  k <n and we sample once we have reached n copies \
at the first locus. ",
  FontWeight->"Plain"]
}], "Text",
 CellChangeTimes->{{3.7253706611802554`*^9, 3.7253706694510884`*^9}, {
   3.7253707090850344`*^9, 3.725370746077355*^9}, {3.7254398450978537`*^9, 
   3.725439894518718*^9}, {3.7255131704452677`*^9, 3.725513224685205*^9}, 
   3.725868275590773*^9, {3.726571399983515*^9, 3.7265714356477737`*^9}, {
   3.7443665549967823`*^9, 3.74436659742745*^9}, {3.744366735532482*^9, 
   3.744366809901273*^9}, {3.744366990413158*^9, 
   3.7443669908126907`*^9}},ExpressionUUID->"0eaf08a5-bead-4ac7-88b1-\
bf0b1ed74453"],

Cell[BoxData[
 RowBox[{
  RowBox[{
   RowBox[{"DistrMinor1stMajor", "[", 
    RowBox[{
    "n_", ",", "x_", ",", " ", "\[CapitalTheta]A_", ",", " ", 
     "\[CapitalTheta]B_"}], "]"}], ":=", 
   RowBox[{"n", "*", 
    RowBox[{
     RowBox[{"YulePr12", "[", 
      RowBox[{
       RowBox[{"n", "*", "x"}], ",", "n", ",", "\[CapitalTheta]A", ",", " ", 
       "\[CapitalTheta]B"}], "]"}], "/", 
     RowBox[{"Prob1stMajor", "[", 
      RowBox[{
      "n", ",", " ", "\[CapitalTheta]A", ",", " ", "\[CapitalTheta]B"}], 
      "]"}]}]}]}], ";"}]], "Input",
 InitializationCell->True,
 CellChangeTimes->{{3.72570231315432*^9, 3.7257023814785624`*^9}, {
   3.725702655000599*^9, 3.7257026914047213`*^9}, {3.725956668292265*^9, 
   3.72595667213208*^9}, {3.726387593699718*^9, 3.7263875997673388`*^9}, {
   3.7264699934057407`*^9, 3.726469996236965*^9}, {3.726470877893836*^9, 
   3.726470879211748*^9}, {3.726471705663269*^9, 3.726471708293988*^9}, {
   3.7264718312685003`*^9, 3.7264718424779797`*^9}, {3.726576377648383*^9, 
   3.726576391639971*^9}, 3.7268177549247704`*^9, 3.7268183280297318`*^9, {
   3.726818392765408*^9, 3.726818403149419*^9}, {3.72681847997176*^9, 
   3.726818498357461*^9}, {3.726821665790226*^9, 3.726821671444504*^9}, 
   3.727172571434431*^9, 3.7271741574145813`*^9, {3.744366723109702*^9, 
   3.744366724405109*^9}},ExpressionUUID->"4059cf17-a53a-4829-88ef-\
21353e4e11ed"],

Cell[BoxData[
 RowBox[{
  RowBox[{
   RowBox[{"MeanMinorpB", "[", 
    RowBox[{
    "n_", ",", " ", "\[CapitalTheta]A_", ",", " ", "\[CapitalTheta]B_"}], 
    "]"}], ":=", 
   RowBox[{
    RowBox[{"1", "/", "n"}], "*", 
    RowBox[{"(", 
     RowBox[{
      UnderoverscriptBox["\[Sum]", 
       RowBox[{"k", "=", "1"}], 
       RowBox[{"n", "-", "1"}]], " ", 
      RowBox[{"k", "*", 
       RowBox[{"YulePr12", "[", 
        RowBox[{
        "k", ",", "n", ",", " ", "\[CapitalTheta]A", ",", " ", 
         "\[CapitalTheta]B"}], "]"}]}]}], ")"}], "*", 
    RowBox[{"1", "/", 
     RowBox[{"Prob1stMajor", "[", 
      RowBox[{
      "n", ",", " ", "\[CapitalTheta]A", ",", " ", "\[CapitalTheta]B"}], 
      "]"}]}]}]}], ";"}]], "Input",
 InitializationCell->
  True,ExpressionUUID->"31fdac4f-f5d4-4677-a1f1-e92bc782a623"]
}, Closed]],

Cell[CellGroupData[{

Cell["\<\
Distribution of allele frequency ratio: Taking the limit of n \
\[LongRightArrow] \[Infinity] \
\>", "Subsubsection",
 CellChangeTimes->{{3.7443668912762136`*^9, 3.744366957759062*^9}, {
  3.7446087201372557`*^9, 3.744608753204007*^9}, {3.7446089064722013`*^9, 
  3.744608917584999*^9}},ExpressionUUID->"f5c4da3c-e5d2-432e-bc5a-\
0280ece4e9bd"],

Cell["\<\
For that we can write  YulePr12[k_,n_, \[CapitalTheta]A_, \[CapitalTheta]B_] \
as a compound distribution of a negative binomial and a beta-distribution: \
\>", "Text",
 CellChangeTimes->{{3.734932095006233*^9, 3.7349321589975834`*^9}, {
   3.734934696410859*^9, 3.734934749697564*^9}, {3.735634175534175*^9, 
   3.7356341905277348`*^9}, {3.738578573547352*^9, 3.738578648631661*^9}, {
   3.744367357436328*^9, 3.7443674298274107`*^9}, {3.7443686838834743`*^9, 
   3.744368684085167*^9}, 3.744368739587438*^9, {3.7444458303073807`*^9, 
   3.7444458329122133`*^9}},ExpressionUUID->"28fd5273-3053-4013-8027-\
0468c0dda355"],

Cell[BoxData[
 RowBox[{
  RowBox[{
   RowBox[{"MyNegBinomialBetaCompound", "[", 
    RowBox[{
    "k_", ",", "n_", ",", "\[CapitalTheta]A_", ",", "\[CapitalTheta]B_"}], 
    "]"}], ":=", 
   RowBox[{"Assuming", "[", 
    RowBox[{
     RowBox[{
      RowBox[{
       RowBox[{"Re", "[", 
        RowBox[{"n", "+", "\[CapitalTheta]A"}], "]"}], ">", "0"}], "&&", 
      RowBox[{
       RowBox[{"Re", "[", 
        RowBox[{"k", "+", "\[CapitalTheta]B"}], "]"}], ">", "0"}]}], ",", 
     RowBox[{
      RowBox[{"1", "/", 
       RowBox[{"Beta", "[", 
        RowBox[{"\[CapitalTheta]A", ",", "\[CapitalTheta]B"}], "]"}]}], "*", 
      RowBox[{"Binomial", "[", 
       RowBox[{
        RowBox[{
         RowBox[{"-", "1"}], "+", "k", "+", "n"}], ",", "k"}], "]"}], "*", 
      RowBox[{"Integrate", "[", 
       RowBox[{
        RowBox[{
         RowBox[{"x", "^", 
          RowBox[{"(", 
           RowBox[{"\[CapitalTheta]B", "+", "k", "-", "1"}], ")"}]}], "*", 
         RowBox[{
          RowBox[{"(", 
           RowBox[{"1", "-", "x"}], ")"}], "^", 
          RowBox[{"(", 
           RowBox[{"\[CapitalTheta]A", "+", "n", "-", "1"}], ")"}]}]}], ",", 
        RowBox[{"{", 
         RowBox[{"x", ",", "0", ",", "1"}], "}"}]}], "]"}]}]}], "]"}]}], 
  ";"}]], "Input",
 InitializationCell->True,
 CellChangeTimes->{{3.744368743022311*^9, 3.7443687852617807`*^9}, {
  3.74444329404364*^9, 
  3.744443307451621*^9}},ExpressionUUID->"071596d5-187d-419e-8a94-\
24bf20c0b1bf"],

Cell[CellGroupData[{

Cell[BoxData[
 RowBox[{"Assuming", "[", 
  RowBox[{
   RowBox[{
    RowBox[{
     RowBox[{"Re", "[", 
      RowBox[{"n", "+", "\[CapitalTheta]A"}], "]"}], ">", "0"}], "&&", 
    RowBox[{
     RowBox[{"Re", "[", 
      RowBox[{"k", "+", "\[CapitalTheta]B"}], "]"}], ">", "0"}]}], ",", 
   RowBox[{
    RowBox[{"1", "/", 
     RowBox[{"Beta", "[", 
      RowBox[{"\[CapitalTheta]A", ",", "\[CapitalTheta]B"}], "]"}]}], "*", 
    RowBox[{"Binomial", "[", 
     RowBox[{
      RowBox[{
       RowBox[{"-", "1"}], "+", "k", "+", "n"}], ",", "k"}], "]"}], "*", 
    RowBox[{"Integrate", "[", 
     RowBox[{
      RowBox[{
       RowBox[{"x", "^", 
        RowBox[{"(", 
         RowBox[{"\[CapitalTheta]B", "+", "k", "-", "1"}], ")"}]}], "*", 
       RowBox[{
        RowBox[{"(", 
         RowBox[{"1", "-", "x"}], ")"}], "^", 
        RowBox[{"(", 
         RowBox[{"\[CapitalTheta]A", "+", "n", "-", "1"}], ")"}]}]}], ",", 
      RowBox[{"{", 
       RowBox[{"x", ",", "0", ",", "1"}], "}"}]}], "]"}]}]}], "]"}]], "Input",\

 CellChangeTimes->{{3.744367835982459*^9, 3.744367860693289*^9}, {
   3.744368275157175*^9, 3.744368296197648*^9}, {3.744368342463687*^9, 
   3.744368345533474*^9}, {3.744368406822393*^9, 3.7443684270212193`*^9}, {
   3.74436845773319*^9, 3.744368528894362*^9}, 3.744368576208365*^9, {
   3.7443686236562023`*^9, 3.7443686247239017`*^9}, {3.744443371864855*^9, 
   3.744443384463929*^9}},ExpressionUUID->"00c64129-3b4c-45fb-9d6f-\
573f90e6cfa1"],

Cell[BoxData[
 FractionBox[
  RowBox[{
   RowBox[{"Binomial", "[", 
    RowBox[{
     RowBox[{
      RowBox[{"-", "1"}], "+", "k", "+", "n"}], ",", "k"}], "]"}], " ", 
   RowBox[{"Gamma", "[", 
    RowBox[{"n", "+", "\[CapitalTheta]A"}], "]"}], " ", 
   RowBox[{"Gamma", "[", 
    RowBox[{"k", "+", "\[CapitalTheta]B"}], "]"}]}], 
  RowBox[{
   RowBox[{"Beta", "[", 
    RowBox[{"\[CapitalTheta]A", ",", "\[CapitalTheta]B"}], "]"}], " ", 
   RowBox[{"Gamma", "[", 
    RowBox[{"k", "+", "n", "+", "\[CapitalTheta]A", "+", "\[CapitalTheta]B"}],
     "]"}]}]]], "Output",
 CellChangeTimes->{
  3.7443683051450577`*^9, 3.744368348954501*^9, {3.744368466597906*^9, 
   3.744368496283765*^9}, 3.744368532667325*^9, 3.744368579836734*^9, 
   3.744368628516066*^9, 
   3.744443390828278*^9},ExpressionUUID->"604a6dd0-53db-4b0c-ba0b-\
d1841ce1dbb8"]
}, Open  ]],

Cell[CellGroupData[{

Cell[BoxData[
 RowBox[{"YulePr12", "[", 
  RowBox[{
  "k", ",", "n", ",", " ", "\[CapitalTheta]A", ",", " ", "\[CapitalTheta]B"}],
   "]"}]], "Input",
 CellChangeTimes->{{3.744443371211441*^9, 
  3.744443394240123*^9}},ExpressionUUID->"cbd114d9-a6ed-4566-b3a0-\
323ff2d21e77"],

Cell[BoxData[
 FractionBox[
  RowBox[{
   RowBox[{"Binomial", "[", 
    RowBox[{
     RowBox[{
      RowBox[{"-", "1"}], "+", "k", "+", "n"}], ",", "k"}], "]"}], " ", 
   RowBox[{"Pochhammer", "[", 
    RowBox[{"\[CapitalTheta]A", ",", "n"}], "]"}], " ", 
   RowBox[{"Pochhammer", "[", 
    RowBox[{"\[CapitalTheta]B", ",", "k"}], "]"}]}], 
  RowBox[{"Pochhammer", "[", 
   RowBox[{
    RowBox[{"\[CapitalTheta]A", "+", "\[CapitalTheta]B"}], ",", 
    RowBox[{"k", "+", "n"}]}], "]"}]]], "Output",
 CellChangeTimes->{3.744368845884194*^9, 
  3.7444433955223827`*^9},ExpressionUUID->"5189e2bb-89a9-448c-acc9-\
6507d24bca93"]
}, Open  ]],

Cell["We show that these are the s\[LessEqual]ame:", "Text",
 CellChangeTimes->{{3.74436869666855*^9, 3.744368703172407*^9}, {
  3.744446410838146*^9, 
  3.74444641083858*^9}},ExpressionUUID->"7ed91776-11b3-4dee-ab0e-\
cc998965e494"],

Cell[CellGroupData[{

Cell[BoxData[
 RowBox[{"FullSimplify", "[", 
  RowBox[{
   RowBox[{"MyNegBinomialBetaCompound", "[", 
    RowBox[{"k", ",", "n", ",", "\[CapitalTheta]A", ",", "\[CapitalTheta]B"}],
     "]"}], "-", 
   RowBox[{"YulePr12", "[", 
    RowBox[{
    "k", ",", "n", ",", " ", "\[CapitalTheta]A", ",", " ", 
     "\[CapitalTheta]B"}], "]"}]}], "]"}]], "Input",
 CellChangeTimes->{{3.74436860498884*^9, 3.744368638588814*^9}, {
  3.744368795452825*^9, 3.744368817644022*^9}, {3.7444434007575397`*^9, 
  3.7444434067657747`*^9}},ExpressionUUID->"dbe9bdcd-6392-4340-a104-\
565aebed9e74"],

Cell[BoxData["0"], "Output",
 CellChangeTimes->{
  3.7443686093541317`*^9, 3.744368639973968*^9, {3.744368806544436*^9, 
   3.7443688214067383`*^9}, 
   3.744443411125742*^9},ExpressionUUID->"685dfefe-af0b-4a8a-8b15-\
55418cffce80"]
}, Open  ]],

Cell["\<\
We can derive the large-n limit of the distribution of the minor locus \
explicitly.  In the limit of n \[LongRightArrow] \[Infinity] we obtain the \
beta-prime distribution. This is the distribution of the allele frequency \
ratio x_2, where we divide derived allele frequencies at locus B by locus A\
\>", "Text",
 CellChangeTimes->{{3.7443688922441998`*^9, 3.744368951507453*^9}, {
  3.7443699144366198`*^9, 3.744369945171526*^9}, {3.744443335272818*^9, 
  3.744443357908038*^9}, {3.7444458361239223`*^9, 3.744445849734041*^9}, {
  3.744445940148841*^9, 
  3.7444460129820538`*^9}},ExpressionUUID->"0144e113-bd90-412d-86ce-\
e7d3b41b4478"],

Cell[BoxData[
 RowBox[{
  RowBox[{
   RowBox[{"SecondOverFirstBetaPrime", "[", 
    RowBox[{"x_", ",", "\[CapitalTheta]A_", ",", "\[CapitalTheta]B_"}], "]"}],
    ":=", 
   RowBox[{
    RowBox[{"1", "/", 
     RowBox[{"Beta", "[", 
      RowBox[{"\[CapitalTheta]A", ",", "\[CapitalTheta]B"}], "]"}]}], "*", 
    RowBox[{"x", "^", 
     RowBox[{"(", 
      RowBox[{"\[CapitalTheta]B", "-", "1"}], ")"}]}], "*", 
    RowBox[{
     RowBox[{"(", 
      RowBox[{"1", "+", "x"}], ")"}], "^", 
     RowBox[{"(", 
      RowBox[{
       RowBox[{"-", "\[CapitalTheta]A"}], "-", "\[CapitalTheta]B"}], 
      ")"}]}]}]}], ";"}]], "Input",
 InitializationCell->True,
 CellChangeTimes->{{3.744368988695915*^9, 3.744369094549369*^9}, {
  3.744369887580058*^9, 3.744369893083832*^9}, {3.744443420222633*^9, 
  3.7444434371717*^9}},ExpressionUUID->"50db4e73-be0d-4697-bbf3-aa63b0e7d46a"]
}, Closed]],

Cell[CellGroupData[{

Cell["Allele frequency ratio at the minor locus ", "Subsubsection",
 CellChangeTimes->{{3.7444460904148197`*^9, 3.744446104377912*^9}, {
  3.744449944680127*^9, 
  3.744449946196684*^9}},ExpressionUUID->"d8cc5c37-5645-43df-a5c3-\
5befbbeebe4c"],

Cell["\<\
Now we want to find the allele frequency distribution of the allele frequency \
ratio at the smaller locus. We need to condition on  0 \[LessEqual] x \
\[LessEqual] 1, that means that the B locus has fewer copies than the A, by \
integrating over the distribution and dividing by the integral\
\>", "Text",
 CellChangeTimes->{{3.7443688922441998`*^9, 3.744368951507453*^9}, {
  3.7443699144366198`*^9, 3.744369945171526*^9}, {3.744443335272818*^9, 
  3.744443357908038*^9}, {3.7444458361239223`*^9, 3.744445849734041*^9}, {
  3.744445940148841*^9, 3.7444460129820538`*^9}, {3.74444635362885*^9, 
  3.744446451036718*^9}, {3.744446615682764*^9, 
  3.744446627213381*^9}},ExpressionUUID->"77e8a194-7607-43df-8f8b-\
2641a89169a8"],

Cell[CellGroupData[{

Cell[BoxData[
 RowBox[{"Assuming", "[", 
  RowBox[{
   RowBox[{"\[CapitalTheta]B", ">", "0"}], ",", 
   RowBox[{"Integrate", "[", 
    RowBox[{
     RowBox[{
      RowBox[{"x", "^", 
       RowBox[{"(", 
        RowBox[{"\[CapitalTheta]B", "-", "1"}], ")"}]}], "*", 
      RowBox[{
       RowBox[{"(", 
        RowBox[{"1", "+", "x"}], ")"}], "^", 
       RowBox[{"(", 
        RowBox[{
         RowBox[{"-", "\[CapitalTheta]A"}], "-", "\[CapitalTheta]B"}], 
        ")"}]}]}], ",", 
     RowBox[{"{", 
      RowBox[{"x", ",", "0", ",", "1"}], "}"}]}], "]"}]}], "]"}]], "Input",
 CellChangeTimes->{{3.7444461194149513`*^9, 3.744446144047517*^9}, {
   3.744446178969741*^9, 3.744446212702552*^9}, 3.744446300782938*^9, 
   3.744446340792926*^9},ExpressionUUID->"56d6cacc-9ffe-485b-8af0-\
73a70a90e3ea"],

Cell[BoxData[
 FractionBox[
  RowBox[{"Hypergeometric2F1", "[", 
   RowBox[{"\[CapitalTheta]B", ",", 
    RowBox[{"\[CapitalTheta]A", "+", "\[CapitalTheta]B"}], ",", 
    RowBox[{"1", "+", "\[CapitalTheta]B"}], ",", 
    RowBox[{"-", "1"}]}], "]"}], "\[CapitalTheta]B"]], "Output",
 CellChangeTimes->{{3.744446196066641*^9, 3.744446215437509*^9}, 
   3.7444463042126503`*^9, 
   3.7444463448199043`*^9},ExpressionUUID->"c218dfad-953b-47df-a485-\
b5ba9a200b88"]
}, Open  ]],

Cell["\<\
We get the distribution with \[CapitalTheta]1, as the mutation rate at the \
major locus and \[CapitalTheta]2 as the mutation rate at the smaller locus\
\>", "Text",
 CellChangeTimes->{{3.744446497670826*^9, 3.744446548262578*^9}, 
   3.744446658101221*^9},ExpressionUUID->"f66f9df0-8e12-4ec3-9620-\
77c58d6ed014"],

Cell[BoxData[
 RowBox[{
  RowBox[{
   RowBox[{"Pmin2", "[", 
    RowBox[{"\[CapitalTheta]1_", ",", "\[CapitalTheta]2_", ",", "x_"}], "]"}],
    ":=", 
   RowBox[{
    RowBox[{"x", "^", 
     RowBox[{"(", 
      RowBox[{"\[CapitalTheta]2", "-", "1"}], ")"}]}], 
    RowBox[{
     RowBox[{"(", 
      RowBox[{"1", "+", "x"}], ")"}], "^", 
     RowBox[{"(", 
      RowBox[{
       RowBox[{"-", "\[CapitalTheta]1"}], "-", "\[CapitalTheta]2"}], ")"}]}], 
    
    RowBox[{"\[CapitalTheta]2", " ", "/", 
     RowBox[{"Hypergeometric2F1", "[", 
      RowBox[{"\[CapitalTheta]2", ",", 
       RowBox[{"\[CapitalTheta]1", "+", "\[CapitalTheta]2"}], ",", 
       RowBox[{"1", "+", "\[CapitalTheta]2"}], ",", 
       RowBox[{"-", "1"}]}], "]"}]}]}]}], "\[IndentingNewLine]"}]], "Input",
 InitializationCell->True,
 CellChangeTimes->{{3.744446153216042*^9, 3.744446170948921*^9}, 
   3.744446564180832*^9},ExpressionUUID->"1040fdb6-531c-42aa-8f43-\
370987f671b4"]
}, Closed]],

Cell[CellGroupData[{

Cell["Mean  allele frequency ratio x: Figure 3, Figure S.1", "Subsubsection",
 CellChangeTimes->{{3.744443725572247*^9, 3.744443736460496*^9}, {
  3.7444499731587553`*^9, 3.744449975787634*^9}, {3.7487584269913673`*^9, 
  3.74875842742341*^9}, {3.748759304167597*^9, 
  3.748759319182426*^9}},ExpressionUUID->"764a00c1-4c5e-4716-b364-\
0d483c50f6d3"],

Cell["\<\
Similarly, we obtain the expected value of the ratio of the smaller over the \
larger locus (2 loci), by conditioning on the B locus having fewer copies \
than the A (given by the quotient), and by averaging over all ratios \
(integral). \
\>", "Text",
 CellChangeTimes->{{3.744369993035741*^9, 3.744370057371585*^9}, {
   3.7444434623287077`*^9, 3.744443506594224*^9}, {3.7444438343745623`*^9, 
   3.7444438446696367`*^9}, 3.744443889125023*^9, 3.744446035913782*^9, {
   3.7444465947714567`*^9, 3.744446598443911*^9}, {3.744446630798668*^9, 
   3.744446631012327*^9}, {3.748758437655793*^9, 
   3.748758439679996*^9}},ExpressionUUID->"578763af-dc81-458c-8619-\
0c9c58881a82"],

Cell[BoxData[
 RowBox[{
  RowBox[{
   RowBox[{"MeanMinorOverMajorBetaPrime", "[", 
    RowBox[{"\[CapitalTheta]A_", ",", "\[CapitalTheta]B_"}], "]"}], ":=", 
   RowBox[{
    RowBox[{"Integrate", "[", 
     RowBox[{
      RowBox[{"x", "*", 
       RowBox[{"SecondOverFirstBetaPrime", "[", 
        RowBox[{"x", ",", "\[CapitalTheta]A", ",", "\[CapitalTheta]B"}], 
        "]"}]}], ",", 
      RowBox[{"{", 
       RowBox[{"x", ",", "0", ",", "1"}], "}"}]}], "]"}], "/", 
    RowBox[{"Integrate", "[", 
     RowBox[{
      RowBox[{"SecondOverFirstBetaPrime", "[", 
       RowBox[{"x", ",", "\[CapitalTheta]A", ",", "\[CapitalTheta]B"}], "]"}],
       ",", 
      RowBox[{"{", 
       RowBox[{"x", ",", "0", ",", "1"}], "}"}]}], "]"}]}]}], ";"}]], "Input",\

 InitializationCell->True,
 CellChangeTimes->{{3.737435106593943*^9, 3.73743515580124*^9}, {
  3.744369238423934*^9, 3.744369243557527*^9}, {3.7443697627025948`*^9, 
  3.7443697709494457`*^9}, {3.744369896728821*^9, 3.744369908348043*^9}, {
  3.744443426367546*^9, 
  3.7444434443613663`*^9}},ExpressionUUID->"44d62a42-ff5a-4f68-b442-\
e22f6b03aa38"],

Cell["Figure 3 in main text:", "Text",
 CellChangeTimes->{{3.744443894766831*^9, 3.7444438975163393`*^9}, 
   3.744443973748219*^9},ExpressionUUID->"f3d7b79d-7647-4e30-914b-\
79b23d07cc30"],

Cell[CellGroupData[{

Cell[BoxData[
 RowBox[{"LogLinearPlot", "[", 
  RowBox[{
   RowBox[{"MeanMinorOverMajorBetaPrime", "[", 
    RowBox[{"\[CapitalTheta]", ",", "\[CapitalTheta]"}], "]"}], ",", 
   RowBox[{"{", 
    RowBox[{"\[CapitalTheta]", ",", "0.01", ",", "100"}], "}"}], ",", 
   RowBox[{"PlotRange", "\[Rule]", 
    RowBox[{"{", 
     RowBox[{"0", ",", "1"}], "}"}]}], ",", " ", 
   RowBox[{"Frame", "\[Rule]", "True"}], ",", " ", 
   RowBox[{"FrameStyle", "\[Rule]", 
    RowBox[{"Directive", "[", 
     RowBox[{"{", 
      RowBox[{"Bold", ",", "Thick", ",", "Black"}], "}"}], "]"}]}], ",", 
   RowBox[{"RotateLabel", "\[Rule]", "False"}], ",", 
   RowBox[{"FrameLabel", "\[Rule]", 
    RowBox[{"{", 
     RowBox[{
      RowBox[{"{", 
       RowBox[{
       "\"\<\!\(\*OverscriptBox[FractionBox[SubscriptBox[\(p\), \(<\)], \
SubscriptBox[\(p\), \(>\)]], \(_\)]\)\>\"", ",", "None"}], "}"}], ",", 
      RowBox[{"{", 
       RowBox[{
       "\"\<\!\(\*SubscriptBox[\(\[CapitalTheta]\), \(l\)]\)\>\"", ",", 
        "\"\<Mean allele frequency ratio \!\(\*SubscriptBox[\(x\), \(2\)]\)\>\
\""}], "}"}]}], "}"}]}]}], "]"}]], "Input",
 CellChangeTimes->{{3.74444389938589*^9, 3.744443942790297*^9}, {
  3.744443978116173*^9, 3.744444087942177*^9}, {3.7444441426873493`*^9, 
  3.7444441916232567`*^9}},ExpressionUUID->"e79e3d20-6ad2-40d0-a107-\
a5eba4dcccd4"],

Cell[BoxData[
 GraphicsBox[{{{}, {}, 
    TagBox[
     {RGBColor[0.368417, 0.506779, 0.709798], AbsoluteThickness[1.6], Opacity[
      1.], LineBox[CompressedData["
1:eJwllHk41HkcgMcxw/DEzG/XblNylHZt7HSt0jo+35U2R9cQDUVyd0xJZRMr
NJNJTZi0KjcNjbOkSQe/b1kbnhG1VGpVrly/RK4cse2zf7zP+9f772vse8gl
QJVGo3l84T9v5swvvbGfwJPZzFcKQyEcFJPchmACWxiFZGhyhZA4EVjSG0Dg
r94Q/v7WQmhuuVVs6EPgulQG+2cPIXhKXYsk2wlsd9ev1PuCEAK1E+R7bQjs
Hy2flDJFEPWZftVYl8ArDfJiXnwWQWn7yKWkMjaOXvk6Zb+GGBITTRoPlrJx
EKnJ7eaIIRTc6JuK2HjFlKjwgLkY1qQrDjPy2HiiNFoo44nhPj/cKeIyGyfW
69eSaWKob5yd9o9mYwVXejzT4gx0VTJ3W25h40/bawddQ+OBc8Vw6Zs+Fras
qerq50hAmep1fvgdC6/OquxTcCUQnZ46odbFwgEr0/cmrZdAb9a39aavWVi2
YhktVCABRb7uodCnLGxV2ZHc8UACLrfmKuj3WHicvubpGcF5iG96s8n8HAun
bFwlsGhKgGlG1tFwLgtPOW9alu6bBDcbknJj3uvg4cJd+kYlyRAtOJUz4D0P
j/y2P+PV4CWwCTMw/dCvjQX9PhuFsnRg7vb42LBDC/eFlc28aM2Gxh+7nzOU
mpiR5u353kcGooAF9q2eGvisj6WUaSMHp98/jJ6up2PvwgMXFhmXAG1WYP54
uzq2f5JfwKi4Adf9bU4eeqeKZYTvxOXycjhUWPQNxVfB5jhrwep9FWCtiN+r
rpwjNzTr7LzNvw93Wqa5PfkzpO1wSc0DKYZlD3TMoqSTJGqRBltZVENk1NGf
HMrGSZGNZl5KXw1Q05xHtRdGSM9HAwxiYR1YOxNBkQVD5PKRVv/F25TgfivZ
qIE+QE5O2J8epzXBogMOb5nNXaRO5lSqXt8TcJSsP+bBeU3axSp1DB78DU12
Y1vCk56QfCeJe0VDC/jO1f52Mfw2mTurF5Zb9Ry4m7/rCAtSAOOl3/r511ph
PIBR8Kv2U7AtoARr77wCo+G1gZ35bcDSb2q7lN0GvTa3Zp8adEOc2cv0BPkb
2DGg1ea8aQC8OrUVLxrewqkTXttK44Zg+oizenppO1iTY6ax+SNwcVxcIEjr
AL1VVqPG0nEYN5L/6X64EyZfvBbPOzgJX99NyJla1wUkaZdsJ56BKpmnaLNW
N8iaXaX2gjnw3FCkkVfdDYpkqZqDgwrKuh6jlxb7DpY9463dTqqiVfwjvHiz
HshdibcylqujmceMkeDaHphXfH5JWyUdbRH6CbqDeyGOvBmyYJUGGkpMqakZ
64WPw5bhkTWayHFJ3e5JYR/42QoChTwtZLwgpNxRsx+6jD8pPz7URuq6clH9
iX5wW9o5KHKdh1qqWj8kD/bDM9Ik/mSdDqpwa95v5joA3LtaIl19FvqFox/L
Lh2AvSY3c4Y7WGhhwcbpHG0KzF8yPp9OY6NHydNrinZSYGrYmF+dyUareSaW
6l4ULPVPcaHlspGmge1fO70pMBj8/lq4nI0mnMkzzD0UsFQdXQ8o2GidzOLG
7kAKRn84K+c1sdEJmkHaeAgFleG67vrqBDoeJi9rFFFwt+o5zUODQPaJz89y
4ihQqGUVXtQikErMjTFfMQXXJStUdNkESpv6J2I0noKcbF6RigGBMtp3uBGJ
FJyuu6Das5ZAJ2ceuq+7QkGszq7iJVYE0vU65xCZSsFJVxO+jy2BmptfKavS
KDjeVl7cak+gueXRErtMCvYNt/CVvC/9EOej/VUKAtdkqDHdCLSk2jFCKKPA
LyKwZAOfQDOc3pTqPAp20SfUSG8CmaUPn0VyCvhOZMn0HgJZtf/hF1VAgVtC
nIdlAIGkQYsb7xVS4NK8Vf1YMIFWu11//KmIgi3//xdld+zxtSih4F9YVrHo

       "]]},
     Annotation[#, "Charting`Private`Tag$631347#1"]& ]}, {}, {}},
  AspectRatio->NCache[GoldenRatio^(-1), 0.6180339887498948],
  Axes->{True, True},
  AxesLabel->{None, None},
  AxesOrigin->{-4.605169998021961, 0},
  CoordinatesToolOptions:>{"DisplayFunction" -> ({
      Exp[
       Part[#, 1]], 
      Part[#, 2]}& ), "CopiedValueFunction" -> ({
      Exp[
       Part[#, 1]], 
      Part[#, 2]}& )},
  DisplayFunction->Identity,
  Frame->{{True, True}, {True, True}},
  FrameLabel->{{
     FormBox[
     "\"\\!\\(\\*OverscriptBox[FractionBox[SubscriptBox[\\(p\\), \\(<\\)], \
SubscriptBox[\\(p\\), \\(>\\)]], \\(_\\)]\\)\"", TraditionalForm], None}, {
     FormBox[
     "\"\\!\\(\\*SubscriptBox[\\(\[CapitalTheta]\\), \\(l\\)]\\)\"", 
      TraditionalForm], 
     FormBox[
     "\"Mean allele frequency ratio \\!\\(\\*SubscriptBox[\\(x\\), \
\\(2\\)]\\)\"", TraditionalForm]}},
  FrameStyle->Directive[{Bold, 
     Thickness[Large], 
     GrayLevel[0]}],
  FrameTicks->FrontEndValueCache[{{Automatic, Automatic}, {
      Charting`ScaledTicks[{Log, Exp}], 
      Charting`ScaledFrameTicks[{Log, Exp}]}}, {{
     Automatic, Automatic}, {{{-4.605170185988091, 
        FormBox["0.01`", TraditionalForm], {0.01, 0.}, {
         AbsoluteThickness[0.1]}}, {-2.3025850929940455`, 
        FormBox[
         TagBox[
          InterpretationBox["\"0.10\"", 0.1, AutoDelete -> True], 
          NumberForm[#, {
            DirectedInfinity[1], 2}]& ], TraditionalForm], {0.01, 0.}, {
         AbsoluteThickness[0.1]}}, {0., 
        FormBox["1", TraditionalForm], {0.01, 0.}, {
         AbsoluteThickness[0.1]}}, {2.302585092994046, 
        FormBox["10", TraditionalForm], {0.01, 0.}, {
         AbsoluteThickness[0.1]}}, {4.605170185988092, 
        FormBox["100", TraditionalForm], {0.01, 0.}, {
         AbsoluteThickness[0.1]}}, {-6.907755278982137, 
        FormBox[
         TemplateBox[{0., 0.}, "Spacer2"], TraditionalForm], {0.005, 0.}, {
         AbsoluteThickness[0.1]}}, {-6.214608098422191, 
        FormBox[
         TemplateBox[{0., 0.}, "Spacer2"], TraditionalForm], {0.005, 0.}, {
         AbsoluteThickness[0.1]}}, {-5.809142990314028, 
        FormBox[
         TemplateBox[{0., 0.}, "Spacer2"], TraditionalForm], {0.005, 0.}, {
         AbsoluteThickness[0.1]}}, {-5.521460917862246, 
        FormBox[
         TemplateBox[{0., 0.}, "Spacer2"], TraditionalForm], {0.005, 0.}, {
         AbsoluteThickness[0.1]}}, {-5.298317366548036, 
        FormBox[
         TemplateBox[{0., 0.}, "Spacer2"], TraditionalForm], {0.005, 0.}, {
         AbsoluteThickness[0.1]}}, {-5.115995809754082, 
        FormBox[
         TemplateBox[{0., 0.}, "Spacer2"], TraditionalForm], {0.005, 0.}, {
         AbsoluteThickness[0.1]}}, {-4.961845129926823, 
        FormBox[
         TemplateBox[{0., 0.}, "Spacer2"], TraditionalForm], {0.005, 0.}, {
         AbsoluteThickness[0.1]}}, {-4.8283137373023015`, 
        FormBox[
         TemplateBox[{0., 0.}, "Spacer2"], TraditionalForm], {0.005, 0.}, {
         AbsoluteThickness[0.1]}}, {-4.710530701645918, 
        FormBox[
         TemplateBox[{0., 0.}, "Spacer2"], TraditionalForm], {0.005, 0.}, {
         AbsoluteThickness[0.1]}}, {-3.912023005428146, 
        FormBox[
         TemplateBox[{0., 0.}, "Spacer2"], TraditionalForm], {0.005, 0.}, {
         AbsoluteThickness[0.1]}}, {-3.506557897319982, 
        FormBox[
         TemplateBox[{0., 0.}, "Spacer2"], TraditionalForm], {0.005, 0.}, {
         AbsoluteThickness[0.1]}}, {-3.2188758248682006`, 
        FormBox[
         TemplateBox[{0., 0.}, "Spacer2"], TraditionalForm], {0.005, 0.}, {
         AbsoluteThickness[0.1]}}, {-2.995732273553991, 
        FormBox[
         TemplateBox[{0., 0.}, "Spacer2"], TraditionalForm], {0.005, 0.}, {
         AbsoluteThickness[0.1]}}, {-2.8134107167600364`, 
        FormBox[
         TemplateBox[{0., 0.}, "Spacer2"], TraditionalForm], {0.005, 0.}, {
         AbsoluteThickness[0.1]}}, {-2.659260036932778, 
        FormBox[
         TemplateBox[{0., 0.}, "Spacer2"], TraditionalForm], {0.005, 0.}, {
         AbsoluteThickness[0.1]}}, {-2.5257286443082556`, 
        FormBox[
         TemplateBox[{0., 0.}, "Spacer2"], TraditionalForm], {0.005, 0.}, {
         AbsoluteThickness[0.1]}}, {-2.4079456086518722`, 
        FormBox[
         TemplateBox[{0., 0.}, "Spacer2"], TraditionalForm], {0.005, 0.}, {
         AbsoluteThickness[0.1]}}, {-1.6094379124341003`, 
        FormBox[
         TemplateBox[{0., 0.}, "Spacer2"], TraditionalForm], {0.005, 0.}, {
         AbsoluteThickness[0.1]}}, {-1.2039728043259361`, 
        FormBox[
         TemplateBox[{0., 0.}, "Spacer2"], TraditionalForm], {0.005, 0.}, {
         AbsoluteThickness[0.1]}}, {-0.916290731874155, 
        FormBox[
         TemplateBox[{0., 0.}, "Spacer2"], TraditionalForm], {0.005, 0.}, {
         AbsoluteThickness[0.1]}}, {-0.6931471805599453, 
        FormBox[
         TemplateBox[{0., 0.}, "Spacer2"], TraditionalForm], {0.005, 0.}, {
         AbsoluteThickness[0.1]}}, {-0.5108256237659907, 
        FormBox[
         TemplateBox[{0., 0.}, "Spacer2"], TraditionalForm], {0.005, 0.}, {
         AbsoluteThickness[0.1]}}, {-0.35667494393873245`, 
        FormBox[
         TemplateBox[{0., 0.}, "Spacer2"], TraditionalForm], {0.005, 0.}, {
         AbsoluteThickness[0.1]}}, {-0.2231435513142097, 
        FormBox[
         TemplateBox[{0., 0.}, "Spacer2"], TraditionalForm], {0.005, 0.}, {
         AbsoluteThickness[0.1]}}, {-0.10536051565782628`, 
        FormBox[
         TemplateBox[{0., 0.}, "Spacer2"], TraditionalForm], {0.005, 0.}, {
         AbsoluteThickness[0.1]}}, {0.6931471805599453, 
        FormBox[
         TemplateBox[{0., 0.}, "Spacer2"], TraditionalForm], {0.005, 0.}, {
         AbsoluteThickness[0.1]}}, {1.0986122886681098`, 
        FormBox[
         TemplateBox[{0., 0.}, "Spacer2"], TraditionalForm], {0.005, 0.}, {
         AbsoluteThickness[0.1]}}, {1.3862943611198906`, 
        FormBox[
         TemplateBox[{0., 0.}, "Spacer2"], TraditionalForm], {0.005, 0.}, {
         AbsoluteThickness[0.1]}}, {1.6094379124341003`, 
        FormBox[
         TemplateBox[{0., 0.}, "Spacer2"], TraditionalForm], {0.005, 0.}, {
         AbsoluteThickness[0.1]}}, {1.791759469228055, 
        FormBox[
         TemplateBox[{0., 0.}, "Spacer2"], TraditionalForm], {0.005, 0.}, {
         AbsoluteThickness[0.1]}}, {1.9459101490553132`, 
        FormBox[
         TemplateBox[{0., 0.}, "Spacer2"], TraditionalForm], {0.005, 0.}, {
         AbsoluteThickness[0.1]}}, {2.0794415416798357`, 
        FormBox[
         TemplateBox[{0., 0.}, "Spacer2"], TraditionalForm], {0.005, 0.}, {
         AbsoluteThickness[0.1]}}, {2.1972245773362196`, 
        FormBox[
         TemplateBox[{0., 0.}, "Spacer2"], TraditionalForm], {0.005, 0.}, {
         AbsoluteThickness[0.1]}}, {2.995732273553991, 
        FormBox[
         TemplateBox[{0., 0.}, "Spacer2"], TraditionalForm], {0.005, 0.}, {
         AbsoluteThickness[0.1]}}, {3.4011973816621555`, 
        FormBox[
         TemplateBox[{0., 0.}, "Spacer2"], TraditionalForm], {0.005, 0.}, {
         AbsoluteThickness[0.1]}}, {3.6888794541139363`, 
        FormBox[
         TemplateBox[{0., 0.}, "Spacer2"], TraditionalForm], {0.005, 0.}, {
         AbsoluteThickness[0.1]}}, {3.912023005428146, 
        FormBox[
         TemplateBox[{0., 0.}, "Spacer2"], TraditionalForm], {0.005, 0.}, {
         AbsoluteThickness[0.1]}}, {4.0943445622221, 
        FormBox[
         TemplateBox[{0., 0.}, "Spacer2"], TraditionalForm], {0.005, 0.}, {
         AbsoluteThickness[0.1]}}, {4.248495242049359, 
        FormBox[
         TemplateBox[{0., 0.}, "Spacer2"], TraditionalForm], {0.005, 0.}, {
         AbsoluteThickness[0.1]}}, {4.382026634673881, 
        FormBox[
         TemplateBox[{0., 0.}, "Spacer2"], TraditionalForm], {0.005, 0.}, {
         AbsoluteThickness[0.1]}}, {4.499809670330265, 
        FormBox[
         TemplateBox[{0., 0.}, "Spacer2"], TraditionalForm], {0.005, 0.}, {
         AbsoluteThickness[0.1]}}, {5.298317366548036, 
        FormBox[
         TemplateBox[{0., 0.}, "Spacer2"], TraditionalForm], {0.005, 0.}, {
         AbsoluteThickness[0.1]}}, {5.703782474656201, 
        FormBox[
         TemplateBox[{0., 0.}, "Spacer2"], TraditionalForm], {0.005, 0.}, {
         AbsoluteThickness[0.1]}}, {5.991464547107982, 
        FormBox[
         TemplateBox[{0., 0.}, "Spacer2"], TraditionalForm], {0.005, 0.}, {
         AbsoluteThickness[0.1]}}, {6.214608098422191, 
        FormBox[
         TemplateBox[{0., 0.}, "Spacer2"], TraditionalForm], {0.005, 0.}, {
         AbsoluteThickness[0.1]}}, {6.396929655216146, 
        FormBox[
         TemplateBox[{0., 0.}, "Spacer2"], TraditionalForm], {0.005, 0.}, {
         AbsoluteThickness[0.1]}}, {6.551080335043404, 
        FormBox[
         TemplateBox[{0., 0.}, "Spacer2"], TraditionalForm], {0.005, 0.}, {
         AbsoluteThickness[0.1]}}, {6.684611727667927, 
        FormBox[
         TemplateBox[{0., 0.}, "Spacer2"], TraditionalForm], {0.005, 0.}, {
         AbsoluteThickness[0.1]}}, {6.802394763324311, 
        FormBox[
         TemplateBox[{0., 0.}, "Spacer2"], TraditionalForm], {0.005, 0.}, {
         AbsoluteThickness[0.1]}}, {6.907755278982137, 
        FormBox[
         TemplateBox[{0., 0.}, "Spacer2"], TraditionalForm], {0.005, 0.}, {
         AbsoluteThickness[0.1]}}}, {{-4.605170185988091, 
        FormBox[
         TemplateBox[{0., 0.}, "Spacer2"], TraditionalForm], {0.01, 0.}, {
         AbsoluteThickness[0.1]}}, {-2.3025850929940455`, 
        FormBox[
         TemplateBox[{0., 0.}, "Spacer2"], TraditionalForm], {0.01, 0.}, {
         AbsoluteThickness[0.1]}}, {0., 
        FormBox[
         TemplateBox[{0., 0.}, "Spacer2"], TraditionalForm], {0.01, 0.}, {
         AbsoluteThickness[0.1]}}, {2.302585092994046, 
        FormBox[
         TemplateBox[{0., 0.}, "Spacer2"], TraditionalForm], {0.01, 0.}, {
         AbsoluteThickness[0.1]}}, {4.605170185988092, 
        FormBox[
         TemplateBox[{0., 0.}, "Spacer2"], TraditionalForm], {0.01, 0.}, {
         AbsoluteThickness[0.1]}}, {-6.907755278982137, 
        FormBox[
         TemplateBox[{0., 0.}, "Spacer2"], TraditionalForm], {0.005, 0.}, {
         AbsoluteThickness[0.1]}}, {-6.214608098422191, 
        FormBox[
         TemplateBox[{0., 0.}, "Spacer2"], TraditionalForm], {0.005, 0.}, {
         AbsoluteThickness[0.1]}}, {-5.809142990314028, 
        FormBox[
         TemplateBox[{0., 0.}, "Spacer2"], TraditionalForm], {0.005, 0.}, {
         AbsoluteThickness[0.1]}}, {-5.521460917862246, 
        FormBox[
         TemplateBox[{0., 0.}, "Spacer2"], TraditionalForm], {0.005, 0.}, {
         AbsoluteThickness[0.1]}}, {-5.298317366548036, 
        FormBox[
         TemplateBox[{0., 0.}, "Spacer2"], TraditionalForm], {0.005, 0.}, {
         AbsoluteThickness[0.1]}}, {-5.115995809754082, 
        FormBox[
         TemplateBox[{0., 0.}, "Spacer2"], TraditionalForm], {0.005, 0.}, {
         AbsoluteThickness[0.1]}}, {-4.961845129926823, 
        FormBox[
         TemplateBox[{0., 0.}, "Spacer2"], TraditionalForm], {0.005, 0.}, {
         AbsoluteThickness[0.1]}}, {-4.8283137373023015`, 
        FormBox[
         TemplateBox[{0., 0.}, "Spacer2"], TraditionalForm], {0.005, 0.}, {
         AbsoluteThickness[0.1]}}, {-4.710530701645918, 
        FormBox[
         TemplateBox[{0., 0.}, "Spacer2"], TraditionalForm], {0.005, 0.}, {
         AbsoluteThickness[0.1]}}, {-3.912023005428146, 
        FormBox[
         TemplateBox[{0., 0.}, "Spacer2"], TraditionalForm], {0.005, 0.}, {
         AbsoluteThickness[0.1]}}, {-3.506557897319982, 
        FormBox[
         TemplateBox[{0., 0.}, "Spacer2"], TraditionalForm], {0.005, 0.}, {
         AbsoluteThickness[0.1]}}, {-3.2188758248682006`, 
        FormBox[
         TemplateBox[{0., 0.}, "Spacer2"], TraditionalForm], {0.005, 0.}, {
         AbsoluteThickness[0.1]}}, {-2.995732273553991, 
        FormBox[
         TemplateBox[{0., 0.}, "Spacer2"], TraditionalForm], {0.005, 0.}, {
         AbsoluteThickness[0.1]}}, {-2.8134107167600364`, 
        FormBox[
         TemplateBox[{0., 0.}, "Spacer2"], TraditionalForm], {0.005, 0.}, {
         AbsoluteThickness[0.1]}}, {-2.659260036932778, 
        FormBox[
         TemplateBox[{0., 0.}, "Spacer2"], TraditionalForm], {0.005, 0.}, {
         AbsoluteThickness[0.1]}}, {-2.5257286443082556`, 
        FormBox[
         TemplateBox[{0., 0.}, "Spacer2"], TraditionalForm], {0.005, 0.}, {
         AbsoluteThickness[0.1]}}, {-2.4079456086518722`, 
        FormBox[
         TemplateBox[{0., 0.}, "Spacer2"], TraditionalForm], {0.005, 0.}, {
         AbsoluteThickness[0.1]}}, {-1.6094379124341003`, 
        FormBox[
         TemplateBox[{0., 0.}, "Spacer2"], TraditionalForm], {0.005, 0.}, {
         AbsoluteThickness[0.1]}}, {-1.2039728043259361`, 
        FormBox[
         TemplateBox[{0., 0.}, "Spacer2"], TraditionalForm], {0.005, 0.}, {
         AbsoluteThickness[0.1]}}, {-0.916290731874155, 
        FormBox[
         TemplateBox[{0., 0.}, "Spacer2"], TraditionalForm], {0.005, 0.}, {
         AbsoluteThickness[0.1]}}, {-0.6931471805599453, 
        FormBox[
         TemplateBox[{0., 0.}, "Spacer2"], TraditionalForm], {0.005, 0.}, {
         AbsoluteThickness[0.1]}}, {-0.5108256237659907, 
        FormBox[
         TemplateBox[{0., 0.}, "Spacer2"], TraditionalForm], {0.005, 0.}, {
         AbsoluteThickness[0.1]}}, {-0.35667494393873245`, 
        FormBox[
         TemplateBox[{0., 0.}, "Spacer2"], TraditionalForm], {0.005, 0.}, {
         AbsoluteThickness[0.1]}}, {-0.2231435513142097, 
        FormBox[
         TemplateBox[{0., 0.}, "Spacer2"], TraditionalForm], {0.005, 0.}, {
         AbsoluteThickness[0.1]}}, {-0.10536051565782628`, 
        FormBox[
         TemplateBox[{0., 0.}, "Spacer2"], TraditionalForm], {0.005, 0.}, {
         AbsoluteThickness[0.1]}}, {0.6931471805599453, 
        FormBox[
         TemplateBox[{0., 0.}, "Spacer2"], TraditionalForm], {0.005, 0.}, {
         AbsoluteThickness[0.1]}}, {1.0986122886681098`, 
        FormBox[
         TemplateBox[{0., 0.}, "Spacer2"], TraditionalForm], {0.005, 0.}, {
         AbsoluteThickness[0.1]}}, {1.3862943611198906`, 
        FormBox[
         TemplateBox[{0., 0.}, "Spacer2"], TraditionalForm], {0.005, 0.}, {
         AbsoluteThickness[0.1]}}, {1.6094379124341003`, 
        FormBox[
         TemplateBox[{0., 0.}, "Spacer2"], TraditionalForm], {0.005, 0.}, {
         AbsoluteThickness[0.1]}}, {1.791759469228055, 
        FormBox[
         TemplateBox[{0., 0.}, "Spacer2"], TraditionalForm], {0.005, 0.}, {
         AbsoluteThickness[0.1]}}, {1.9459101490553132`, 
        FormBox[
         TemplateBox[{0., 0.}, "Spacer2"], TraditionalForm], {0.005, 0.}, {
         AbsoluteThickness[0.1]}}, {2.0794415416798357`, 
        FormBox[
         TemplateBox[{0., 0.}, "Spacer2"], TraditionalForm], {0.005, 0.}, {
         AbsoluteThickness[0.1]}}, {2.1972245773362196`, 
        FormBox[
         TemplateBox[{0., 0.}, "Spacer2"], TraditionalForm], {0.005, 0.}, {
         AbsoluteThickness[0.1]}}, {2.995732273553991, 
        FormBox[
         TemplateBox[{0., 0.}, "Spacer2"], TraditionalForm], {0.005, 0.}, {
         AbsoluteThickness[0.1]}}, {3.4011973816621555`, 
        FormBox[
         TemplateBox[{0., 0.}, "Spacer2"], TraditionalForm], {0.005, 0.}, {
         AbsoluteThickness[0.1]}}, {3.6888794541139363`, 
        FormBox[
         TemplateBox[{0., 0.}, "Spacer2"], TraditionalForm], {0.005, 0.}, {
         AbsoluteThickness[0.1]}}, {3.912023005428146, 
        FormBox[
         TemplateBox[{0., 0.}, "Spacer2"], TraditionalForm], {0.005, 0.}, {
         AbsoluteThickness[0.1]}}, {4.0943445622221, 
        FormBox[
         TemplateBox[{0., 0.}, "Spacer2"], TraditionalForm], {0.005, 0.}, {
         AbsoluteThickness[0.1]}}, {4.248495242049359, 
        FormBox[
         TemplateBox[{0., 0.}, "Spacer2"], TraditionalForm], {0.005, 0.}, {
         AbsoluteThickness[0.1]}}, {4.382026634673881, 
        FormBox[
         TemplateBox[{0., 0.}, "Spacer2"], TraditionalForm], {0.005, 0.}, {
         AbsoluteThickness[0.1]}}, {4.499809670330265, 
        FormBox[
         TemplateBox[{0., 0.}, "Spacer2"], TraditionalForm], {0.005, 0.}, {
         AbsoluteThickness[0.1]}}, {5.298317366548036, 
        FormBox[
         TemplateBox[{0., 0.}, "Spacer2"], TraditionalForm], {0.005, 0.}, {
         AbsoluteThickness[0.1]}}, {5.703782474656201, 
        FormBox[
         TemplateBox[{0., 0.}, "Spacer2"], TraditionalForm], {0.005, 0.}, {
         AbsoluteThickness[0.1]}}, {5.991464547107982, 
        FormBox[
         TemplateBox[{0., 0.}, "Spacer2"], TraditionalForm], {0.005, 0.}, {
         AbsoluteThickness[0.1]}}, {6.214608098422191, 
        FormBox[
         TemplateBox[{0., 0.}, "Spacer2"], TraditionalForm], {0.005, 0.}, {
         AbsoluteThickness[0.1]}}, {6.396929655216146, 
        FormBox[
         TemplateBox[{0., 0.}, "Spacer2"], TraditionalForm], {0.005, 0.}, {
         AbsoluteThickness[0.1]}}, {6.551080335043404, 
        FormBox[
         TemplateBox[{0., 0.}, "Spacer2"], TraditionalForm], {0.005, 0.}, {
         AbsoluteThickness[0.1]}}, {6.684611727667927, 
        FormBox[
         TemplateBox[{0., 0.}, "Spacer2"], TraditionalForm], {0.005, 0.}, {
         AbsoluteThickness[0.1]}}, {6.802394763324311, 
        FormBox[
         TemplateBox[{0., 0.}, "Spacer2"], TraditionalForm], {0.005, 0.}, {
         AbsoluteThickness[0.1]}}, {6.907755278982137, 
        FormBox[
         TemplateBox[{0., 0.}, "Spacer2"], TraditionalForm], {0.005, 0.}, {
         AbsoluteThickness[0.1]}}}}}],
  GridLines->{None, None},
  GridLinesStyle->Directive[
    GrayLevel[0.5, 0.4]],
  ImagePadding->All,
  Method->{
   "DefaultBoundaryStyle" -> Automatic, "DefaultMeshStyle" -> 
    AbsolutePointSize[6], "ScalingFunctions" -> None},
  PlotRange->{{-4.605169998021961, 4.605169998021962}, {0, 1}},
  PlotRangeClipping->True,
  PlotRangePadding->{{
     Scaled[0.02], 
     Scaled[0.02]}, {0, 0}},
  RotateLabel->False,
  Ticks->{
    Charting`ScaledTicks[{Log, Exp}], Automatic}]], "Output",
 CellChangeTimes->{3.7444439346066227`*^9, 3.7444439665988398`*^9, 
  3.744444014722752*^9, 3.744444112114254*^9, 3.744444154102763*^9, 
  3.744444217492661*^9},ExpressionUUID->"c807a9c5-9133-4562-b2c1-\
f00fafe17735"]
}, Open  ]]
}, Closed]],

Cell[CellGroupData[{

Cell["\<\
Mean allele frequency ratio ratio x for different mutation rates \
(Supplementary Figure S5)\
\>", "Subsubsection",
 CellChangeTimes->{{3.7555035834719954`*^9, 3.755503605247858*^9}, {
  3.755512227221962*^9, 3.755512240656371*^9}, {3.757670499604177*^9, 
  3.7576705180441236`*^9}},ExpressionUUID->"aaa15912-6a5d-4b09-ad40-\
98c10a1e1ce1"],

Cell[BoxData[{
 RowBox[{
  RowBox[{
   RowBox[{"BetaPrimediffMut", "[", 
    RowBox[{"x_", ",", "\[CapitalTheta]A_", ",", "\[CapitalTheta]B_"}], "]"}],
    ":=", 
   RowBox[{
    RowBox[{"SecondOverFirstBetaPrime", "[", 
     RowBox[{"x", ",", "\[CapitalTheta]A", ",", "\[CapitalTheta]B"}], "]"}], 
    "+", 
    RowBox[{"SecondOverFirstBetaPrime", "[", 
     RowBox[{"x", ",", "\[CapitalTheta]B", ",", "\[CapitalTheta]A"}], 
     "]"}]}]}], ";"}], "\[IndentingNewLine]", 
 RowBox[{
  RowBox[{
   RowBox[{"MeanBetaPrimediffMut", "[", 
    RowBox[{"\[CapitalTheta]A_", ",", "\[CapitalTheta]B_"}], "]"}], ":=", 
   RowBox[{"Integrate", "[", 
    RowBox[{
     RowBox[{"x", "*", 
      RowBox[{"BetaPrimediffMut", "[", 
       RowBox[{"x", ",", "\[CapitalTheta]A", ",", "\[CapitalTheta]B"}], 
       "]"}]}], ",", 
     RowBox[{"{", 
      RowBox[{"x", ",", "0", ",", "1"}], "}"}], ",", 
     RowBox[{"{", 
      RowBox[{"x", ",", "0", ",", "1"}], "}"}]}], "]"}]}], 
  ";"}], "\[IndentingNewLine]"}], "Input",
 InitializationCell->True,
 CellChangeTimes->{{3.744368988695915*^9, 3.744369094549369*^9}, {
  3.744369887580058*^9, 3.744369893083832*^9}, {3.744443420222633*^9, 
  3.7444434371717*^9}, {3.7555036238171587`*^9, 
  3.755503725872943*^9}},ExpressionUUID->"8e7ed89c-b710-4643-a827-\
b76d646db793"],

Cell[BoxData[""], "Input",
 CellChangeTimes->{{3.755503739128334*^9, 
  3.755503772247961*^9}},ExpressionUUID->"c07410e5-7de9-4b9c-b43e-\
7c67ce0e45e3"],

Cell[CellGroupData[{

Cell[BoxData[
 RowBox[{"LogLinearPlot", "[", 
  RowBox[{
   RowBox[{"{", 
    RowBox[{
     RowBox[{"MeanBetaPrimediffMut", "[", 
      RowBox[{"\[CapitalTheta]", ",", "\[CapitalTheta]"}], "]"}], ",", 
     RowBox[{"MeanBetaPrimediffMut", "[", 
      RowBox[{"\[CapitalTheta]", ",", 
       RowBox[{"0.5", "*", "\[CapitalTheta]"}]}], "]"}], ",", 
     RowBox[{"MeanBetaPrimediffMut", "[", 
      RowBox[{"\[CapitalTheta]", ",", 
       RowBox[{"0.2", "*", "\[CapitalTheta]"}]}], "]"}], ",", 
     RowBox[{"MeanBetaPrimediffMut", "[", 
      RowBox[{"\[CapitalTheta]", ",", 
       RowBox[{"0.1", "*", "\[CapitalTheta]"}]}], "]"}]}], "}"}], ",", 
   RowBox[{"{", 
    RowBox[{"\[CapitalTheta]", ",", "0.01", ",", "100"}], "}"}], ",", 
   RowBox[{"PlotRange", "\[Rule]", 
    RowBox[{"{", 
     RowBox[{"0", ",", "1"}], "}"}]}], ",", " ", 
   RowBox[{"Frame", "\[Rule]", "True"}], ",", " ", 
   RowBox[{"FrameStyle", "\[Rule]", 
    RowBox[{"Directive", "[", 
     RowBox[{"{", 
      RowBox[{"Bold", ",", "Thick", ",", "Black"}], "}"}], "]"}]}], ",", 
   RowBox[{"RotateLabel", "\[Rule]", "False"}], ",", 
   RowBox[{"FrameLabel", "\[Rule]", 
    RowBox[{"{", 
     RowBox[{
      RowBox[{"{", 
       RowBox[{
       "\"\<\!\(\*OverscriptBox[FractionBox[SubscriptBox[\(p\), \(<\)], \
SubscriptBox[\(p\), \(>\)]], \(_\)]\)\>\"", ",", "None"}], "}"}], ",", 
      RowBox[{"{", 
       RowBox[{
       "\"\<\!\(\*SubscriptBox[\(\[CapitalTheta]\), \(l\)]\)\>\"", ",", 
        "\"\<Mean allele frequency ratio \!\(\*SubscriptBox[\(x\), \(2\)]\)\>\
\""}], "}"}]}], "}"}]}]}], "]"}]], "Input",
 CellChangeTimes->{{3.755503766965901*^9, 3.755503770098138*^9}, {
  3.75551220370352*^9, 
  3.755512224511038*^9}},ExpressionUUID->"a92092c8-59b5-4d22-a8ff-\
223c736e6dc8"],

Cell[BoxData[
 GraphicsBox[{{{}, {}, 
    TagBox[
     {RGBColor[0.368417, 0.506779, 0.709798], AbsoluteThickness[1.6], Opacity[
      1.], LineBox[CompressedData["
1:eJwl1Pk/1HkcwHHnMGMx3+8+alNylForTavtULHvT6ioVMjVgVxRTaRTbIkZ
JjXJpIfKiAiNa6KadPD9yNrwGDmWSj2oHDnmm3LHRLv72B9ej+d/8DL1D3MN
UlNRUfH+t/90NpgjLTlI4ku3mG9lxjw4LKA49SEk7jEOv6nN4cHlieDiviAS
v+8gAwNteNDS+qDI2I/Ex9IYxFpvHuwSuRUKd5I453GA1OcKD4J1kiShtiRW
nJVMiph8ODOtedtUn8TK+bnnXk/zQfph5FpyKYFZVh2pB7UEcPmyWcNhKYE7
KW1Oj4EAIsBdc2shgZ2m+AWHLAWwKl12hJFL4A/SGF6OiwCeekVujrpO4KY6
wxpKLIC6hhllYAyBzZeJTmWsPA/d5Uxf620E9nOvGXSLSASDG8aL3vWzsXp1
RfeAgRDkaXsvDX1kY2VGeb+MI4SY9LQJ9W42/sEqPTTZXgh9mT/VmXew8QIr
C5UIrhBkefphEc1svKe8M6WzUgiuD76XaT5h42nNVc3nuZcgsfHdVsuLbOyw
aTl3ZWMSKBmZxyI5bPxuy1aLdP9kuFefnH3ukx6eV7jH0KQ4BWK4cVkKH118
9+TBm28Hr4HtCSPzzwM6OH7AbxMvJx2Yvt7D9Z4srHqy9NvrtlvQsLTnFUOu
jc3EPrs++eUAP2iuQ9suLZzpZy1i2kpg8x+fR+PrNLFfwaEr802LQWWGa/li
pwa2bcrLZ5SVwN1A27NhH9VwOuk/cf3+fQgrKJxNe6liI5w597cDZWAjSwzV
kH+nnFr0dj/0egqPWpWc3rxvFBoqrq4UYbCo1FtyRjRJbWwVhaxbWQXRZ46t
cCwdp+JstXNT+6uBVho8r7kyQnk+VzDIebVgs4XcH53/hVo80ha4YIccPB6k
mNRrKqipCYf4cZVGmH/I8T2zpZvSyZhKm9XfBE5C++PeBh3Uxli5nlHl39Bo
N7YtMrmJ2rlZ6FFW3wr+32tOXo18SN2emXUiu+IVcJwXd57YLwPmmwD7OXfa
YDyIkb9RpxnW59Pc1Y/egsnQ6uCuvHb40bCx/dqtduizfTDTbNQD/CVv0pMk
78BTwWrfslUBXl06stf17yHu9N4d0oQvMHZ0i0a69APYUGPmsXkjkDEuyOeK
O2HW8nWjpqJxUJhI/vQ40gWTrzsEuocngfU4KWtqTTdQlF2KneAblOXs4juz
eiCnxU3kwP0OURsKtXKrekCWIlJ3dFRFC0rOzRLHfgSLly6rd1JqaHT7UZfE
Jb2QbYW3M5ZpINcuxkhITS/oFl1a2F6uiSoFAdyekD5IoO6Fz12uhdYkpVZX
j/XB8JB1ZHS1NhpeWOs7yeuHgN+5wTwXFno0O/y+k/YAdJt+lQ8/00H+WhJ+
3ekBcF/UNch300XEjbbPKYMD8JIySzxbq4c8tVsOLnFTAOcxi69vyEZxa+fH
ElIFhJrdyxrqZCP9kg3KLB0aLN8wpuPFBFrsPLmqcDcN5sYNeVUZBFq/w8xa
Yy8NiwJTXVWyCeQct/Gv3T40GA3+fCdSQqCZ/IrzzH00sNWc3A7JCHRNwSnx
DaZh9JcLEpdGAqXq6IrHw2koj9T3MNQg0TRkljbwaXhc8UrFW4tE4fbyCwYJ
NMjUMwuuskiUJxOP+QtouCv8VVWfIFGjtDlqNJGGrFsuhapGJFph4+xOXqYh
vvaKWu9qEr191uKx5gYNsXp7ihauI5FNaZFjdBoNZ93MvPx+J5GVXae8QkzD
qfb7RW0OJDKfkyi0y6DhwFCrl9yFRJMLLIcdbtMQvOqmOtOdRHtfrIji5dAQ
EBVcvMGLREtDJ1KrcmnYozmhTvmQKGiH8gKS0OC1mSpW7iNRwqbTAWfyaXBP
SvC2DiJR9nOthicFNLi2bNc4HkKizIt1L74W0rDt//+iELsw/5XFNPwDEymv
lA==
       "]]},
     Annotation[#, "Charting`Private`Tag$10331652#1"]& ], 
    TagBox[
     {RGBColor[0.880722, 0.611041, 0.142051], AbsoluteThickness[1.6], Opacity[
      1.], LineBox[CompressedData["
1:eJwl2Hk4Vdv/B/DjzOfImSolt1IkY8nQZFiLKFMqma8MFU2ocBWJExkyE31R
ZtFgitKAzk5uReYpXJydoUFUhpDxt3p+f+3n9exh7bX3Xp/359mbjp83dyES
CAR5EQLhz/agxNriR+d4WHuPVTs+4Qc8wgXbGk7zsM/1jYrS1Csgbsa16IsL
D3Nx6l3jJXEFtHc8KdzoxMPitAltmvAKsEs4WhBtwcOo4mX/XYy5AlxFY++f
0eZh3p/G/S8r+4OARUruJjYPY91U9lLzuQqKP04mx5dyMbMN4waG6/ggLk6m
yaOYi5WvdlF9IcsHnsCSYlrAxewWW5M01PhgZ1r5RWoeF0su8u0zNOWDShtf
4yspXGzvIF19IIAP6pqW5k/yuZj1jYxtn4b5YKiK4bjbjIvNrIrpdam4BiRS
N24RfuVgHhH8W19CgkH97WMx4584mBNjqmriZjDgp92eIQ1xsJX2C++p2cHg
S+aaOrl+Doa5ppWbvgwG5fns856tHEzF6E3Q4ZlgYP5k+RmlgoO17gn7qn3u
OohoFpoqRXEw1d3hJ3G7EDBPzfT23cbB9o/fbu6wCwN+D1YlpCpyMJqga1Lr
XBiYO3ijuEKOg31fXWldfCUMzCZ6jixu5mD+Ez1LT+6EgenNBk5BazhYTLtc
iokwDEzojJhEEjjYgk/KtXTXcNA+dnr/3rtsrD9UefPagBugrCE+59oYC1PI
pMhyWyOBamK0yYHPLKy6qQ9T/BwJSu1uTK74yMKiSJKjlguRoOQzf19yOwsr
KSRt7JaNAgUiFwaLKlhYz/bHsnf8o0Cehpl07w0W1uesYLFBMRqkpjFzdsqy
MKmsMA3nxBjAdw/O/uYghukY5D1Ta4gDOd0pJZK2YthBqtUEtTsOvDEoeWly
VAxLZHbtHBiKAys29PU8PCCGxbzOmSpZiAPJjTtXuqmIYWOiW1qLleJB8faR
4FERMewCYfjmrph40D9+2GUsdwU2+TL56U3rBKDts0Hux4goNu3vHPaQnAhw
5wM52UOi2MQwI+XDykRw/eCFDVb9oljngeoylnQiqJOpXlXVIooZOj/ZlK6b
CKzaXEQin4liJiYVhXqBieCCSmGPbKgoZm8bQLq/kAhyRjSjHTaJYo0lJjYb
CbcAw9F2osGaiXU0RNaeVEwG+jE/OtKPMLF0Qpj5Xu1kwK8KeX7ehIn1XjNz
/OtQMpiWLOVzARP7npsuTfVKBgNdTLalLBObosaoXaxIBi/MKxV7pxiYlH+I
Q4FZCnDbv9FlJJ6B2TfZ0X4EpIIm5eEP1Ho6ZqvapeJJTwMhLuv0u+1oWO4F
wejNHVnA+OqPqdA6ClaSY9JheScXEJbclRotyJgqpt5QbnsPlJzUDjz/iYgt
KD2O+5hcAM4/LBAftRHBbKSsB95PlwCt8ogz5PplQaVDhNWT1jLwvGN+2+f8
BcGK0QlVWfunQOEVSzEg4bfglpVe/AfTCuAf4K1uWDot+HWN/U/tKQEYnZd4
++7mpMCBFnR/Wr4aaJnwTvk/+ClY1VBLTCuoAVZPEqUaKN8EblsDPIduvwXr
3QxxRvuQIGxc9dxUYR0wit73j61Ev8B3SLxBvqgBNOv9MvONbxEoHkm5Sglp
BseX311K8n0q4GaTNhxf3wq2HZQd8DlVDjoD2rGYojYw7UJ9sF+0FXQx5Smm
9h1AanyX62B+H/CYTO1yHOgEX7SfLLVuGAaLis/bJC91AetvzD4T02+A2vGr
q2C0GwT7HTtcHPYTmOTSGpO3/we0BL/kgvInQfJhs0NrPXrBalXNqU0J0+Ca
0a/yLp8+8LurP1zM4zeoGCionbftB4mnVxzz8fsN7EtYItHH+oHK7J4dwtDf
QKhe9UbSuR+4rknqLsn4DYhTCgs7TveDVksTBYuW38BPpZih69MPHrQ+fZ+q
Pgekf7JDv8b3A/v6OJbc/Bx4ci5t4vjbfiAQ6CXqhS+AYdP1eRMKQsAja97p
vLkAliw+jZUpC4GroVru2YwF0KbcwvFSEQJWi/TjhPIFYGKo/2VEQwjsB8jt
A0MLQFrTRohBIZglv10ZrLsI9OWblyhWQqBqbHLz9dwi+FBz/cmvACEIjdl3
25q6BCKcxKI9rwlBd6tmzjfuEpjykdo3FiwE/L+VylbKL4HK+WiT3nAhaHIT
azthvQT8/j7UmpkgBG6xTTzy4yWgkXUHf31XCO62H03Qd18GpW3Fl73q0PgS
W7EW32XQ2rIZ9tYLganj3JhD6DJwHaqO0WsSgomvmUa+GctAOXaimtYuBDrL
Y4SilmXw+3/b4737hODbqpqnopIEqF6kvq7rhxBcBw6y/wQS4G+ro0MnGTjY
NnCgqiKEAKu+f1nvycTBh+s7LIhRBPh+5tOmAFEcKNSRg2KTCXAkUSoiQQwH
zRYP++4/IkCf+3UDBVwcrD87m9g/SIDHDrLH8yVwUJ6YQDI0FIEF+XNBz+Vw
UBnvrC5jJgIVKDaH4uVxUB2j4kKwEIFWez+uPq2Ag4bwxjfPHEVgs1JUAk8J
B0P+zAj5SyIwumP8yN/bcbDSJYgjmicCg7CZrZUaOLig4bm+kUSEO/zSdKt0
ceCjqmv2gEGE8o6JA956OPDfzgkMZROhcp9BmOI+HITJF+E6kkQ4Pinfl6SP
g/T1IznFqkR496VRjcMBND7luEK8MxG6VlLrX5mi+XYe2WUhIEIv+9S9TVY4
SI4tW+b9S4QbGoqILtY4oBqtftdSR4Ta1XDwN/JARZfNoU4i1NEw/yFli4OU
LEc/4zEi3DngrX3ybxzQ3d2roCQJPrRwpGCOOPhEurFP+RIJWgbqTjeewoFF
1YjoqD8JOrQ4RBieRs/Hx7T9QRAJFq49te8VcvpXtotcDAnWluNbSs7gwLLp
Vqj0XRIser71WfA5HNSk5tZKtJHg085XF4jncZCzAztE3U6G+kuNms7/4CDu
HPuhrgYZ7tP7rv8OOeCuA/WqJhk+D39jv80HB3YSi5WTB8iQbrvwYgaZI7JX
4aMTGfZ7s/UCL6Pjm8vIlQlk2N0wRTh+BQduTJLTTDIZGo2oar9AttU3r1DN
IMOJH7XxXH8cqD/7efH+QzJ0j/QLrUL+lqEsvFVDhuRPhsXMABzYnM9/fnGa
DN95b4r04+Ng//3pVYULZOj0bOx/NchqgwYXvhApkJ4u+1bsGg5Y1kOyjmwK
1I72jE1D/ldnU6KpHAWW8pK6S4NwoMq67bHVjgJDBW6fHl/HgZThSO1xJwr0
mVM5PY7MCtqzJd2VAm2NcHHlEBx8/fXhv1VeFCghUbiYhZzZt8qIGEWBD2jN
pKBQHIgVxkj3VVGgh/HYDclwHFjpvl5b9JoCYfIFsiFyZseMWGAtBX63Cm72
QlZfcpqV6qDALsVbjrXI9ofUGk6OUuDrxV1n3G7gIG/wVLXGBNrfOx94E/nn
pTtPqbNo/9W20efI1zMp2fdIVLh8n/yeHIGDgvEPPqPrqFDhzZn7CcjTISvc
qqSoUEvjX/5jZLhO1zlGlgo/+78t7UBu13tgoqJKhQH6LHnxSBzM3/SX8jai
woxVzR6xyPpyj1YbHKJCG8UoxQLkmMphprglFfLqYg+8Q948bPbrqRMVdmOv
MpaQjXduqpu/RIVwZuvHE1E4SKyzFNRfpcJQW597V5D7HSIepwVToYnV87YE
ZM+wyXQQS4U72JdsBMiVknKJnCQqbNy+sawdmVpif+NjKhVOlYl7f0VO6frX
KziPCmf5hxW50Wj9uM2dtiigQoOAV5tlkJVEtjtsKaXCvP3CoJ3ImHyy4dsq
KtSx4AfaIn/xO7tetIMKHwbN+SUjq7IzeL09yD2e7/KQ/XPaaIU4FRoT7IIf
I3PqtSbMRqnQzrxrXyOyndPFzxsnqNAsJ8u4Bzl36m7vzxkqVKTqvBpG3r2e
/TaBRIM2dy0J88hBj/ZVnmDQYPgSqY4cg4N6g8uP1Nk0SM/+RmEhi/cU5FFW
06DxqbzH4shOHh9vd66jwT7Y2LkB+QFRPD5figaFmotusshTt4xDL8vSYOi1
hkvKyDqKgVeMlGgw07x7Rg05TFB2YZ0qDaYwKsb2IB9u75g9tZsGTQmLbwHy
uq8z/Cc6NCjbcVnEAHloUYJBMqDBW+aTqUbIRTyt+MMmNNjrvCPpIPLlrQ4S
6UdocCNj9udhZF0tftY3axrcd25F8VFk5pFs+T0ONJhbo9ZsidzuUvMo9CQN
vvRQs7RGTvf7tKf9LA1u7m7WsUE+HUuv3nSRBpsjW6L/WDVXwfj8JXT8lnm9
P55/ZtpaeRXN136l45/zaxo87JjXaTB7Vjjw5/oxA3ED1hE0uKtTtunP+DYz
pWfvxtGg2nChzBHkzSs6JiZu0SBvi+bQn/sflZrxg2k0aJWfyDJGfqIhQYrJ
ocHXEfzcP/MPMNaM/O8+DRYs1ORBZEPHYyvlS2hQc5ecuCYyzzvwtk85DW7l
X5hUR+4Nz5KuqaRBF7mTYBvy+dJhNcdaGmynnJLdiLz7La2yoIkGu6mk13/e
J7FXXn+ugwbdF060iCHfonhYJA3Q4J6UmP1z6PtwWhfXO/CFBgnqw0U/kOW3
l55U+YHu/966qCHkSptp7/fzNBi/QutePXKo+9rFtUQ61J56/EWAfDhob4gr
nQ73ZspmlSIPPgxIEllNh5UM1tVbyAVY5vpDknRYlsbJDkP26ai+e2cTHcam
b9G7jMxcppbv2kaHGTszp62R21fK64So0+GCQ8KKA8hpciZvWvfS4WF2SaYG
sop5bKf7ATocyQjd/2f9Wd9dM5PjRIfHJIzSq9H6lHqxJ3DclQ4X/WBFIfJI
49804E6HXm0J9snIAbMZa3p86bA4zWG7G3Kuidxuzk06bMmRU2QhT4zv9vX/
lw4lPbu2aqF6IvN6LLngPR3KGZWdk0K2Ssx+1ttCh6avduqTkZ/vXDGr1U+H
mbcly+tQPeNfEfosTtMhWSfukTkyixLqHSDHgCZL2+4dQvUSdu5NLNrGgLJb
JqOUkT3zf5T1qzPg7pr/uKLIHUa2kzq6DKjsN7FUg+rxnRglz2VbBhzM5vqp
IyusbTvPj2RA6bPKCcQwVK+/hsWWxDMgZsNq7EH1P+aFVjH+Pwb8i2XzpBR5
3D7vO8xlwIP3xsKdkZ9l+bqLVDEg9Xy4dQXKj/2KUueCvjPg9fwyJSeUNyd0
3F2vH2HCOS3HS14orybO0KSMrZnwE5wVGCDzk7K62ceYkGBQ2bIG+c5oh+nt
00zYyBk0r0D5156qo1YayIRbz5ztWQ5E9XuGTcALmTB15oBXIMpPmZLSFE2m
KBRze+9sj/J3aNNs/US1KFwMK3pwzxv1B1sGv4ccFYM2G221xV1w0CmQiQis
ZcFzX585JaB+ZtsLZgj7Lw7kmhin2Rvh4IxMWfb4AAd+uaeQVamFnq/XX7Mf
hjlQcfClUjzy2uqQgy+/cOBgemybC/IbR5vZiO8ceK9Q6MlG3nx78aDMHAfu
0l2aOaGJgx6u4W8rLhca4A8leHtRniz3HqoEXLjxQfydoF2ovvdQF0PvcGFP
aP6WMlUcyG1syn+dwYXn5avYEchbTv7PnJDDhVMTSRLOyBu+b73ne58LT4of
jWIjc4hGR93KudBvUm/UfQeqp/KR9480o/MF78NUVHBQ5cu2+ovMg95bL5TX
K+PgxcsPBFsaDy5rv7qcj1xOynyYxOTBFP1HNkHIJdEqImwuD6aulLm4Gzk7
60iByAYeJH40JuahfjS09ibx8y4ePOMnkxSqiPKAZV8orcmDiX6pcieQA4/K
2Djp8CDp2LUugHy573Fhtz4Pvmi3iP6N+tuz4x029Ud4sP3ltKEHsuvOdBLD
kgej1nZVmSCfuOJaZGDDg3fbY83kke0pMySBAw9y+tVfD6F+2cZYUDTvzEN5
OJ9XjWwZG2a724UHlZyN8zKRzdsPkf85zYPSBaxXAchm////Cd4qUZ+xR/4/
DHezgg==
       "]]},
     Annotation[#, "Charting`Private`Tag$10331652#2"]& ], 
    TagBox[
     {RGBColor[0.560181, 0.691569, 0.194885], AbsoluteThickness[1.6], Opacity[
      1.], LineBox[CompressedData["
1:eJwl2Hk4VP/3AHBknTHMTCJR9qgkKrTIuRUlQlmKT5sKKYpKZMkakiVbJUuL
pRASaZW5STIzF2EoLUiUiJgss1i+79/z++s+r+fe597z3PN+n3Pu1Tjm6+Ah
JiIiskNUROT/jrbKix899qbjTyx0v4yLe8OZKwyDJi867maSImW32BtSpj3L
Bz3ouHj6xpFnq7yB01FdpuZGx3PjjpOqHbzhvzTH0iQnOp54Qj7T+Z43eJKv
FZ/cQsdDhgIvbNjqA2GzEgUa8nTcYv1JQ1bCaXj0/V9maiUNr9E+n75a1w9S
UrRbzjyi4bHNs75V6/zgHDhL7C6l4VGqtL5tmB+Y5D49K3mfhqu3nMgPc/WD
Gpcg65BbNNznLsn9VKIfsFrmhO4RNDxt+pyp8oQf9L+WObLBjobfaD4jJc0+
C8pZajo9v6n4th9WTz5nngci+1Dy+E8q7lJwdInIg/MQkZs9vaCfijvVtyWt
qT4Pg3eVWHrdVBz+O/m8tPU8PH0g73uujYq7XZTrUSf7g0P1/HOJV1ScWy1/
YyrcH65+6Nmtn0jFG4ZYT+PPXgCh5F3/IAMqPrPgo9PohUAILlFIy1pFxU1f
HY8KiQ0EgW38o1d6VFz22h4dhZuBwMs4NzSrScUJuebfJ54HwpSmpVuUEhWv
n5/YniUMBK75kE2CCBU3GFslanT5InBGvHZsKpTHCwKXvjh0OwiqmlLzI0fk
8C0LaxpDeSGwNiPJZucvOdz614p7rZRQqPwv/p/sdzk8R+ePm4lWKFT8itie
yZHDL14qervGLhRKRf1+lL+SwzXyVjv9KAiF+8Z2Wl/j5fBPEYkl+50vQVYu
Kd9kuRyu6X12sqEuDCJOR+cNH6bggtia4+t+R0B+160KFVcKbqCSPr16MgIa
LCtqbRwpuLlfNGEoGgmyy759friTgiu46tjbK0dCZrPJQh9DCj5ovN1ubFck
PFozFP1HlIK7CaImGkojoXt8j8dIgSxOdzgTO3IxCrYELNP7O0TGlSQ7lI/o
X4beozvz8/rJeGmn2Kb3my/DZVu/Zfu6yfiSFdSaTTaXgaVdp/C6lYyfU1CS
sDh1Gfa1e4gmPCfjR9XHY3uLLoOfYdnn5bFknGRxeqOVXgzkD21OOqxBxrdm
Rb4lGcaCzBFXbtN+En6lMOCZgccVsEj+23F7LwnffFFmp2vgFYh4HfPC14aE
fyxdyEmJvwJTKpURNCDhWtQYad3yK9D3iSTvvJyE35hPZo5NX4GXDjWrvk7I
4O6d6oaiyfHgs0PNYyhVBpfjyKc71F+FltUDHyUJabyXEaJWfiAJYjyWWHT9
J4XXK+YldnqngvWlvxOxLAm81ui4fOvfDBCZO63f7CSOK3iJPvzclAkV7lvC
fX+K4QqJOWe8N+SC78NSxT8uorjJG+6lAM97YPb06klxYp4hMdYmWHeqAF50
CA1+PZhh3F1CmirWL4KVb+RWhaXxGV7qox4BnqUQGua/3qpyilHOHbVu9K6A
P0Ll943p/xj84R1YgkoVmNnQT4SWjDHceRMnPnRXw77qDPUmiWGGKWdRE6b2
Apb6WPXKcPoZqh2qcZPxNbArafsFV+VuxjOl+9TeXgZ82DZpF5TaypjdKJGt
Q7yBY/ONgdeDnjFcaoQTb+LfgoHt8r6AE09BfG3+G3vjdzDlIVmyg9wGYdyU
ENHRBlAfN/X88eAbuI1n3Sw50Qg2rzL8Nn3+Bg4vh34/O90IATHjwamy3TBT
s5ZSd74R2MoPr8HZbsArD78kwtH5bcteZG/qgS0+111f3WyEn7vEJEs8e2HW
e7mUsKERzLIHXY7xv8M//fMxfzWZMLileq5t2QCklpvdo31gwu0Mg74rpgPw
5q9WinYHE5yGH7wz3zMAggVy79Z9ZgIjMyuxJHIA+oc0eDv6mXDjX/iSqP4B
iJ2L24HxmGBRbG1iVPITfpNDikPVWHBXoff0NeNBmJZOOinnzYJ93q57Le0G
YfekYPF9XxbI1rWtF3oOwttV7c0b/VkQ6PtO6Jk5CE0J9TucL7HAjlUSby4c
hH7NFNOD11gwE36hcAT/Dd6cB0VFlSzYP0z6ZrN7GKz7YNpwigVhD5X1XI4P
gybZUVdEwIICb73z7sHDYEhWes6eZQF32FLmUtEwqFYWTO+XYEPinwjjcvE/
oLhpTbuFAhvqRqaSqK//wIafDit8jdhgMNZn3rF6FLx44SdETrLBuWI8/rvF
KNxdnDPh6sOGUD+RjpEDo3De1rTxkS8bmGNLvSWvjsK+smhsTwAb3Mddbpr+
HIW290c83KPZkMVt/nvr9l+ITH5O6sphQ3TwoT2P4sbg4JZrTWMEG258YWQb
ZIzBtCTrIPUDG4rMNH+V3R2DOKW6kFXtbGie+3mp9MUYhIbTvZy62LAk2u9h
8fAYLI08Ouk3wIbKhGjJAvtxWJyzkeDMsKE3p7gmU4kLYz8iXuzUI+DfLFl6
sTYXPlh8XN+1kgDJI2ccbxpyQUhP3ea5mgB9jXVD13dxgdjVonh+LQGBhTVK
6SFcULQYLd9vRoBcecu5pB4uzB+ppdnaE2DGmNSLevAPNlGGLUfOEiDdoVmk
X/UP1C85T7acJ6B9yF73Y+0/WLr09NfyCwScUizR0e/8B7YNU05Hgwi4efqw
Zqf4BFwxiJO6FUEAV+W9yspjE+B1bB84JRNQazSRxTk9AeJmYxzBNQLid2os
CQ+agGN1Bo9zUwlQPx+ymJMyAQton7Z+yiDAlrVmURhjAuK//9ennk1A0cVM
uTbVSVjYxFMTfUCAf/K7pFC9SehMeHDfp4gAKODK6q6fBIuZG7GcYgI6W3aT
Q20mQcvy4P5bpQQs0BWVXh48CdtfWRydfkzA4Y6TosEfJyG43dhKsoaAlcM3
IrR/TAK3O0h8w2sCJkXq55tHJ+HUm+WGnrUEJOovm9OSnIKHR2u/PMMJeBnd
JmhaPwWPHV+VG74jYNHazRMaaVPgdrK6MKiJgAo8KS81dwpi102uPdNMwG77
3j2ixVNw0ajO+0gLAZd9Ysp6GVPwyzLwp2krel/3WzzvjEwBP3mZwRsOAcnG
movk+VPgezHaMruDgBX1/m/DxKeh0qdk0blOAty+K6sfVpmGzp20X4s+EdCs
4t6lumsask6VhJl8QfkpeRqX6DQNBZnnEqeQJTbKmMwcmYavZqNuVV9RvveV
p30JmAZt/zUeWt0ElKTwbLIKpsEp4R3lWy8BcRJJtUoiPPCU4YQ/HyBAM6PH
J47MA/bajZ2WP1E+NdeqTCvywCbGifYBeQo+Bnau5kE3OXnLl18EuAdrGF0/
wAPz8beFxG8CRGT8e8RP8MC1N8x16xAB2TcbkvzP8SDHZVK0CrntifeQYzwP
umR2bUwaJgD7W51Pf8YDCaO4kKUjBHy9JO0QVceDFLK0fDByoOwBEW4TD9Zn
jj5oRy5fIXKotZ8HD23Pci+NEmD93IG8dYwHJz85FzUjD+wofFEh5EFnq6GP
6l8CVN2tFVPofNC/cGH5I+Tn3Jz6+aV8WEZs0phAdoz8e853BR+c+svWmowR
cPV2RosdxofWyjN5j5GXr/51qdaGDx+HV0oMI9e92qhvsJ8Pq/vPxmmME8D/
1H2FcoYPG/xv/ItBzvCSPRQQzAfVOmHRM2RD3kajnlg+mP2kS/5EZsedkLBK
50PIr7cUGpcAT6XrXRV3+PC+h1+3AVn0QV2Zcikf/Kby9A4h55iMRUY954PB
fxVbw5BNG5buG67nA7ZZkZaD3OZss9KplQ/a79i3niKfHrg4V/OND32L2d1N
yNIX7rfpDPEB30H78R05X5xzP3mKD0lWt4u5yOYZoiHTYgL4IPA3FvlHQJfW
Gns3eQF4K2XHk5D9qw5qMVUEwDRQLqYhy2+/Om2kJwCFPMGNRcglbc/YWesF
kJtju08R2fLYwJ0FWwUwRNEaWojcO07397EVgFp+srMcckgkZtXhKoCH+P1s
CWRF2hlVc08BaIVeZvBRPI/vZo/dPyeArOvb64eQdxsy6+XDBbD1rFjZJ+RB
xlTmxQQBfKf2hb5FjrbXPv39pgBeUSRNHyIv69m71bpAAC6pGd3XkF+eCV9U
VSGAK/ZPA84iO8+V/lZ5LYDE8Btie5DHkj6/vswUwIWOYzGrkBOWSqeNdAgg
J8RGTBx5eZmx574+AQyTo0O7UP4OEilyekIBvNtffSEEefpAbV+KlBBcN2gI
dyKnDQ8/5S8UwhmovUpDbiTtPMLWF8L71LiObLR+jmf5r1u/UQhDvqY3DyLP
rciTyrUUgmKimt8SZONds4/OHBaC6ewz/yS0Pj98Wnn54ykhOAfM3t+G7OPl
4oIFCkHKq3B2Aq33vLgqEXqKEKq0DuvsRZZrOLm3+o0QihrKX/36Q0Cx802d
Zc1CCBM1PhOLbDFQz4/9LISZZM4RTeRgcfU8l3/Id3ooDmg//tzWyRVqz0A4
gzSRgvZzZNuC9+5GMzB/Yd2cMrLqMaPspi0zIJqbf+zuIAEOkYnb7+ybgbsJ
NKtCVA8YjG0Z267MwLhX+MA1VE/o4ptzOtNngCtcn05B9rRaV3DqzgyUUt6S
4vtRvK1aT9KezoA1r/JY0A/0fvvEOX39M8Ax1ZLAvhPAE3+/MHrrLNi9PJt6
AtWz3bsYKkq2s5B23dPoLap3d5KeaT10mYUCe1ajKvIOxaJ17b6zsP+f229m
FwHXdeMdtW7PQq1x9DbZjwSstbZJfyuYBdMct6/rUD2OTd6evV9yDlw8u239
PqD137Y5f5g2Bya/lwyUoPodcUC/auGKOQic9U9Zgup7iw+l/fj+OTjltU2/
n4Xyca2FLv5kDlwtmBJa9QQUchzTLE7Pg/jo1arj1Sh+ZV28NWgentFGIpyf
oPiPCEYOx85DubTMNcsq1A9+390VdGcenF5bhqqjfmU+PyJS3joPkQ2ZYnWo
nw0r1D8jq4hgfxw7BE/zUT+Bw8svhItgv5747olKIeBpRtoCKytR7Eeuo6OX
J+pvnXtNnRhiWBfvUkSlPNrvRri95BpxLGxZnTL2nA2UsmStb68lsAS7ePOk
w2yIY1T5LVkrhenl4HxxNE/t4XTwTmyQwtZ7rS3+REfzyu/piGpzKWz79kT1
MhobyulmqXtspLAepZATLvJs4HjUP451l8LSKftcn5PYoCnbweXekMICqiW6
c0XZ6Pt4yp8tlMK0d2tGzf9F89z4hqDQd9KY9zbfR0otLNB+O5JZypbGcpOk
72o0o3kzI+/511ZpbNeWdGv9Jha8MJHlmXVLY45W+4ntbBZEhPQEzE5JY0su
HggOec8COYlY/zA9GexA49bNFJwFKxe3+0YkyGA7pZYKnz1mwXHz056X95Kw
iooDKYtuoueflFK33k/CYjtkWlxuoPtdv9clf4iEjZ/Fs3KusyDnT8fubC8S
tiqj76NOBgs4WebrKsNJmL73uh7zVBZYTMuL9JaRML6Hd/vVBBR/ReWtzSQy
tsuA1hUXwYJ+DR7BrSNjY2qWUWI+6HlN4crGTDLm+/Kngiuap0WCpTwDW8gY
7RVnbcUpFqi0Kc4Lv5AxVXKHnNtJFjhEGRtJTJKxB0dXbW7wZAHed+66kq4s
tkFtbkHpURRf/sghswRZ7HGhu8vn/Sxw1vkxGuNIwR5cyhkrsUTXr9rTcciV
ghUU1+qvRF659vUr4yMUzE46ml1swYI585tXBk5RMBxerSnZzoL7LjaallEU
7OIi/6uPtrJgKqHKWfwxBTNQXLyD2MKCG9zomig5OSyxKIBlY8KCTob21XCm
HNZfkujuqMeCoiht6U0tctiPXlG1YV0WBFtqx05w5DDdaTPdaORlbK2ok71y
mCwoqD9ZzoITnZrBjtNy2L3R16XKOizg/VE/pasjj6lhe+e4GixQXrLUuiVC
Hjsa+3r0qwoLDF6SYuRVqZg1aV4YSWXBxwORlFVqVEyJI6agjRwxO319hyYV
a8LDAxvkWdCGDdy/pEfFDA8NqckiB7xnNA6vp2KVx5/8zaKw4DXHX7bRlooV
WhxwbiCxYPff7vSIcCo2Wsa57iDBgpPaVXnjfVTslP7UxfVCJmDnVXkfB6hY
b79y/R8BExbXxdjWDlIxxXMVFoXIDUdceFdHqVipWdqAIrJm9qyttoCKPSmr
vjeDvq8+06z4+2g0rBez722dYoL1/Ff7GqBh8HX8eB6XCfqfJWdjc2hYQK6/
Q/sQE/TUWh68vUPDSNVb+lKQddxvOojk07DqAaliO+Rlo7pFQcXoetOBz6zf
TKCK7XL0eUrDdCOesN4NMmFiRULx3g80rDD3ceW7n0x4HSS/T1WcjjVdLfH5
08eEl7UfRVyl6FhasV1MBfLTBXcfXifRsVsGp1v8kSuSDEXlaXSsPenc9Ox3
JuTd21squoyOZfcpptGRY5npYr9M6Vjuodkmix4mRMkdLNPaTMf6qySGycjh
jtoubuZ0LMB71qS9mwkXvz0p67KgY+/ISw8cQz413uFC7KVjixe3t0R9Y4Kn
ye0FMs50rCyS7GaDfDzEs9zShY41DwqWKiAflJhewDhMxwbJHpr3vzLBxZpR
LjxKx3hW6V6+yM7X4lw3eNAxWkTPlw3IDhx78QtedOxYvVaoGLLd//9PxFp3
b9pFfGHC/wBtLSBe
       "]]},
     Annotation[#, "Charting`Private`Tag$10331652#3"]& ], 
    TagBox[
     {RGBColor[0.922526, 0.385626, 0.209179], AbsoluteThickness[1.6], Opacity[
      1.], LineBox[CompressedData["
1:eJwl2Hk8VN//B3Bl38bMJFKybyGVUB/hfStakL2i7LuIkih7hIoK2UIqLUTW
oma7brQSyhoVEpEtxgxj/97f4/fXPJ6P93mcc+7jnvfrPO7IuwfZeK3n4uKy
XcfF9X+/x6Q2VVT5k7FEy2cEh1gnCLxWp9XsS8aUi/P1r2Q6Qeq8d/moFxk7
lPIg4HWJE3R01pTJupIxlFwtYtfpBKfSbZ/ftCNjt7/6e+zXcAZv4dvP/AzJ
mPxAc81KjzNEr/A+lhcjYw9/f3N8LO8KFb9mc9KqSdgpvaFTrY/cIDVVqTWw
goQRhH4zY6rcIBiO85o/J2HL/5UK7atzA717tef5npKwJHPhni+9bkC3v2wa
cZeExRYEtESQ3aGxdXXJM5aEbRIxluqKd4chhqDLXgsSNvFsw5HOQA+QypVV
7v9LxCpltqv2+njB5zynWzN/iFhHwXHUJswLYu/lzXMPEbEd6jynuxK9YPSB
ZKNaHxF7zwhuWH3iBbVFYkHBbUQsWUVFtXPIC2xq1l7z0ogYPYK2WuDpDTe+
9JtrphCxRLXZrX0BPrDE9yDkshYRq3Y8ldbx0A/CS8TTczWI2Bddud/TL/xg
8dj1CpoaPl7Q4aPUez/gZASPrSgQMf7Y7sC0MT+YUzBxjZMkYlx7JKSkdM4A
02jMLJmLiIXRjRzTPp2BjknfQ/pPxDDX2NxY91V/eNGc9ujKJAETFM/YFpsW
CNoZN80OjxCwhwbL7b3FgVB96vqsyC8C5oqMzh/CAqFyJPZgTgcBu3XHpc/2
XyA8X3fudzmNgLWFbUncbxEET3UtFH9cJ2DRRbwVNP5zkHtP6JGeCgG7cTti
uL31HMSejS8cdxbF7BSGxfiiguFRz93KLQ6iWErp3SHlG8Hw3qQSNbMVxeQc
MlsssoNBROZnb+lhUYzJpbdIqwqGnBa9DQE7RbH6zqKTPCPBULFjLH5inShG
uM0JtrG9AH0zVl6Tj0UwX8tDsmK7Q8AwVEbt35gwprTN+sZZYigMuB1+VDgk
jI25vDptIx8KV4+dkznRJ4zZc3e/PqgdCo1K9eKMr8KYsojqf+Z2oXCi3Wtd
8mthrDzE7zA7JxTO7SzrVUkUxiaTXE9UKIXBo7F9N53lhTFRL02t9YcugaCL
A7P5pBA+v3myRnU4GN/611lgLYTplFhYSL8Ph1hGAiXITAirzQ44s6U3HOa2
VMeSQAjLl+DpMF4fAYPfhMSOqwhhZ2UXw0xsI4BqQ9f4wRLEUmZ9A/k4ERBw
SNZrLE0Q07RLiGgyj4LW7cPdfJ8FsHplOb4mciwkeG027jnFj6k4cW9olIgH
06h/rMRGXixP7uK2ZXYicK2e1Wyx48F6BlVNEP1kqPQ0jAn6sx4rDG/ZzBZN
haDS5xIT9uswwj4zpd3Kd8Cg9oYfz+e1uutOOU8NorOA0rmkNVK0XMelsld4
tSwX1N8QNKLTF+p+7ttTZOh9HyKjQ3SOVM/VrRcek1jdUQgTS1IfPt6ZrYv7
2PovT+cJGJiRfSJLpuumfnQvqVoXw4maDLlm3vG6+hrfbLflUtgacGRAsGOo
zv57P29PdwUcvXnwooNUX53Gg0t/PzZXwZcDbIvLaV/r1MW2Lt///QLc1z6G
ZV5+VbdNVjLIoL0GtI6pDIb61EJy1we9vqJXMOfFV3JIuA3UIl3uecdQQEFz
XpryXxtISH5P+ZNAAUvmyG0N3zZw3JXl7JFCgeLoTxeJ79rAQHDwru1dCpzO
TtnfG90O0itf+QkvKIB9JPecZXZA5cxq4sgwBZI1ZAUye7pB7z67aMNRKsjN
7PH+XfQTBPZ3J6bw0MCMlnFOv/cn7OXc3fFQiAahCTPhaSJ9MHqKW6OKSIMm
qdLbcL4P8tsXBRuk8foBGUqefj98bm1bLNOhwZ+j6/lKvAeg38nG9J4HDQzy
Ru3dF36B9rOsmg8MGthwSfbdJA8CJi3jDQ008PEy8aBoDMKlIn1W1UcapO8o
PEt0HoSDNey8pHYajDScjkPrB0HSXhBljeL1iZbSzSm/8XORe7WdTIdRw5rV
Nplh6Lz9YPMtdzoUZGgNXtszDFmKMnImPnSwGy96Z2Q1DBWdfd1z/nSoy8lN
KbkyDN4Hc+xML9IhazZmc9zQMFxstttflUQH42emertK/oD4RbvpyFI6PBAf
OHtbdxTk4OT+lSk6nPB3sDaxGAVC6kcfvlk6iNS36Sx5j8Lnw1FcQvN0CAt6
t+SdMwrx/yLiuNboYNFYct1oaRSa1sYKSggMWI65+GQS+wvJF7auZ2oy4OS4
0E8z83H46Gywx8SLAdGlUmr2HuPgKv6a4+rLgMf+ahc8w8dhd5f1+zB/BjDH
TQSjisdB6XlXfNZ5BqRMxOqW80xA94JWRE4UA+on524SGRNwV+cZX3kGA/6W
8fZId0zAnKi8Q3g2A4iB4krbxieA6G5YvT+XAU5Tu6j7pSYh2q8j7M19BnCm
Av4EX5yEJN1fxxJKGKA1PWjUuX0KEiQslGTqGHC8cub6L+MpKH1b9SP3DQMi
z3F1Tp6eAsdG3XzyWwZ8mt7qz3djCrLHUnfNfmSA54x99p4/UxDplcC41MaA
XGbLv7sF/0CIa6gsc4gB8eFOVhVJ0xCvMNy0mReFrO91eVoZ0+D+5XKsPD8K
xQYKI2UPpkGvlx6sIIhCy+qfqOeUaai477txgygKm+PPlT4bnwZ5s5FLFeIo
VCfH8z22nIG149FcXQoovJsYtlZ0nAGrliD9K0oofDt25F6h7ww0fDduVFFB
YVVMVOfhlRkwDGtkum5D4WhGllvBixkQv++Tl7YDhYH8Z/QcSSbMbubh/6OP
wuyKsMAmJSZc3TmdtMcABT6XQNvsnUyIzNgXE2+Igqb87rHMo0zwEtHsFUJQ
CHtCl7wTwYTyz93x3cYo3OCT9SBfY0Jhy9+FZRMU8n2ulKdlMOHOUOGC9GEU
6rcdMkktY8Kwl8kD86MoEMpbg2/2MyHkamH7mWMoyItpoyITTKg6KTLgaYGC
zrkMwRQOE/KyXJIdLFE4pe3w4AZpFlbvzH/StkbhSe1gc9LBWTA2Iu15YofC
a0kTKX6rWaimv7gRchyFxktFnomOs3D06vkMoxMoTOsHLF29OAt7zX276k+i
YFDHVosrmgXucX7/lFMoCHQqFGu+mAWdnw3/VE6j0D5mqdqNzkJ/sMcUHfcZ
iRJlza5ZUD457fHdEQVdze7HXb9mwXDQYMDDCQWuAzxKVyZnYSFa49cI7uyz
zgpdPCxY+fw3YtAZBff45IexRBYwk423OLigoHX3tZyGNAvcA06aNuF++5Ys
G7ubBVSpefdCVxRSe6FAHVhwhKBvw++GwunpgK2dpiwo83n4wwc3c8uHLeru
LIhdi2/Z4o4CuouV23GWBbux/n1BuK8flt8cc5kFn3/KWaG47Zws7m5LYMHm
x8YEQQ8U5C5EbOpIZcH4jWOXLXGPXyvOjs5nwbcdBzPScNcWdEpsK2aBnaW2
eyvuY407NkbXsUDE86iikScKmwYcM9SaWCCv/Vg6CPcQ+/qG9i4WKMg6d+bh
rhB+lR41yIJBmXtWb3GHyw+R1KZYQJBOSRvFfWgPKa1tgQW/p0/lCXihQDpm
RIziZYOPq9F5Jdw/3P1vq5LYoC92TsIAd/GlHEKbNBtcIrVuWeIOufXuZqQa
GxwX6d+dccNjpoiqDhsyizzWn8EtRJVN+Qp43SeI9zzurlZz4UgzNij27hq9
gPvh8OUbKifZcOXEuvJg3AFLTwW/urMh+NfeU2dx7yV1XIsIZEO3yt5pD9zc
qusEVMLZMHDe48IJ3C0GWklfEtgQ/URxxBh3rs1pvog0NpzW+WOxA7eX77UE
5XtsiJTaWr4R987oGp4vxWzY9MVIgIM///Kdwfjwl2xgmb137cL94ZkYtzLG
BpUZbVol7vQ6g7jWJjY4pAhsScLt3Om3LrybDZWmrfEOuNXHs2KVfrPhWtWG
BVXcbK63ay1TbEjK8o5m4u8Lk5iJvryIryfpJEnBnaIps6rINwf+qakfInDb
HzCLaiHNAV92Qbo+bkX7S8uXts6BwZRaJBs/L9T4tsVmnTlwtbOguOBOvLt2
+RIyB8XX9ouL4bau0FxQMJ8D3cNu+VT8PI72Js6HecxB6ybug3y4N2rvY8mn
z8G0fK3NOfx8V2I3C9PuzUF+B/qKG7e55YDVumdzUB7IdfMO3h9XAxLKBurm
4O2JwqxivH+YT1u970/OwfWXpinFeP/d0lXYKLYwBxKc8W+yuLe9DWmI5pkH
OWPeF3fw/nX9JSXnvGUexK9FyZx3wN/PFs8e6aPzkP7+wD5uvN/PlNQmpdjN
gzpq5uiC5wHvf4J6yy7zcEH+m9prPC8MTpSnfw+dh856SrsLniclqRyz3Mfz
8NN47nsSnjdJvDdRSS4O7G5akzIyQ0Ehoz8gSZgDvdst671N8f5T0N4yL8GB
e2En7VLwfJuD7rCu7RwIT7xk0oLnn2e4/K7M0xzwTX/btB3PS+RfzSPyKw6E
1vROOuN5+yNKwCaungNIyPYN9vvwfBU5zcVs5kDZ6gd3Czyfy7dxOX0d4gBx
dl+a9l4UpD1NJVLJCyD4wrqgZzcKC9/6rokGLgDryC/Jp+ooZPiKOIWGL0Ba
1tZCBzz/d3L+29WfuAC+8aeUhNRQ8JbM7Km8vwCh3oiKuzIKbcfN1O2+LoDf
N1bNlCz+/G2vmnJ1FuHszF9qNH7/OH5OJagtLcIOTaf/HiwxYP40OpjKvwTR
N+33rCwwIH18vHZhwxLkjbj1nuQw4KPQYZcmzSWQe2OjzMdmgO7RlYpA5yWI
6r3ifXiKAYT3ftY1b5bgYk+JjdsAA+rqDmQcuLYM6osdcZsaGEDm2ZffdWcZ
qk0PEo7j97H3kd2Pz9zH7SSskIrf14Svii/Ta5dh/3zD7Do6AxwHeToGh5bh
4VPdVx0v8fue58OG+P0rwKNOuqD/lAHapmZ3GhZXYHHAdFHxGgOedNimG59d
A+OuEabVUQbUZqRzHzmyDjkg97I7m04H9S7rPXZ16xGhn0PnwYgOj3Zhlnw7
eJCFRMO3n1pokOovVrpflweRy9yzm7+ZhueAM1/UPh7kibLiJ5MmGpySWqHP
HuZBnOwP+L//QAPiOn31X648iLzuUFonho//8oKHno7Pd7DqicYLGtgHFVHO
z/EggXHpAq9zaCBadkvxJ4MXIaknoJY+NDixv2FTeQMvkup86Pa0Fw0edM6L
xnziRUy9fzqle9JAZ9WVI9fJi1T9NZr95kYDR8vdzZ4TeB11YJ93pMHzme7Q
ic18SAjlFl+7NQ1M9eQbl8L4kJG/dZkWhjRIqntxbrM2P0I711tDkqSBVUcn
x2cvP1IbLe7QtZEGm//Ox9YY8SP5dtXc+eI0KCcbpFmZ8SNho4cD1Mk06PB6
W5XoyY/szeIJsxWlgYJIJ5OZxY+sFj9o6+Sm4d/7cyFNS/zIg09Lt7NmqMCc
2Xs58p0AsqFfWKa/lQpKDZM5z5sE8P2bXR9qocKJjMLXP74KIBJx996NNVOB
oifCMegTQBLhTflCExViI/pDV+YEkF+/tXbKf6QCgTcxJFpNEPn3q9EhC6OC
+qb2oNhkQaQs40qpeDUVPIzOel+1FkIKD+2oNszG1/fjlzM9KYTYF01NxmTh
82U+7BFzEkKMtt6l12dSIX+i0zzPVwip5W4nmmZQoSPXaHd1jBCC8P9Nckmj
gvG8GNdAmRDSoW5o+iQZ339l9d19QsKI5XnztZxYKgzJcz4z64URisdXG8EA
fL3mGCndT8KIZ3lYmYs/FbjC+b3DWoURR0tiZu0ZKmxpk1hb+i6MHN+uIejt
RwWbON1dvGxhZCGwMKzJmwrYYHCmpKoIcrBwiLvSDd/fo0kng2QRZPIRu/DH
SSocV/49lWArijh9+lpYaoKP17DqdHIQRRKss76p41bXZtB0XUSRUGT3+RJj
KqwaZV8bPiOKGOS8/lRykApP7c0UTOJEEVWylVjlfirMJb84zlOF139fK/5s
SIUsZjw9jkBAVE9GrpnpUaGrTulGzCcCcqgDDbZVo0JxnJKAfisBYUsWaI6r
UiHcRCmR1UFA0sSO6sTjlmlSjPMbICDXqUTNlypU8OlSCLedJyBWB7/VSilT
gTMhd0ZVWQzZOBrCOytPBanNW01bY8UQpzh95o8tVNCiCiWISRORnPg3y1eI
VOg+fUVUQ5aILErQxJVwx67MZx5SICKqFlqX3otRoQ0ZfhqlRkSorEQ5Edyh
H+o+jusQkW1a2tO5olRgdISIfDxGRAbbSo+/F6KC+b++O7ExROQ/KivThpcK
fkovCmcGicjdgsVLOksUQC5Ic7qHiUi3uMzbiUUKbKpPOIaOEpEEz5fGT3C/
d7Hn3JgiIp3UzGEJ3Ap5K8eUFolIuu/rh8scCvSSjiycIJGQ0r9WA1/nKGC6
9sOSDiTE7SLTo5BJAc1evpXEfBJy6HmITfsYBdRkW4sa7pOQtQbDwVTcyp7Z
NlyPSAiFzf/MArfMlGrx5WckhGY83Nv4lwLE9UdtA2pJyMukl43vRinA2pb8
zPoLCWm8X1X97g8FGJfFTkjzkBF2cknAxCAFqGg3lwM/GckvsUioxF3L/aA0
U4iMjG4/2xqCu/LmznViJDLCuR48v/KLAoUPrZ+vkyEjNwYk0sm4Ez/dWT+y
h4zkOq40G/dTII7gWKa4j4xANe+4MO4YWyV7VyMyIuG/otfeR4FLP1+W9RiT
kTeCW0+74z4z02n/2ZqM3JNsb437SQFvvQJuweNk5FaMsKsZbo8I73ITezJi
OrK4VRy3I+88d50zGbks6qXw9AcF7E3rypfcyEjF4Tu+QbiP305y2OtFRt7H
9H/fi9umw5Lnoi8ZcXivGLket8X//z+K5JrpH/38nQL/A4JtNKI=
       "]]},
     Annotation[#, "Charting`Private`Tag$10331652#4"]& ]}, {}, {}},
  AspectRatio->NCache[GoldenRatio^(-1), 0.6180339887498948],
  Axes->{True, True},
  AxesLabel->{None, None},
  AxesOrigin->{-4.605169998021961, 0},
  CoordinatesToolOptions:>{"DisplayFunction" -> ({
      Exp[
       Part[#, 1]], 
      Part[#, 2]}& ), "CopiedValueFunction" -> ({
      Exp[
       Part[#, 1]], 
      Part[#, 2]}& )},
  DisplayFunction->Identity,
  Frame->{{True, True}, {True, True}},
  FrameLabel->{{
     FormBox[
     "\"\\!\\(\\*OverscriptBox[FractionBox[SubscriptBox[\\(p\\), \\(<\\)], \
SubscriptBox[\\(p\\), \\(>\\)]], \\(_\\)]\\)\"", TraditionalForm], None}, {
     FormBox[
     "\"\\!\\(\\*SubscriptBox[\\(\[CapitalTheta]\\), \\(l\\)]\\)\"", 
      TraditionalForm], 
     FormBox[
     "\"Mean allele frequency ratio \\!\\(\\*SubscriptBox[\\(x\\), \
\\(2\\)]\\)\"", TraditionalForm]}},
  FrameStyle->Directive[{Bold, 
     Thickness[Large], 
     GrayLevel[0]}],
  FrameTicks->FrontEndValueCache[{{Automatic, Automatic}, {
      Charting`ScaledTicks[{Log, Exp}], 
      Charting`ScaledFrameTicks[{Log, Exp}]}}, {{
     Automatic, Automatic}, {{{-4.605170185988091, 
        FormBox["0.01`", TraditionalForm], {0.01, 0.}, {
         AbsoluteThickness[0.1]}}, {-2.3025850929940455`, 
        FormBox[
         TagBox[
          InterpretationBox["\"0.10\"", 0.1, AutoDelete -> True], 
          NumberForm[#, {
            DirectedInfinity[1], 2}]& ], TraditionalForm], {0.01, 0.}, {
         AbsoluteThickness[0.1]}}, {0., 
        FormBox["1", TraditionalForm], {0.01, 0.}, {
         AbsoluteThickness[0.1]}}, {2.302585092994046, 
        FormBox["10", TraditionalForm], {0.01, 0.}, {
         AbsoluteThickness[0.1]}}, {4.605170185988092, 
        FormBox["100", TraditionalForm], {0.01, 0.}, {
         AbsoluteThickness[0.1]}}, {-6.907755278982137, 
        FormBox[
         TemplateBox[{0., 0.}, "Spacer2"], TraditionalForm], {0.005, 0.}, {
         AbsoluteThickness[0.1]}}, {-6.214608098422191, 
        FormBox[
         TemplateBox[{0., 0.}, "Spacer2"], TraditionalForm], {0.005, 0.}, {
         AbsoluteThickness[0.1]}}, {-5.809142990314028, 
        FormBox[
         TemplateBox[{0., 0.}, "Spacer2"], TraditionalForm], {0.005, 0.}, {
         AbsoluteThickness[0.1]}}, {-5.521460917862246, 
        FormBox[
         TemplateBox[{0., 0.}, "Spacer2"], TraditionalForm], {0.005, 0.}, {
         AbsoluteThickness[0.1]}}, {-5.298317366548036, 
        FormBox[
         TemplateBox[{0., 0.}, "Spacer2"], TraditionalForm], {0.005, 0.}, {
         AbsoluteThickness[0.1]}}, {-5.115995809754082, 
        FormBox[
         TemplateBox[{0., 0.}, "Spacer2"], TraditionalForm], {0.005, 0.}, {
         AbsoluteThickness[0.1]}}, {-4.961845129926823, 
        FormBox[
         TemplateBox[{0., 0.}, "Spacer2"], TraditionalForm], {0.005, 0.}, {
         AbsoluteThickness[0.1]}}, {-4.8283137373023015`, 
        FormBox[
         TemplateBox[{0., 0.}, "Spacer2"], TraditionalForm], {0.005, 0.}, {
         AbsoluteThickness[0.1]}}, {-4.710530701645918, 
        FormBox[
         TemplateBox[{0., 0.}, "Spacer2"], TraditionalForm], {0.005, 0.}, {
         AbsoluteThickness[0.1]}}, {-3.912023005428146, 
        FormBox[
         TemplateBox[{0., 0.}, "Spacer2"], TraditionalForm], {0.005, 0.}, {
         AbsoluteThickness[0.1]}}, {-3.506557897319982, 
        FormBox[
         TemplateBox[{0., 0.}, "Spacer2"], TraditionalForm], {0.005, 0.}, {
         AbsoluteThickness[0.1]}}, {-3.2188758248682006`, 
        FormBox[
         TemplateBox[{0., 0.}, "Spacer2"], TraditionalForm], {0.005, 0.}, {
         AbsoluteThickness[0.1]}}, {-2.995732273553991, 
        FormBox[
         TemplateBox[{0., 0.}, "Spacer2"], TraditionalForm], {0.005, 0.}, {
         AbsoluteThickness[0.1]}}, {-2.8134107167600364`, 
        FormBox[
         TemplateBox[{0., 0.}, "Spacer2"], TraditionalForm], {0.005, 0.}, {
         AbsoluteThickness[0.1]}}, {-2.659260036932778, 
        FormBox[
         TemplateBox[{0., 0.}, "Spacer2"], TraditionalForm], {0.005, 0.}, {
         AbsoluteThickness[0.1]}}, {-2.5257286443082556`, 
        FormBox[
         TemplateBox[{0., 0.}, "Spacer2"], TraditionalForm], {0.005, 0.}, {
         AbsoluteThickness[0.1]}}, {-2.4079456086518722`, 
        FormBox[
         TemplateBox[{0., 0.}, "Spacer2"], TraditionalForm], {0.005, 0.}, {
         AbsoluteThickness[0.1]}}, {-1.6094379124341003`, 
        FormBox[
         TemplateBox[{0., 0.}, "Spacer2"], TraditionalForm], {0.005, 0.}, {
         AbsoluteThickness[0.1]}}, {-1.2039728043259361`, 
        FormBox[
         TemplateBox[{0., 0.}, "Spacer2"], TraditionalForm], {0.005, 0.}, {
         AbsoluteThickness[0.1]}}, {-0.916290731874155, 
        FormBox[
         TemplateBox[{0., 0.}, "Spacer2"], TraditionalForm], {0.005, 0.}, {
         AbsoluteThickness[0.1]}}, {-0.6931471805599453, 
        FormBox[
         TemplateBox[{0., 0.}, "Spacer2"], TraditionalForm], {0.005, 0.}, {
         AbsoluteThickness[0.1]}}, {-0.5108256237659907, 
        FormBox[
         TemplateBox[{0., 0.}, "Spacer2"], TraditionalForm], {0.005, 0.}, {
         AbsoluteThickness[0.1]}}, {-0.35667494393873245`, 
        FormBox[
         TemplateBox[{0., 0.}, "Spacer2"], TraditionalForm], {0.005, 0.}, {
         AbsoluteThickness[0.1]}}, {-0.2231435513142097, 
        FormBox[
         TemplateBox[{0., 0.}, "Spacer2"], TraditionalForm], {0.005, 0.}, {
         AbsoluteThickness[0.1]}}, {-0.10536051565782628`, 
        FormBox[
         TemplateBox[{0., 0.}, "Spacer2"], TraditionalForm], {0.005, 0.}, {
         AbsoluteThickness[0.1]}}, {0.6931471805599453, 
        FormBox[
         TemplateBox[{0., 0.}, "Spacer2"], TraditionalForm], {0.005, 0.}, {
         AbsoluteThickness[0.1]}}, {1.0986122886681098`, 
        FormBox[
         TemplateBox[{0., 0.}, "Spacer2"], TraditionalForm], {0.005, 0.}, {
         AbsoluteThickness[0.1]}}, {1.3862943611198906`, 
        FormBox[
         TemplateBox[{0., 0.}, "Spacer2"], TraditionalForm], {0.005, 0.}, {
         AbsoluteThickness[0.1]}}, {1.6094379124341003`, 
        FormBox[
         TemplateBox[{0., 0.}, "Spacer2"], TraditionalForm], {0.005, 0.}, {
         AbsoluteThickness[0.1]}}, {1.791759469228055, 
        FormBox[
         TemplateBox[{0., 0.}, "Spacer2"], TraditionalForm], {0.005, 0.}, {
         AbsoluteThickness[0.1]}}, {1.9459101490553132`, 
        FormBox[
         TemplateBox[{0., 0.}, "Spacer2"], TraditionalForm], {0.005, 0.}, {
         AbsoluteThickness[0.1]}}, {2.0794415416798357`, 
        FormBox[
         TemplateBox[{0., 0.}, "Spacer2"], TraditionalForm], {0.005, 0.}, {
         AbsoluteThickness[0.1]}}, {2.1972245773362196`, 
        FormBox[
         TemplateBox[{0., 0.}, "Spacer2"], TraditionalForm], {0.005, 0.}, {
         AbsoluteThickness[0.1]}}, {2.995732273553991, 
        FormBox[
         TemplateBox[{0., 0.}, "Spacer2"], TraditionalForm], {0.005, 0.}, {
         AbsoluteThickness[0.1]}}, {3.4011973816621555`, 
        FormBox[
         TemplateBox[{0., 0.}, "Spacer2"], TraditionalForm], {0.005, 0.}, {
         AbsoluteThickness[0.1]}}, {3.6888794541139363`, 
        FormBox[
         TemplateBox[{0., 0.}, "Spacer2"], TraditionalForm], {0.005, 0.}, {
         AbsoluteThickness[0.1]}}, {3.912023005428146, 
        FormBox[
         TemplateBox[{0., 0.}, "Spacer2"], TraditionalForm], {0.005, 0.}, {
         AbsoluteThickness[0.1]}}, {4.0943445622221, 
        FormBox[
         TemplateBox[{0., 0.}, "Spacer2"], TraditionalForm], {0.005, 0.}, {
         AbsoluteThickness[0.1]}}, {4.248495242049359, 
        FormBox[
         TemplateBox[{0., 0.}, "Spacer2"], TraditionalForm], {0.005, 0.}, {
         AbsoluteThickness[0.1]}}, {4.382026634673881, 
        FormBox[
         TemplateBox[{0., 0.}, "Spacer2"], TraditionalForm], {0.005, 0.}, {
         AbsoluteThickness[0.1]}}, {4.499809670330265, 
        FormBox[
         TemplateBox[{0., 0.}, "Spacer2"], TraditionalForm], {0.005, 0.}, {
         AbsoluteThickness[0.1]}}, {5.298317366548036, 
        FormBox[
         TemplateBox[{0., 0.}, "Spacer2"], TraditionalForm], {0.005, 0.}, {
         AbsoluteThickness[0.1]}}, {5.703782474656201, 
        FormBox[
         TemplateBox[{0., 0.}, "Spacer2"], TraditionalForm], {0.005, 0.}, {
         AbsoluteThickness[0.1]}}, {5.991464547107982, 
        FormBox[
         TemplateBox[{0., 0.}, "Spacer2"], TraditionalForm], {0.005, 0.}, {
         AbsoluteThickness[0.1]}}, {6.214608098422191, 
        FormBox[
         TemplateBox[{0., 0.}, "Spacer2"], TraditionalForm], {0.005, 0.}, {
         AbsoluteThickness[0.1]}}, {6.396929655216146, 
        FormBox[
         TemplateBox[{0., 0.}, "Spacer2"], TraditionalForm], {0.005, 0.}, {
         AbsoluteThickness[0.1]}}, {6.551080335043404, 
        FormBox[
         TemplateBox[{0., 0.}, "Spacer2"], TraditionalForm], {0.005, 0.}, {
         AbsoluteThickness[0.1]}}, {6.684611727667927, 
        FormBox[
         TemplateBox[{0., 0.}, "Spacer2"], TraditionalForm], {0.005, 0.}, {
         AbsoluteThickness[0.1]}}, {6.802394763324311, 
        FormBox[
         TemplateBox[{0., 0.}, "Spacer2"], TraditionalForm], {0.005, 0.}, {
         AbsoluteThickness[0.1]}}, {6.907755278982137, 
        FormBox[
         TemplateBox[{0., 0.}, "Spacer2"], TraditionalForm], {0.005, 0.}, {
         AbsoluteThickness[0.1]}}}, {{-4.605170185988091, 
        FormBox[
         TemplateBox[{0., 0.}, "Spacer2"], TraditionalForm], {0.01, 0.}, {
         AbsoluteThickness[0.1]}}, {-2.3025850929940455`, 
        FormBox[
         TemplateBox[{0., 0.}, "Spacer2"], TraditionalForm], {0.01, 0.}, {
         AbsoluteThickness[0.1]}}, {0., 
        FormBox[
         TemplateBox[{0., 0.}, "Spacer2"], TraditionalForm], {0.01, 0.}, {
         AbsoluteThickness[0.1]}}, {2.302585092994046, 
        FormBox[
         TemplateBox[{0., 0.}, "Spacer2"], TraditionalForm], {0.01, 0.}, {
         AbsoluteThickness[0.1]}}, {4.605170185988092, 
        FormBox[
         TemplateBox[{0., 0.}, "Spacer2"], TraditionalForm], {0.01, 0.}, {
         AbsoluteThickness[0.1]}}, {-6.907755278982137, 
        FormBox[
         TemplateBox[{0., 0.}, "Spacer2"], TraditionalForm], {0.005, 0.}, {
         AbsoluteThickness[0.1]}}, {-6.214608098422191, 
        FormBox[
         TemplateBox[{0., 0.}, "Spacer2"], TraditionalForm], {0.005, 0.}, {
         AbsoluteThickness[0.1]}}, {-5.809142990314028, 
        FormBox[
         TemplateBox[{0., 0.}, "Spacer2"], TraditionalForm], {0.005, 0.}, {
         AbsoluteThickness[0.1]}}, {-5.521460917862246, 
        FormBox[
         TemplateBox[{0., 0.}, "Spacer2"], TraditionalForm], {0.005, 0.}, {
         AbsoluteThickness[0.1]}}, {-5.298317366548036, 
        FormBox[
         TemplateBox[{0., 0.}, "Spacer2"], TraditionalForm], {0.005, 0.}, {
         AbsoluteThickness[0.1]}}, {-5.115995809754082, 
        FormBox[
         TemplateBox[{0., 0.}, "Spacer2"], TraditionalForm], {0.005, 0.}, {
         AbsoluteThickness[0.1]}}, {-4.961845129926823, 
        FormBox[
         TemplateBox[{0., 0.}, "Spacer2"], TraditionalForm], {0.005, 0.}, {
         AbsoluteThickness[0.1]}}, {-4.8283137373023015`, 
        FormBox[
         TemplateBox[{0., 0.}, "Spacer2"], TraditionalForm], {0.005, 0.}, {
         AbsoluteThickness[0.1]}}, {-4.710530701645918, 
        FormBox[
         TemplateBox[{0., 0.}, "Spacer2"], TraditionalForm], {0.005, 0.}, {
         AbsoluteThickness[0.1]}}, {-3.912023005428146, 
        FormBox[
         TemplateBox[{0., 0.}, "Spacer2"], TraditionalForm], {0.005, 0.}, {
         AbsoluteThickness[0.1]}}, {-3.506557897319982, 
        FormBox[
         TemplateBox[{0., 0.}, "Spacer2"], TraditionalForm], {0.005, 0.}, {
         AbsoluteThickness[0.1]}}, {-3.2188758248682006`, 
        FormBox[
         TemplateBox[{0., 0.}, "Spacer2"], TraditionalForm], {0.005, 0.}, {
         AbsoluteThickness[0.1]}}, {-2.995732273553991, 
        FormBox[
         TemplateBox[{0., 0.}, "Spacer2"], TraditionalForm], {0.005, 0.}, {
         AbsoluteThickness[0.1]}}, {-2.8134107167600364`, 
        FormBox[
         TemplateBox[{0., 0.}, "Spacer2"], TraditionalForm], {0.005, 0.}, {
         AbsoluteThickness[0.1]}}, {-2.659260036932778, 
        FormBox[
         TemplateBox[{0., 0.}, "Spacer2"], TraditionalForm], {0.005, 0.}, {
         AbsoluteThickness[0.1]}}, {-2.5257286443082556`, 
        FormBox[
         TemplateBox[{0., 0.}, "Spacer2"], TraditionalForm], {0.005, 0.}, {
         AbsoluteThickness[0.1]}}, {-2.4079456086518722`, 
        FormBox[
         TemplateBox[{0., 0.}, "Spacer2"], TraditionalForm], {0.005, 0.}, {
         AbsoluteThickness[0.1]}}, {-1.6094379124341003`, 
        FormBox[
         TemplateBox[{0., 0.}, "Spacer2"], TraditionalForm], {0.005, 0.}, {
         AbsoluteThickness[0.1]}}, {-1.2039728043259361`, 
        FormBox[
         TemplateBox[{0., 0.}, "Spacer2"], TraditionalForm], {0.005, 0.}, {
         AbsoluteThickness[0.1]}}, {-0.916290731874155, 
        FormBox[
         TemplateBox[{0., 0.}, "Spacer2"], TraditionalForm], {0.005, 0.}, {
         AbsoluteThickness[0.1]}}, {-0.6931471805599453, 
        FormBox[
         TemplateBox[{0., 0.}, "Spacer2"], TraditionalForm], {0.005, 0.}, {
         AbsoluteThickness[0.1]}}, {-0.5108256237659907, 
        FormBox[
         TemplateBox[{0., 0.}, "Spacer2"], TraditionalForm], {0.005, 0.}, {
         AbsoluteThickness[0.1]}}, {-0.35667494393873245`, 
        FormBox[
         TemplateBox[{0., 0.}, "Spacer2"], TraditionalForm], {0.005, 0.}, {
         AbsoluteThickness[0.1]}}, {-0.2231435513142097, 
        FormBox[
         TemplateBox[{0., 0.}, "Spacer2"], TraditionalForm], {0.005, 0.}, {
         AbsoluteThickness[0.1]}}, {-0.10536051565782628`, 
        FormBox[
         TemplateBox[{0., 0.}, "Spacer2"], TraditionalForm], {0.005, 0.}, {
         AbsoluteThickness[0.1]}}, {0.6931471805599453, 
        FormBox[
         TemplateBox[{0., 0.}, "Spacer2"], TraditionalForm], {0.005, 0.}, {
         AbsoluteThickness[0.1]}}, {1.0986122886681098`, 
        FormBox[
         TemplateBox[{0., 0.}, "Spacer2"], TraditionalForm], {0.005, 0.}, {
         AbsoluteThickness[0.1]}}, {1.3862943611198906`, 
        FormBox[
         TemplateBox[{0., 0.}, "Spacer2"], TraditionalForm], {0.005, 0.}, {
         AbsoluteThickness[0.1]}}, {1.6094379124341003`, 
        FormBox[
         TemplateBox[{0., 0.}, "Spacer2"], TraditionalForm], {0.005, 0.}, {
         AbsoluteThickness[0.1]}}, {1.791759469228055, 
        FormBox[
         TemplateBox[{0., 0.}, "Spacer2"], TraditionalForm], {0.005, 0.}, {
         AbsoluteThickness[0.1]}}, {1.9459101490553132`, 
        FormBox[
         TemplateBox[{0., 0.}, "Spacer2"], TraditionalForm], {0.005, 0.}, {
         AbsoluteThickness[0.1]}}, {2.0794415416798357`, 
        FormBox[
         TemplateBox[{0., 0.}, "Spacer2"], TraditionalForm], {0.005, 0.}, {
         AbsoluteThickness[0.1]}}, {2.1972245773362196`, 
        FormBox[
         TemplateBox[{0., 0.}, "Spacer2"], TraditionalForm], {0.005, 0.}, {
         AbsoluteThickness[0.1]}}, {2.995732273553991, 
        FormBox[
         TemplateBox[{0., 0.}, "Spacer2"], TraditionalForm], {0.005, 0.}, {
         AbsoluteThickness[0.1]}}, {3.4011973816621555`, 
        FormBox[
         TemplateBox[{0., 0.}, "Spacer2"], TraditionalForm], {0.005, 0.}, {
         AbsoluteThickness[0.1]}}, {3.6888794541139363`, 
        FormBox[
         TemplateBox[{0., 0.}, "Spacer2"], TraditionalForm], {0.005, 0.}, {
         AbsoluteThickness[0.1]}}, {3.912023005428146, 
        FormBox[
         TemplateBox[{0., 0.}, "Spacer2"], TraditionalForm], {0.005, 0.}, {
         AbsoluteThickness[0.1]}}, {4.0943445622221, 
        FormBox[
         TemplateBox[{0., 0.}, "Spacer2"], TraditionalForm], {0.005, 0.}, {
         AbsoluteThickness[0.1]}}, {4.248495242049359, 
        FormBox[
         TemplateBox[{0., 0.}, "Spacer2"], TraditionalForm], {0.005, 0.}, {
         AbsoluteThickness[0.1]}}, {4.382026634673881, 
        FormBox[
         TemplateBox[{0., 0.}, "Spacer2"], TraditionalForm], {0.005, 0.}, {
         AbsoluteThickness[0.1]}}, {4.499809670330265, 
        FormBox[
         TemplateBox[{0., 0.}, "Spacer2"], TraditionalForm], {0.005, 0.}, {
         AbsoluteThickness[0.1]}}, {5.298317366548036, 
        FormBox[
         TemplateBox[{0., 0.}, "Spacer2"], TraditionalForm], {0.005, 0.}, {
         AbsoluteThickness[0.1]}}, {5.703782474656201, 
        FormBox[
         TemplateBox[{0., 0.}, "Spacer2"], TraditionalForm], {0.005, 0.}, {
         AbsoluteThickness[0.1]}}, {5.991464547107982, 
        FormBox[
         TemplateBox[{0., 0.}, "Spacer2"], TraditionalForm], {0.005, 0.}, {
         AbsoluteThickness[0.1]}}, {6.214608098422191, 
        FormBox[
         TemplateBox[{0., 0.}, "Spacer2"], TraditionalForm], {0.005, 0.}, {
         AbsoluteThickness[0.1]}}, {6.396929655216146, 
        FormBox[
         TemplateBox[{0., 0.}, "Spacer2"], TraditionalForm], {0.005, 0.}, {
         AbsoluteThickness[0.1]}}, {6.551080335043404, 
        FormBox[
         TemplateBox[{0., 0.}, "Spacer2"], TraditionalForm], {0.005, 0.}, {
         AbsoluteThickness[0.1]}}, {6.684611727667927, 
        FormBox[
         TemplateBox[{0., 0.}, "Spacer2"], TraditionalForm], {0.005, 0.}, {
         AbsoluteThickness[0.1]}}, {6.802394763324311, 
        FormBox[
         TemplateBox[{0., 0.}, "Spacer2"], TraditionalForm], {0.005, 0.}, {
         AbsoluteThickness[0.1]}}, {6.907755278982137, 
        FormBox[
         TemplateBox[{0., 0.}, "Spacer2"], TraditionalForm], {0.005, 0.}, {
         AbsoluteThickness[0.1]}}}}}],
  GridLines->{None, None},
  GridLinesStyle->Directive[
    GrayLevel[0.5, 0.4]],
  ImagePadding->All,
  Method->{
   "DefaultBoundaryStyle" -> Automatic, "DefaultMeshStyle" -> 
    AbsolutePointSize[6], "ScalingFunctions" -> None},
  PlotRange->{{-4.605169998021961, 4.605169998021962}, {0, 1}},
  PlotRangeClipping->True,
  PlotRangePadding->{{
     Scaled[0.02], 
     Scaled[0.02]}, {0, 0}},
  RotateLabel->False,
  Ticks->{
    Charting`ScaledTicks[{Log, Exp}], Automatic}]], "Output",
 CellChangeTimes->{3.755503807125544*^9, 
  3.755512659700069*^9},ExpressionUUID->"b21d6a10-1bab-44e4-93e7-\
07218ba1ec3d"]
}, Open  ]],

Cell[BoxData[
 SubscriptBox["\[SelectionPlaceholder]", "\[Placeholder]"]], "Input",Expressio\
nUUID->"c0f1667a-f492-4bf4-85bf-5341673cc033"]
}, Closed]],

Cell[CellGroupData[{

Cell["Convergence of the Yule process with increasing n", "Subsubsection",
 CellChangeTimes->{{3.74436910966858*^9, 3.744369117276533*^9}, {
  3.744443572233458*^9, 
  3.74444357454652*^9}},ExpressionUUID->"16a484ce-4dbf-4908-9a4c-\
c20136cf4bfa"],

Cell[CellGroupData[{

Cell[BoxData[
 RowBox[{"Plot", "[", 
  RowBox[{
   RowBox[{"{", 
    RowBox[{
     RowBox[{"MeanMinorpB", "[", 
      RowBox[{"10", ",", " ", "t", ",", " ", "t"}], "]"}], ",", 
     RowBox[{"MeanMinorpB", "[", 
      RowBox[{"50", ",", " ", "t", ",", " ", "t"}], "]"}], ",", 
     RowBox[{"MeanMinorpB", "[", 
      RowBox[{"100", ",", " ", "t", ",", " ", "t"}], "]"}], ",", 
     RowBox[{"MeanMinorpB", "[", 
      RowBox[{"200", ",", " ", "t", ",", " ", "t"}], "]"}], ",", 
     RowBox[{"MeanMinorOverMajorBetaPrime", "[", 
      RowBox[{"t", ",", "t"}], "]"}]}], "}"}], ",", 
   RowBox[{"{", 
    RowBox[{"t", ",", "0.01", ",", "10"}], "}"}]}], "]"}]], "Input",
 CellChangeTimes->{{3.744369119519195*^9, 3.7443691209954844`*^9}, {
   3.744369189235928*^9, 3.7443692193815813`*^9}, {3.7443692559235907`*^9, 
   3.744369270861232*^9}, {3.744369428422647*^9, 3.7443694515883207`*^9}, 
   3.7443699812850733`*^9, {3.7443700738422194`*^9, 
   3.744370077187705*^9}},ExpressionUUID->"f964a7ac-2f25-4706-85d0-\
c2839a89f601"],

Cell[BoxData[
 GraphicsBox[{{{}, {}, 
    TagBox[
     {RGBColor[0.368417, 0.506779, 0.709798], AbsoluteThickness[1.6], Opacity[
      1.], LineBox[CompressedData["
1:eJwVz3k41HsbBvApp6NTiRYpWfulUNGik63ur1Qn2qSEJFJxQijRwilbWV6h
LPV6RaSikrI1WTLIErKMGYx1ZmzRwoysWc68fzzXfX2u677/eJTtXE3Pz6XR
aMGi+3/yf7UmT90IwCZrzdJPsn54n6bvalUUAiu7Gz+k7gSiIr1Grt0/Aoc5
qVLu/FDEn9Hs06uMgcHE9aiyd5F4Zjde4P0yEassWmg/hx7hWNl7U13t17jl
NZFoEpOCCuHRecxP6dCLeh7klZ+KBMmR1qy0N3ga52Zf1fkC0vp3ww4iA1Ze
FcHiCmmgRRcMe9llw8a+6sySgjdo2qfwoSUlDyfUVvq2tWVhqbXjg2eX8rE4
sNct2CobB91z3C7rFmBh1B5XGU42ihMOUwuqP6D4QMFob10OzL3xMW6MAesn
ZQ7FmXTsZruqVct+RFCe+qsEo3ysCqwbVj9TiQ+Htvusty+Crm18xdyaSvjs
TNAbiy3CSR3nRy26VYg7H6JgWVuE2K/if4Usr0Z7u4Qq589iyJogtr/8M8p8
vdwFtBKELTJXOv6gDt3R2uIpfh8Rzi4tWzrTAMb6ewF6e8qhVLzx7U0tFsar
bP0zLpbjzevI/w04svD1JCu1M6YcdYFn3IqbWLjDD6u0+VIOKd3pVZffsvH9
i/qGxUEViIjXulh/rgmBE7HJtbmfcM/hybKIqhb4GQqtsoVVoCt5FtrOtCBX
5pmZ8tJqcDn7nbZsacV9b+k0my3V0Dj4o5gZ0wq2+TE1M9dqVG7WuSxt1wa+
ov+oRn81fpusqYsdb0cLK/POKOsz9PdNlzHvc3FHN/qJVXgt6pJ65fRecaF7
83xlTWotzs7WXn5SyoW3kSBR8WMtQuhJClfGudhfOjfYarwWHPX9ntKneVCX
kp+fpFkHT8lIFQs1PlK4zctCIuuQ3qwa0F7YhYfLdnlsN6mHsYeOYVlzF/6Q
XrvpqFU9epcYz00XdKFVL2+NrX09FA44+fhQ3dA3G1hv4V2P0II0byqwG4O+
3Vszn9fj76StHhcO9yCxUXO/2lQ9lJz17UfaeuFyn1OdGsdE/vxDKh0jvYh4
79Rq/owJ86fW3WWL+7Btt3LJr3Qmwjpu2j0kfUjiXDqnUsLElEnRab3kPvyn
t5Q5p5+J5u37zH2dvmCdkuvE960NuDd7ZL/EZD/c9rz2pzEa8Drc0Xep9AB4
jWy6wacGVCrezpXZPIAiI0NcZzZgLsnduMZ+AFd8p/2quhtw2Wftkh3MAXQb
+GbMzGfh+JwJju2Lrxh2MHiQdoSFlWJJTlknv0PykoJBdCMLJmI3ytOsh/C7
z66Ms5/ZCNhlF2XkOITpI1oVG1hs0K8bn+nxHILjM472jxY2lIZkf8lFDMGl
x8jI7gsbg215GqHFQ3BqVJgWF2tEWM50tON6AeY7ymuZ7GjE5wu+59YLBJCM
aNCcF9cI47qgOYkBw7DsnRg+a96EXfM8Fx64P4z2Ge4iV+smbNU9Kz2SMAx9
be+THmebsDp5p5pR3jCcX/e+cndtwrerQhOBYBg6D9NbdwQ2IUzx1GMDm59w
MHv7tCu7CUwXTfB1RiCTavhlSLIZlhKN3tTgKHLyV60Uozfj/IGF8plGk5hV
larza+Ggy3S6IcxxGrqMLBePkhbo96zo9XagkQ/xrN3uCa1g3L57sXlqDsm/
PeSgfLwNJeuuBeqGiBGLWHasobAN9bNzdp/TmUdc0mf95ELb8WDngHhW1e9E
kBRZ+EiiA39nXnKpujWf9KZ4vZ8K7QBd7aJD/4YFRFGuKzFvpgNFv5U7bcpb
SAo33uMst+0EW4YhpeMsQSY3jnpYFnUiKVymyJEmSVYpd3Y+XsBFgaL4H1ut
pEi23WBPmRYX/VfzJ7dsXUJcs1qNNay4uDRXWfhxUmSdel6iN1f0J/u9Hmsp
0U5nyEXGi/q+2oF7E5YR+uymbON8Lpa1sh+Z2i8npeoJpwqbuNhdVxxguEua
yC2X8GcOc1EzdvpSufgK8mfC9cm7i3iwyTPW0OSvII2Jx4U9Kjxo3nLTiqXL
kPUZapbOO3k45bGXPPRZSaQMP4QTUx7CxB3lbliuImo0BWe6Aw/y1TtnflCy
pKPrduSnGzx8jTig5jAgS6KCCkYSQ3koFKSsLSlaTbJGeDflE3gYDMhWyQiR
IwxD3YqYdB5UspaMBZyTJwO+ceteMHh4Jy1fM6CpQMr/20l9q+Uh+Krdj2Nj
CkTNU0rnrw4ebD3GOh7XKpI7T/oid3znoZL5yJFxUIkINV6Ix07y0EfvO7Qm
V4kkl/tNB83ng0qoYd9WUSaWj1u4L6X5CFO4y80IViZWp/UFV5X5+OXk3nB0
VJk01d00qdzExwPTLUa5VmtI9H3iydXmw1Qn9OzawjUkx+2avK0hH1I/FtvT
NlAkKn1brM1hPqb0Lnx9Gk6Rp8i0NLLgo0Pn8TGHexQ5bfiz84rIjB1NeaqR
FKmKZtk8Fjlg297QlzEUkeFdOzgmssQG5U1vH1EkYMk1TrIlHwqyHJf8l6L9
xfCSmZN8GIzvFzLLRfuVNH6aNR9rR2+djPpEEXmJ/vhmkX//mVNsVkWRUZN4
M7HTfFQOro1srqHImLH7GwuRTftoWh1sikyHfF8tZsPHuUa6R38XRZRGzapO
2PKxjzXY/qKHIipXU1R8RVZlrtvn3EeR5HXt11+K/O1z1IrBAYr8c0MoSTvD
h0ep27ufAop4M4TCFJEtSp4r5gxTZLO/t1yDyLpFHYFXRygSpz+MaZFn8g9a
TI5TRHLo1ZWjdnxwc/0ZeZMUOfBAeNtL5GJ6ruo/UxTJCFe/91Tk5BxBxK4Z
irRpnIipFflOlurE7CxFaJWe0RMi/wupKk7V
       "]]},
     Annotation[#, "Charting`Private`Tag$1306287#1"]& ], 
    TagBox[
     {RGBColor[0.880722, 0.611041, 0.142051], AbsoluteThickness[1.6], Opacity[
      1.], LineBox[CompressedData["
1:eJwV0Gk81P0CBXBpUakoKWT/K7TYcivr+bUpS6optz1rlJQodKPSE7kpSyrc
rGkvUkgTKobIkH0YY0kz8+eSB2Miidy5L87nfL4vzpuj5ebLOCYtJSUVJsn/
m/+77eHEhTB8ua8W6868indZlr6HSiLxnJ9rtyz9Oj5n16h2XI1FT+4fOWFQ
DFJdDXss2PEY8Mm/4RxyF4/dxt6HvLgP3zlx5W93p2NP+TuG+YaXUHJ+XRbZ
8Byfh3fPbKjMxrNtjjWaizORJjfSlpf1CmmRceueMrKgaBkV7YAcBA9U5BaW
Z0Pq7ntxsNsb8NsHktRsctBio/6B97QQ0S4CgxlV+Vh0xDvhsV8R0stUeWKn
t3A4m3/G3/w9zhkVyb/6+hasNEdqbvUHGD7o+E/aIBP7QlCW/LMY19Reseqm
FWITx1e/WqUMgZ4XC3uGP0A5ok680pWNomMb/hLIlcLcJfWzdA0bTS8E3SZ2
pTho5pPCM69CvwFc5oWV4t53mW2Ri6sRp+Na6j5aCpVduNdb8QUpglTNGk4Z
ouft09ybUIctXr1O7NByxHA+lS/604jGzGTbiZhKaLJWv75k2gRp5dUMlQ+V
ePXydlKfdxNKqke6//u9EnURrmdYLU1YFxe9I8mGDXnzSWX/1xwQRxP/U2Ns
xKaanqr3aEEd8zK57FiNW14PFGKreMh0C3K5VFkDpmbgR5c/PJxTMD6d01+D
rtbtJ42N2+DU9mTzG7laGDgMsBri2+AwdF1J36kWbCMzf0W3dnB1Z/M4HbWY
MV5Td2+sAwaKjxx2n62Dpc1keUNcF4wvPDx61KcedRndqhaZXVgm6DG1Da6H
+1St/4NPXfC4UnNJK7IekcwM9XNjXWAc7pib9KQerSu3Byoe/YaVsis35H+r
R6Dc7eX79fnwnXdQI4vRgGyuXljHRwHeRVwzjtRrhF2A2eZyrgC6e5T8df/R
iO6FdtLZIgGsXYY68jc2Qt3+ZGgoJcTqQx5pmQcbcfN9VggVIUS9s0rc6I1G
HM8wCTjhSCMnZPET5f5GaPpYeo60d0M5vL3Q4kETbk3t3D5/vBca2n5HIOLg
ZYz3lUWKfSDzDn8R/uaArRFesNSoD1kpg9mXZzVDmhSs1vbsw8Xs5Yrxy5rh
H6qzcH1DH/jZPxy3bW3G3mm/Wl2ef8ftxH1+7PhmKE3POJl38G+I52YrlJq0
YNf0CxVZR4agpb5m+OZuLsKs3e7Yeg+hJ+COR8ABLpj/snOlA4eQHL718T5X
LjSHVH6rxg5BpnXOuzl+XAy2FxrcZA1hmgjTl8dyEZ0/eddbVwT2jWwjfOHi
y4krHroiETaqV2iv39wKu7p/T7sfJsaM8NFVeRo8WM8MlLWPE0Phul5E8woe
TMzdFUfSxFhXxEoUr+Fh2UMrfdtCMb7KM8bVLHnoDxreJRKJoXdc1d90Pw/R
GofTNzr/wGIFw55TMTw0nDYE32wE3F+lq63HeTgwvzmEGhzFScaBBVGsNhyz
l1XLtR1HzL6uslGNDggYk43R3pP4MD/7xCmLTljSS7pDvKTIqNJAj67dVxSH
R53iTkwjE0ufvw9W7ELpivMR5pHTSdeRyhud57tQPzVtk4fZTBKfu2lFFK8L
CVZ9MnlVswiVyjK5t+Ybjuf6na66PJs46NvtUQz9Bqb+Ka/eVXPJE2H160D2
N5TMqDi5plCWqLftXZo3lw/O0mJ5M5/55A3bkxloz0dGzNISbyk5cu2JX1b9
VT7ea8jMMTkkT3a2Duv2F/HRG1Q0bmyykKz10ZT1EvHhJ601XDa+kHSvrJ4V
oiHAlB7nnUXTIvKpT/9XsqMAvVc2RGxNUyB5iauvmZwXQKGNk8LwXEzsk0oy
6VQBNtWxwjZbK5IVSWblrHIBan4e9auQWUIiyytVtPsEcC60MzDkLyHbttj4
PVgghOHlM6b3mEvJp3GVZ2VGQhwO2EoSQ5WITM/HRqOdQkTLeKteOKBMtkRM
epacFkKt2urPAKVC2jXe7vgVKcT3WHt9rz4VosWxH7jxSIiPoqc6pSXLyJqq
dnerEiEGw94sz4lUJbZRERYKPCGW5y38GeahRmbvVzn6SyzEW0W1mj5DdTJW
S0w3ytK4HuQ2sOenOpnoVXbcrkXDJeBnZ3qtBvnbOUrktIEGuyHFu9hBkyw4
/fL4sh00epg9O7QLNMnZauXKVjcaVFoNJ3y5FonapHQgKIhGtHpUV851LZJ8
vld5cSSN3yfPNu4e1SJn2GHdqSk0EhjGtgWHtMmdQP8E+2waDLOb7joftUlC
RwhDrZiG/MACT6lVFLm+KJg01NOYsDjx/VEMRQ60cLTav9HoNEvf43WLIjnC
Y0xtPo3i9S2Fercpkii/xOaExGFrt958EU+R5ws6bUYlnr9Ka83rFIqsuoVO
OSENdZXW00UvKHLGpfPYxm4aG8e2DzdUUOSptxqd0kdDZ/TywTuVFClPNHQX
SDzrRz7LqYoixlZJXL3vkj8GdW5zayhySRT+LFdiRo+UaSeHIjw9nuBzPw2P
ZmZAr4Ai99bOLBIN0LBpGux4TlPknyWhr9YN0tBrWGHj00MR1Zd+ycES93+5
s2SwjyIZUQUHZw7RCPh05u0PEUUGHyv5KYlo7C99opEvpkiLv6/WEYnNSzoj
gkYo8srNtvK+xH+KHPaPj1EkLCJqauUwja6Cq8WF4xRp0P0d5Ssxi1mgd3FC
smcNK+RJ/DBfFGv9hyKK8wNvjUl8LU/v19QURf4quDbLSkzjf9kBHy4=
       "]]},
     Annotation[#, "Charting`Private`Tag$1306287#2"]& ], 
    TagBox[
     {RGBColor[0.560181, 0.691569, 0.194885], AbsoluteThickness[1.6], Opacity[
      1.], LineBox[CompressedData["
1:eJwV1Xk01PsbB/ChhXYqiWv/UuRGVLdI8/5U19Yq6VeURKJQGfci5XdxU36J
oVSkEC23soQkoTBEhixjG2syi2hh7Ls7vz+e85zXOe/znOeP55xH3emC9WlJ
Go0WLK7/967J1sdTl4Kx5tThEYXvV/A21eTCsaJQ0EN8Jh151/HxZZVS+5VI
DKn8dIhlRyDeUb97G/suguZbn57IuoOnTmPv/JMTMTDBTvrq/xCHSt9aG29N
Q8NMXK+uYjI+Dhycxyl/CXr7s2kDhxQkLBtuzUpNR53qNUUqMRVyJuHMvciE
bhIjY3JJOmh33g1ednoNjcXmZkd9M9FkpvK+5VkeGD0xkyLpN1hu7xb9lJGP
HQ+wwePOG+z9I9vTy/gdnEoyPNLVcsBK2E8trHwP77MB955tfIsj/ih5MFqI
piPnbKr25GFnwwWdSsUS7NzHZzhZFEAhpGZwnSMbFs0KXfamxTA+Gf9RsoqN
OW3Oeg6BxbAz8ohrMa6A34GcWz25xYj9JmUeurISbSKLrgS9EihaIban7BMy
TcNL82U+gLn4iJpNdA1ifjtlNFhYioiGD6XLZ+pQJ53ycba5HGqsXzP+2lQP
F56U+WtpNtLTou73utXDyzAtSXELGzUhjp6spnrok8CbY7fYkDGeVvDKaMDk
8JYuBfMKRMZvOlfr3AS7Er+fyYmVuOn6aEVkRQuOpXOfbNeqRo6aT8HJmRac
SMyM+WFRjc5mC3cDg1Y8OVHMc/eoht7enyzO3Vb8fV/KtiGzGuwNRl5yTm2Q
YnA0s1RqMHeiqiZ2rB3H7dcPjDyugYnZdCnnVic+d4uexCTWoiZJqLQtpRPj
Lrmmeem1ODVb7fXoQydYrP71FQW1CM1JUvlzrBPtluY+r9pr0bzOwkfuxBcM
UjeoF6s58FkWpXVUpwtTYc/drW5w8JKrHdxewEP4/sWvLzjXYbe30a5SLg9K
rN1f6Yw6CGV3S74U8XApKVmL9lcdVPa4BwZSfIwnJq61ja5D2LtUfyqEDzdb
Sfkz5XU4k2TofXa/AIeDnXcs062HmoeJy3CbEFkd47soQT1uzh6wWDLRg/H2
HQvytjYiLcItaLlcL0KG3DZE7GoEW/VqrvyGXtg2Bb48ur8RkiT3Vw2XXniu
0JqpONUIr0BN2S2cXjy4klazmdkIG4nx5pMvvsHM/+lxrS+NWD0nyT3L7ges
Vt76hx/QBKs5l8pS7fvFe2j3jz/iIpjudNvSrR/GjnGvpFO4yPHb7Sjw6ccK
+ezNsllcqPUrTipF9mOV86PoZSVc9LXl6YWx+jFceD+PxeOCmT19x22tCHra
G2MXaDTj09kg57UiEejhfPsDsc3YXfM/icTgQRSYphtuv9wC+jyfRXtuDcJC
MKx89e8WGBqfkhtOGMTVJwnpZddb8Mvj7TqWeYOQoYK6TWJa8N13wEokGkRV
g+fRr1ktYKoef7jDYQgvojSlLH+0gHNeH11Gwzh4+etOe7tW2C5p9Kf6RhDU
rCOxZG0bTu9ZpPzKcgLLjkS9CQ1rB896uo7pNo3GzY1Gc192wESwSujvSiNb
zD5s/FzyGYVXw89xpyRIg63ykYnDnSheczHEOHQOSZGlt1vkd6J2VmKns9E8
YpO+YOmU2hdEb++VyqqYTyKZ3Lq3Pl9w5hXjfEWANNGh0X6nVX5Bjs451x7d
hUR27UPvOQpdKJpb5r4+bxExPPPQKv5YFxrkC2WMPJYQrplfVUt8F5Ii5Ivc
aMuISq5ZHqO5C+9UpRYYHpMhxWtydvFX8tDjmz9hYChLZh0Wcu/t4YEhqT5Q
MiFLRgwPiF5d5mFWu+HttvrlxC7w89yRFHE+aGuIacIKMuHe13VJfMcrWhvi
rF1WkoqLW+OkJPjYWcMK3kWXI01RourmdXxUjZ5glEmtImpuVJiEFR8Oebv1
9LtWkRKEzZz24UM/wHNTbI48WWBQ7/mfWD6Oe5uSmMDVpNNj3b6zuXwwpdyU
LtkqkP0GMszcVj6UK7fP/KQUyVDg7Xth43x8i9yj49qrSJgJH4KfywlQIHqm
WVz0CzH0LA6YMRSgL/i1VmaoEjkxMm5us08ArSzZ0WBnZXL1Hr+Wc0aAN3LK
Vb36KoR5Q2UiMkiA675OPw+NqpA/U1+8pd0T4KT3aMfDalUy+rwon5khAJsT
51a4V40Yfh4vzSoToDune59GrhqRP8Bg9XYIQCVUNVzVUicn2zmlA0MCMFXC
OzOvqxPGc4vNbdJCTLr/UXdwRJ0cWd8pyVYWItrawDL3mAYxjr/en79BCGuj
sFOaBRpEaSjrY/lOIWR+LnWh6VLk9zvf/asPCzG17ey3JxEUoQe8H1/qKkSH
0cNDrjcpMs+c/d1O7MItTXnaURRZey2h8anYwRtNw5LvUuQ4L5VJPyPEEl31
9RlxFFlpyYw8d1YIFcXm8/nJFInwn24rdxdix5jFAKeMIqHRvk8uewqhORJg
d7ucIjrFZt6lYs8fymYdrqCIwTpFE1mGEOw+zShuFUU+fa5Peyq2dTdtU0cD
Rcp2VWrXegnh3Jjj3cOjSPlKG09NbyHM6vvaXwgoEq5HzzgvtjZnjZlHN0Vq
VSx7csT+/un2qr5eiqyI+Ujf5yOE9wfPN0Miisw9nRDg7SvE0eJ/VLMHKaKX
VuRXILZxUUeI7zBFVL8td19wUYiZ/L1HJ8YocszUcmOc2J25VwrzJigiyTdY
2C02KydX+79T4vl+VtwNfkI8zhZF0mcoMlT8NO6S2NeytMdnZymSeeU38QsS
4l8IxB0+
       "]]},
     Annotation[#, "Charting`Private`Tag$1306287#3"]& ], 
    TagBox[
     {RGBColor[0.922526, 0.385626, 0.209179], AbsoluteThickness[1.6], Opacity[
      1.], LineBox[CompressedData["
1:eJwV0Wk4lXsbBXBDqEQoKSE8iAqFBhrWvwjhlFSnFKdICUVInZQTtTVISEqv
oo56q5OMmbd5tmW2DduQaT9lKLYhjsK73w/3ta7fda316VZx9LA5IyQgIMDg
3/+z92f761++DNR+XOU6KcJAVvwOjxOFQbjJzC4UEQlCRWKNQuetMBzeH6/z
YzwUMQ66X7aznmCvfIyHef1jvHGczr0e9zcOLDKqCgh/iUNlWTZG2xIwFz70
YG5nHCrGDoo0VCbCT66oPYfxAS+WTranxifhH2l38dMV8ZDd8SDECimQ+VGx
0opKgsDj3PFrjmnwkNoRPRWaghZTpTzOOyZkFbPUh9dmQMbeNfKNZw5c92t8
Wp+WASvv9IteRrkI0HhmaLA7E0Uv9lOLP+Xh8xKGXPKRLBy9jpLnUwWof7qM
rr/IxB62h9Yn+RJsVjWz1fDOx6o7dePrHFiYXHDIU/lUMYxOxVQI1bBwXzGt
zfdZMY4bno/mGFWBccKkw765GFFDYmZByz9BVXxsotiiBPLWiBoor8YWUZEK
I51ShCw5qnw4sg7JXn6lS3vKEMouLZOZa0Rm/SbWkvlKKBdtSP7LoAmLt5gb
SuqwkJTw6NmgaxNc/MJ18u1YqLvjcLGopQkeayUP6GexIGU0u8ormY3spQ6y
fu5VCIsxuFDv1AJjLQ3pg1Wf8ND51bKwKg4imLendA/VIlP5cv6pOQ4+B79a
pXSlFt1t5m6bNrVDK+6aHSeqFjpW34sanrTD5jFTIb+nFqyNhl6yjh2IE6Il
X22pw4KZmrqo6U54qvvJsHPrsMN0tqwhvBsKahwd45x61MXSCts/dOOZ0xg7
oKoep+drvV6VdiPaejYxnlOPoMxYpUvT3RCX1n1ePV2PtnXml2X/6EGEms0T
PYMGXF76SP2YVi+OFLgkJL9tQGKrJqMzvw8yvtHnLt1shIWPoXFZax+WlWdl
24U2gpa2EErk9aE2JUB06/NGKFm6+ftT/bghcWCiMK0Rwbnx16k7/bAv8Z7R
/9qIc7F6Pi77uSAb7M/EWDRB+fyOs5MdNPp1aju1Rdl4OH/AXGJmAD6NJr8i
7JqREOoaICM7iB/v/RP8nZvBWhOYLbdxEHNbzsY5eDVDiGRvUD07CEayTo3w
3WZ4+atJb20YBPx04lkpzTgs+G/bqfdDeHtt6binaAtWCse6pR7/huQ9BYmR
b1pgLexbHm8/Cpb1Qj3b6lYwdjlG7HMdhbmZvPU1disyr1o4cC+PwoV6qBbZ
2QrlUfmfCmGjWFT5SibnWytGOpg6wUX8fW3IN6ZEG0LSZx+7ruXhSMWjnCir
NlS7BDit5fEQWGH/dnFZGyzq7gr+zRiH4ArByK3/cLBL5LK4Zfg4AqLyAsOT
ONAzOi07+WIcr029l3/N4GD1651a+5jjSNYy1r5VxsHwlTFrHm8cdcRysW8f
ByFr7F7uPjmB4W952y4qtKPBXRe9hpOo7K4weR/UDluJ5uvUyA8I+q48Gm7b
gTOW4oof981AyNT53LriTvTZzDaGuM7CIL/5/uaBLuzgrqCvOwuQziVjsbaC
3SgIfHCh9Zcg8W7e/uWvy90o1vjzjlGQMDnexgi06upG/bzgHidDEWJkWOoc
bNKDyJ2DYqlVouQdyzriw7MenPvo6V51YyE5GRpKnx7rQabWBeeB9YuJ2crV
dsWkF4ULyt20meJk6xORukhGL9hyBVKG5yXIS7X11oqVvYgNlSt0FVhK3tpZ
FXYu6EPuGrFFeiekiKS9mOy93X0YuJIzs0lPmphH36w+d7UPnkIqYyUz0uQ3
2iXm4fs+zGuys7Y3yZCWbdLxvA5+P2Dbnb0vlhHG7PCI76J+LGtnR9ucXU5o
rfvKgvr92FNXxDDeJUsOHwxpbLfvR83UH57lYivIaXnvqYlb/TjJtNDR7V1B
3hcu/NM2rh+6Ny4aRGXKkd8LUvlP6Yedz17y1H8lqc1/W6rP60eImKuCr+0q
0lAZYHlpGReKn3bOfafkSeqohb+KHhdDYZZazoPyRKyx7Zb0AS7yee/UigtX
kyDn8CCzC1yMMNLUU4IUCOeqR5LbXS7UU6WnGE6KRNXNXbvsNRcZsoo1g7pK
xCx35tD+PC7uXXH8fmhKiYyaTEsGNHNxymeq62XtGtIUfNX88wgXrIZo1wIr
ZRKg4ZRQIkrjS+aX31SzlUlwpfBQmRIN6kUNO1BdhfyS8nSP2EwjROlBd8o9
FaJknOKrb0Hjp5t348EfKsTnY9KlvpM0Im027cs+oUoc/Xla97xp2BgGn1bL
VyUhd68JGt+mIfVd8qzAeopMZLzmCUbR+LXdZei/oRQZ2vdi8XAcjS7Dl4ec
H1JEcNOHMaMPNAq2tjA1H1FEin2s/h7fDP29wXFPKDLb+9RrbTwNifUq2snR
FCHdX00cE2goybe558RR5MLw+XXNSTR2T5uPNZRTpC1WQjQjjYbajxvHIyop
kkySSxek0xCdSC86UkURccmN1234Zo2oPWqtocjnm2XV3/i2+SJg0MWmiFDJ
PWG1TBpOzZk+A30USfSdzw7JpmHaNNL5nksR5WrdgXa+NRs0TM9/ochXHJPU
YtIYro5YMTLI7yc93VnMt0/pxYwJHkU8WIs2TuXQOFb8dk36OEUKdbRXmOTS
MCrsunNlkiLpM7+Ph/E9l2N1bGaaIpr9JeHr8mh0Z98qYM5QJOLBkiNX+C7K
zNb0+0WRwHQHyRK+X6fzwnbNUeQdVZYnlU/jdqrmv/PzFFH6z/az9nz/DwpI
Epo=
       "]]},
     Annotation[#, "Charting`Private`Tag$1306287#4"]& ], 
    TagBox[
     {RGBColor[0.528488, 0.470624, 0.701351], AbsoluteThickness[1.6], Opacity[
      1.], LineBox[CompressedData["
1:eJwV0Hk41HsDBXCUtKnQcJH1pyJla7XkfG8uZWnTrm5FsqfSi17VlQwiWYr0
ViJplZTr2kWWFNEYxr4MZn6ixDSorHfeP85zns+f52g4nbY/KSEmJsYU5f/d
M9GWOhnABDszcm6dGhN56WanD7+NgH5eOOvZigi8z6hd1hEcgwlStv7Zohjc
d9TvM626hfnJvO5bg/F47PSz6GLaA8RKvvJWfpqMPe/y7E02vYTY2KootmMa
3n/fLcn+kAHLhVdNrJ+/QNLi0bas9FdwSjyYkjqUDobZ9Sg7ZGJnQlNA4qZX
EIsvEl5w+gfrzt/devtpJpqsVN+0Pi2A7IVl5z9b5UD2T4+Ex2cLsT9C+eVg
Qw7szmWf8TEpgqHBIs98x1yUJu2g5n98g1WzZI0L/fNw4CLK7/0owbW1mx80
xxdgC+e0zkelcrB21sZ9SyyGYhhLuMqxCo2LN0TRAWUwOX7/vURtFYZDD6+5
k10GB2OvxFaTapjPpfo5gjLc+SK1NWLpR9yV5Yh/dSmH0i7c6a+sAcNdb32R
bQWiFh5Q35vAgqa+80tD8UpEcyreyU7Xw+2sJNHQqoJ66erXf61rwNFn18q8
91Th1cubdwc8GiDYdMbP80oVWGGOZ0qbGlDdZSHj11WFJSZTij6vOQg6cK37
c3w1Yu6vO1Xn3IS1CqvFxUY/Itb1oVxMdSu4NalpekGfkKvuV3x8uhVPFB2W
H370CdyWbZ6Ghm3Y6Bx4dd+HT9Cz+1bKvtWGfPm07w5zWagyMPZhOLXD6oZW
7e0dLMwer2Xd+dkBxtuy1/mNLJhZTb1j3+DCx0/z7lhjHVgp9DLTF1xIl4Qf
303X4cTMJ5+HFVzUVF6y+N9oHSJyU1T/85OL2Q5CcYEcGy2rtvkxjnbjc1rp
4/KdbPgtvrn8oE4PAuS371ApZyOjWZvZUdwLz5e2UiHJ9bDxNbZ419yLwkGb
2ND0etAyNhIZgl44nY6dHZBfD1Vbz8uXKR6yje8t2dhQj8ii9ItUGA8dGbo3
F0o1wC3FyNd9Bx8pcdukTUW/qnuZuYy206D3yj3eupKD2Jmd26TH+xF9pCI1
6HIjXkZ7BMkyBvDHbZZ4yLVGVKmF5CsYDIBXs/fepVuNkCD5qzVdBuAcKl+/
40UjfC5ryWxkD+ChtQzONTVir/ivluPPv4A+ZWlRr9uE32aleGY5DKK760OY
Y00Tds0KqEz/cxg5dq9S6seawTR3irP2GMZM/6TZvJlm5P7XxpHvN4zk4Esh
m6RaoD6sNLEsZhhpZzdYMBVaMNReoBdZOoxDJoVH6ja2ICp7Kt5jpQBTQbJ6
1v4tqHEPcl4pEKCsiHuKL2iBDeuq+AOmEHeMwif2NbXCXNJvge0NIZaWljLK
O1thZHKCMZokxBCJf7+aboVy6mYd6wIhXl94JPdtpBVf/b/vEgiECM1SnDaQ
bUOU2pHk34+NgLk4Q1Bk2wa2tz56jEdhNSf4hHpBGw5JN16khsZAPctTtYps
x0nbBSp/W49je2T3vVnjHei1n6qP8pjCogW7HdOoLpjx5emLrmKEMzFi6qXO
RUnI9VPNk+LkdaHPRqMELspWnA8ziZhFmAZGFiFi3aibEd/ibCxJQv94MH3Q
rRsJmweksqrnEPWQX4E9Jd1w+/usd3XgXKIY3hYgq9iDXJ1Trv2688me4HaF
RrcevJ1d6bmmYAFZh+W5X9J7wFEoWWLsJU3cpngvSoU9SIlWeOshtpg0D7zL
yzLoRZGa1Dyjw0vIfr4554F3L/r9C8cNjWSIS4ZSQdaTXpyV0PhePi5DAoe4
3JGWXsxoc/JMG2SJ8k+fcxeleegP2hRmmSRHLqUG6MuZ8iDXxkm0d1lKHu2/
Tt89ycMWVinTwpxB1lO0cngsD7U/jp6tlJIn+7XDVybm8nCswEZPv0ee6Cc2
rFnYzYN+4Jl1d3IVSPQgU0s4h48jvpbk9uXfiGUf+VSnzUeUlMeygEOKRPxV
TcBCOz5UPm6e/kYpEWF8u1aSJx9fYmx1XAeUSKu3ZYBXOB/FgqdaZW+ViZNZ
0Ieop3wMMf9ZnhmxjEQceDhwrZyP5VkyP5jOKmTe7ititd185DBUagf0VYn+
rIgVupN8hPs7fdvzQ5XccJ9Xocugcdz3R2fyJzVyPCp0lYs+jSp2okeJnTrJ
U+lZK7+VRl9u33bNfHVCDbovEByjQSXVckKWaxCdh2o7YvxpRKle52aGa5C0
Gx1Bw5E0JjzP1e8e0yCx22e2nX5II8He0Dr/sCbR6opLq8+hYW8ceUKrWJPc
Z360tKqmseTbIhcxXYokLP21q7qLxqSp+5dH0RSZdE3Q9PpOo9M4eY9rLEW8
AgXr34hcsrGpQPsmRXiXyrBESIO51jIy7RZFQjmNG7JEltbVWPM6kSJHPYYz
J0ZoqCq1eBemUeSc/W3e1R80fv+57Tu7kiL3Ej6b3JukoTUW6BD3gSLnzfvV
B0WeM5Jduq+aItFfE6c2T4n+GNK62VxLEZ3sVXe7RLbvE1vXyaEII1LSVXOG
hnNjrm9/L0VSMh0sHov3waphqOM5nyIVnf7xYyJrs1dYefVRZHy3S6eVRB++
1sTJDw1QZOjgm719IvtWnMkZEVAk2Ot6/crZfThY9kQtWyjad8W13V9kk7ed
Yf6jFKHsNNorRZ4utDs4/pMibHvTElfJPnDzg0sKximynpGUmiNyaW6+9qVJ
irgW9wdKzelDarYgxnyaIpVKKvYHRA7N0v41M0ORvwZNlJ+I/C/leBf7
       "]]},
     Annotation[#, "Charting`Private`Tag$1306287#5"]& ]}, {}, {}},
  AspectRatio->NCache[GoldenRatio^(-1), 0.6180339887498948],
  Axes->{True, True},
  AxesLabel->{None, None},
  AxesOrigin->{0.01, 0},
  DisplayFunction->Identity,
  Frame->{{False, False}, {False, False}},
  FrameLabel->{{None, None}, {None, None}},
  FrameTicks->{{Automatic, 
     Charting`ScaledFrameTicks[{Identity, Identity}]}, {Automatic, 
     Charting`ScaledFrameTicks[{Identity, Identity}]}},
  GridLines->{None, None},
  GridLinesStyle->Directive[
    GrayLevel[0.5, 0.4]],
  ImagePadding->All,
  Method->{
   "DefaultBoundaryStyle" -> Automatic, "DefaultMeshStyle" -> 
    AbsolutePointSize[6], "ScalingFunctions" -> None, 
    "CoordinatesToolOptions" -> {"DisplayFunction" -> ({
        (Identity[#]& )[
         Part[#, 1]], 
        (Identity[#]& )[
         Part[#, 2]]}& ), "CopiedValueFunction" -> ({
        (Identity[#]& )[
         Part[#, 1]], 
        (Identity[#]& )[
         Part[#, 2]]}& )}},
  PlotRange->{{0.01, 10}, {0., 0.7195621044005944}},
  PlotRangeClipping->True,
  PlotRangePadding->{{
     Scaled[0.02], 
     Scaled[0.02]}, {
     Scaled[0.05], 
     Scaled[0.05]}},
  Ticks->{Automatic, Automatic}]], "Output",
 CellChangeTimes->{3.744369290870433*^9, 3.7443694471474667`*^9, 
  3.7443698217373667`*^9, 3.744370017903678*^9, 
  3.744370117092568*^9},ExpressionUUID->"baab8fef-1249-40b6-a350-\
234f7f1c6418"]
}, Open  ]]
}, Closed]],

Cell[CellGroupData[{

Cell["\<\
Minor allele frequencies, when sampling the population before complete \
adaptation (fw>0), L=2\
\>", "Subsubsection",
 CellChangeTimes->{{3.744443757774406*^9, 3.744443779275341*^9}, {
   3.7444455789126053`*^9, 3.7444455882236233`*^9}, {3.744447812559024*^9, 
   3.744447814482854*^9}, {3.7444499535925293`*^9, 3.744449956553743*^9}, 
   3.748759178719344*^9},ExpressionUUID->"1f4aaf25-06be-485b-96e4-\
57584efc223e"],

Cell["\<\
If we sample the population at incomplete adaptation, here fw > 0 is the \
wild-type frequency (at fw=0, we would reached complete adaptation), we need \
to perform a transformation of variables.\
\>", "Text",
 CellChangeTimes->{{3.744446672684272*^9, 3.7444467389466343`*^9}, {
  3.744446964746881*^9, 3.744446974415451*^9}, {3.7444475742963037`*^9, 
  3.74444757589646*^9}},ExpressionUUID->"199283cb-ef08-4546-aad8-\
ac32fe276634"],

Cell["\<\
We have the ratio of allele frequencies, x = p2/p1, and we have the condition \
on the wildtype allele frequency, fw = (1-p1) (1-p2)
We therefore perform the variable transform for the function f, where we \
transform f(x) -> f(x(p2)) dx/d p2\
\>", "Text",
 CellChangeTimes->{{3.744447098247231*^9, 3.74444727926437*^9}, {
  3.744447943190765*^9, 3.7444479530680428`*^9}, {3.74444798724631*^9, 
  3.744448001583653*^9}},ExpressionUUID->"07620900-de0b-4866-8abc-\
48a35655eed9"],

Cell[BoxData[
 RowBox[{
  RowBox[{"x", "[", 
   RowBox[{"p2_", ",", "fw_"}], "]"}], ":=", 
  RowBox[{"p2", "*", 
   RowBox[{
    RowBox[{"(", 
     RowBox[{"1", "-", "p2"}], ")"}], "/", 
    RowBox[{"(", 
     RowBox[{"1", "-", "p2", "-", "fw"}], ")"}]}]}]}]], "Input",
 CellChangeTimes->{{3.7444472881965113`*^9, 3.7444473394422073`*^9}, {
  3.744448005346169*^9, 
  3.744448009889942*^9}},ExpressionUUID->"37dca334-2f0a-4831-8e6c-\
e5c07f71587d"],

Cell[CellGroupData[{

Cell[BoxData[
 RowBox[{
  RowBox[{"D", "[", 
   RowBox[{
    RowBox[{"x", "[", 
     RowBox[{"p2", ",", "fw"}], "]"}], ",", "p2"}], "]"}], "//", 
  "FullSimplify"}]], "Input",
 CellChangeTimes->{{3.744447349999593*^9, 3.744447366628976*^9}, {
  3.744448014600419*^9, 
  3.7444480159486303`*^9}},ExpressionUUID->"9ce23fdd-2a23-4045-8369-\
a81cd5bed5e6"],

Cell[BoxData[
 RowBox[{"1", "-", 
  FractionBox[
   RowBox[{
    RowBox[{"(", 
     RowBox[{
      RowBox[{"-", "1"}], "+", "fw"}], ")"}], " ", "fw"}], 
   SuperscriptBox[
    RowBox[{"(", 
     RowBox[{
      RowBox[{"-", "1"}], "+", "fw", "+", "p2"}], ")"}], "2"]]}]], "Output",
 CellChangeTimes->{3.744447507315906*^9, 
  3.744448016688287*^9},ExpressionUUID->"61fde38a-ca49-4662-8e3f-\
f684f71fceae"]
}, Open  ]],

Cell[TextData[Cell[BoxData[
 RowBox[{
  RowBox[{
   RowBox[{"Pmin2", "[", 
    RowBox[{"t1", ",", "t2", ",", 
     RowBox[{"x", "[", 
      RowBox[{"p2", ",", "fw"}], "]"}]}], "]"}], "*", 
   RowBox[{"D", "[", 
    RowBox[{
     RowBox[{"x", "[", 
      RowBox[{"p2", ",", "fw"}], "]"}], ",", "p2"}], "]"}]}], "    ", "=", 
  RowBox[{">", " "}]}]], "Input",
 InitializationCell->True,
 CellChangeTimes->{{3.734937213934058*^9, 3.734937288466297*^9}, {
  3.734937325587987*^9, 3.7349373431627107`*^9}, {3.744447400248973*^9, 
  3.744447419353704*^9}},ExpressionUUID->"732648f0-0cdd-43ef-8f08-\
fc37bea181b9"]], "Text",
 CellChangeTimes->{{3.744447475004546*^9, 3.744447483205614*^9}, {
  3.744447518694906*^9, 3.744447554472974*^9}, {3.7444480188169203`*^9, 
  3.7444480212898207`*^9}},ExpressionUUID->"cdb358c5-edd9-42fa-b14b-\
9c8a6dd69a2d"],

Cell[BoxData[
 RowBox[{
  RowBox[{"Pmin2fw", "[", 
   RowBox[{"t1_", ",", "t2_", ",", "fw_", ",", "p2_"}], "]"}], ":=", 
  RowBox[{
   RowBox[{"Pmin2", "[", 
    RowBox[{"t1", ",", "t2", ",", 
     RowBox[{"p2", 
      RowBox[{
       RowBox[{"(", 
        RowBox[{"1", "-", "p2"}], ")"}], "/", 
       RowBox[{"(", 
        RowBox[{"1", "-", "fw", "-", "p2"}], ")"}]}]}]}], "]"}], "*", 
   FractionBox[
    RowBox[{
     RowBox[{
      RowBox[{"-", 
       RowBox[{"(", 
        RowBox[{"1", "-", 
         RowBox[{"2", "*", "p2"}]}], ")"}]}], "*", "fw"}], "+", 
     RowBox[{
      RowBox[{"(", 
       RowBox[{"1", "-", "p2"}], ")"}], "^", "2"}]}], 
    RowBox[{
     RowBox[{"(", 
      RowBox[{"1", "-", "fw", "-", "p2"}], ")"}], "^", "2"}]]}]}]], "Input",
 InitializationCell->True,
 CellChangeTimes->{{3.734937213934058*^9, 3.734937288466297*^9}, {
  3.734937325587987*^9, 3.7349373431627107`*^9}, {3.744447400248973*^9, 
  3.744447419353704*^9}, {3.744448023848007*^9, 
  3.7444480811590757`*^9}},ExpressionUUID->"4250c6e3-3096-4fbf-b60c-\
e701b61d5bb5"]
}, Closed]],

Cell[CellGroupData[{

Cell["\<\
Major allele frequency, when sampling the population before complete \
adaptation (fw>0), L=2\
\>", "Subsubsection",
 CellChangeTimes->{{3.744447819522456*^9, 3.744447830843202*^9}, {
  3.744449938210595*^9, 3.744449959596567*^9}, {3.748759173103704*^9, 
  3.7487591763423777`*^9}},ExpressionUUID->"9ea84de6-e21d-4273-9acd-\
17517ad63037"],

Cell["\<\
In the two locus model, we can simple perform the analogous transformation to \
obtain the allele frequency distribution at the locus with the higher number \
of derived allele copies\
\>", "Text",
 CellChangeTimes->{{3.7444478406223497`*^9, 3.744447866842863*^9}, {
  3.744447901697506*^9, 
  3.744447926958499*^9}},ExpressionUUID->"ed22544e-5e37-4182-9fbf-\
8bcafcd35e04"],

Cell[BoxData[
 RowBox[{
  RowBox[{"Pmax2fw", "[", 
   RowBox[{"t1_", ",", "t2_", ",", "fw_", ",", "p1_"}], "]"}], ":=", 
  RowBox[{
   RowBox[{"Pmin2", "[", 
    RowBox[{"t1", ",", "t2", ",", 
     RowBox[{
      RowBox[{"(", 
       RowBox[{"1", "-", "fw", "-", "p1"}], ")"}], "/", 
      RowBox[{"(", 
       RowBox[{"p1", 
        RowBox[{"(", 
         RowBox[{"1", "-", "p1"}], ")"}]}], ")"}]}]}], "]"}], "*", 
   FractionBox[
    RowBox[{
     RowBox[{
      RowBox[{"-", 
       RowBox[{"(", 
        RowBox[{"1", "-", 
         RowBox[{"2", "p1"}]}], ")"}]}], "fw"}], "+", 
     RowBox[{
      RowBox[{"(", 
       RowBox[{"1", "-", "p1"}], ")"}], "^", "2"}]}], 
    RowBox[{
     RowBox[{"p1", "^", "2"}], 
     RowBox[{
      RowBox[{"(", 
       RowBox[{"1", "-", "p1"}], ")"}], "^", "2"}]}]]}]}]], "Input",
 InitializationCell->True,
 CellChangeTimes->{{3.734942845276678*^9, 3.7349428911536756`*^9}, {
  3.744448096052167*^9, 
  3.7444481177801943`*^9}},ExpressionUUID->"4328b57c-2de0-4d9e-a9d3-\
305f92409c96"]
}, Closed]],

Cell[CellGroupData[{

Cell["\<\
Plotting allele frequency spectra for the minor and major locus, Figure 4\
\>", "Subsubsection",
 CellChangeTimes->{{3.744449684834591*^9, 3.744449698013788*^9}, {
  3.74444998434083*^9, 3.744449984966051*^9}, {3.744608047742202*^9, 
  3.74460806186235*^9}, {3.744609242349185*^9, 3.744609244651408*^9}, {
  3.748758110623413*^9, 3.748758115414261*^9}, {3.748758392615447*^9, 
  3.748758394175498*^9}, {3.7487591939995728`*^9, 
  3.7487592031426983`*^9}},ExpressionUUID->"7fd5d9b9-a83a-4c21-a764-\
b642fe9ecbee"],

Cell["\<\
We plot the allele frequency distributions for the minor and major locus at \
remaining wild type allele frequency of 5%, corresponding to an increase to \
95% of maximum mean population fitness. For the marginal frequency \
distribution of the major locus of L>2 in  Figure 4, we use \
Pmax2fw[t_l,t_bg,...]. See also Section A.4 for detailed explanations. \
\>", "Text",
 CellChangeTimes->{{3.744449994000401*^9, 3.7444499976543694`*^9}, {
  3.744450140323833*^9, 3.7444502307167683`*^9}, {3.748759068838435*^9, 
  3.748759155616562*^9}},ExpressionUUID->"68ca96e8-e6a5-47a2-a934-\
4ba2d5bfc69c"],

Cell[BoxData[""], "Input",
 CellChangeTimes->{
  3.744608290149495*^9},ExpressionUUID->"00ab8e45-1741-487d-829f-\
b989fde8ba01"],

Cell[CellGroupData[{

Cell[BoxData[{
 RowBox[{
  RowBox[{"fw", "=", "0.05"}], ";"}], "\[IndentingNewLine]", 
 RowBox[{
  RowBox[{
   RowBox[{"ThetaBackgroundList", "=", 
    RowBox[{"{", 
     RowBox[{"0.01", ",", "0.1", ",", "1", ",", "10", ",", "100"}], "}"}]}], 
   ";"}], "\[IndentingNewLine]"}], "\[IndentingNewLine]", 
 RowBox[{"LineLegend", "[", 
  RowBox[{
   RowBox[{"{", 
    RowBox[{
    "Orange", ",", "Red", ",", "Magenta", ",", "Purple", ",", "Blue"}], "}"}],
    ",", 
   RowBox[{"{", 
    RowBox[{
    "\"\<\!\(\*SubscriptBox[\(\[CapitalTheta]\), \(Bg\)]\) = 0.01\>\"", ",", 
     " ", "\"\<\!\(\*SubscriptBox[\(\[CapitalTheta]\), \(\(Bg\)\(\\\ \)\)]\)= \
0.1\>\"", ",", 
     "\"\<\!\(\*SubscriptBox[\(\[CapitalTheta]\), \(Bg\)]\) = 1\>\"", ",", 
     "\"\<\!\(\*SubscriptBox[\(\[CapitalTheta]\), \(Bg\)]\) = 10\>\"", ",", 
     "\"\<\!\(\*SubscriptBox[\(\[CapitalTheta]\), \(Bg\)]\) = 100\>\""}], 
    "}"}]}], "]"}], "\[IndentingNewLine]", 
 RowBox[{"Show", "[", 
  RowBox[{
   RowBox[{"Plot", "[", 
    RowBox[{
     RowBox[{"-", "1"}], ",", 
     RowBox[{"{", 
      RowBox[{"x", ",", "0", ",", "1"}], "}"}], ",", 
     RowBox[{"PlotRange", "\[Rule]", 
      RowBox[{"{", 
       RowBox[{"0", ",", "15"}], "}"}]}], ",", 
     RowBox[{"Frame", "\[Rule]", "True"}], ",", 
     RowBox[{"FrameLabel", "\[Rule]", 
      RowBox[{"{", 
       RowBox[{
        RowBox[{"{", 
         RowBox[{"None", ",", "None"}], "}"}], ",", 
        RowBox[{"{", 
         RowBox[{
         "\"\<allele frq.: 0 \[LessEqual] minors \[LessEqual] \
1-\!\(\*SqrtBox[\(fw\)]\)\[LessEqual] major \[LessEqual] 1-fw\>\"", ",", 
          "\"\<Allele frequency distributions\>\""}], "}"}]}], "}"}]}], ",", 
     " ", 
     RowBox[{"FrameStyle", "\[Rule]", 
      RowBox[{"Directive", "[", 
       RowBox[{"Bold", ",", "Thick", ",", "Black"}], "]"}]}], ",", 
     RowBox[{"GridLines", "\[Rule]", 
      RowBox[{"{", 
       RowBox[{
        RowBox[{"{", 
         RowBox[{
          RowBox[{"1", "-", 
           RowBox[{"Sqrt", "[", "fw", "]"}]}], ",", 
          RowBox[{"1", "-", "fw"}]}], "}"}], ",", 
        RowBox[{"{", "}"}]}], "}"}]}], ",", 
     RowBox[{"GridLinesStyle", "\[Rule]", 
      RowBox[{"Directive", "[", 
       RowBox[{"Black", ",", 
        RowBox[{"Dashing", "[", "0.03", "]"}]}], "]"}]}]}], "]"}], ",", 
   "\[IndentingNewLine]", 
   RowBox[{"Plot", "[", 
    RowBox[{
     RowBox[{"Evaluate", "@", 
      RowBox[{"Table", "[", 
       RowBox[{
        RowBox[{"Pmin2fw", "[", 
         RowBox[{"t", ",", "t", ",", "fw", ",", "p2"}], "]"}], ",", 
        RowBox[{"{", 
         RowBox[{"t", ",", "ThetaBackgroundList"}], "}"}]}], "]"}]}], ",", 
     RowBox[{"{", 
      RowBox[{"p2", ",", "0", ",", 
       RowBox[{"1", "-", 
        RowBox[{"Sqrt", "[", "fw", "]"}]}]}], "}"}], ",", 
     RowBox[{"PlotStyle", "\[Rule]", 
      RowBox[{"{", 
       RowBox[{
        RowBox[{"{", 
         RowBox[{"Dashed", ",", 
          RowBox[{"Lighter", "[", "Orange", "]"}]}], "}"}], ",", 
        RowBox[{"{", 
         RowBox[{"Dashed", ",", 
          RowBox[{"Lighter", "[", "Red", "]"}]}], "}"}], ",", 
        RowBox[{"{", 
         RowBox[{"Dashed", ",", 
          RowBox[{"Lighter", "[", "Magenta", "]"}]}], "}"}], ",", 
        RowBox[{"{", 
         RowBox[{"Dashed", ",", 
          RowBox[{"Lighter", "[", "Purple", "]"}]}], "}"}], ",", 
        RowBox[{"{", 
         RowBox[{"Dashed", ",", 
          RowBox[{"Lighter", "[", "Blue", "]"}]}], "}"}]}], "}"}]}], ",", 
     RowBox[{"PlotRange", "\[Rule]", 
      RowBox[{"{", 
       RowBox[{"0", ",", "15"}], "}"}]}]}], "]"}], ",", "\[IndentingNewLine]", 
   RowBox[{"Plot", "[", 
    RowBox[{
     RowBox[{"Evaluate", "@", 
      RowBox[{"Table", "[", 
       RowBox[{
        RowBox[{"Pmax2fw", "[", 
         RowBox[{"t", ",", "t", ",", "fw", ",", "p2"}], "]"}], ",", 
        RowBox[{"{", 
         RowBox[{"t", ",", "ThetaBackgroundList"}], "}"}]}], "]"}]}], ",", 
     RowBox[{"{", 
      RowBox[{"p2", ",", 
       RowBox[{"1", "-", 
        RowBox[{"Sqrt", "[", "fw", "]"}]}], ",", 
       RowBox[{"1", "-", "fw"}]}], "}"}], ",", 
     RowBox[{"PlotStyle", "->", 
      RowBox[{"{", 
       RowBox[{
       "Orange", ",", "Red", ",", "Magenta", ",", "Purple", ",", "Blue"}], 
       "}"}]}], ",", 
     RowBox[{"PlotRange", "\[Rule]", 
      RowBox[{"{", 
       RowBox[{"0", ",", "15"}], "}"}]}]}], "]"}]}], 
  "]"}], "\[IndentingNewLine]", 
 RowBox[{
  RowBox[{"Clear", "[", "fw", "]"}], ";"}]}], "Input",
 CellChangeTimes->CompressedData["
1:eJxTTMoPSmViYGAQAWIQLfHA4M/3p68dr28QZfsBpKP6urlA9LaJUrwg+sGJ
GFEQfed6ghiI5tp/XQpEn5k6XxZE55iJqYDoAu5iMD3j3n4LEB2UetMGRLsW
9TiB6Ih5F91AtMXEk5kgWntJYhaIjjaNLQDRIt8rSkG0+6l1VSB6VvW5ThC9
8MbbXWBzL0mfBOtfPPssiPY5LH8ORO8PuXMdRBsJTvgOov+81/8Dot+lLWb/
CaSNt7B8dn322tH++M1/IDokyJfdDUifmXGSF0zH7RMF0R2PGCVB9JyL6xVB
9K/ZHuog2swnSRtEiwtI6oDoNsHVnR5Aep2AXBeIBgBRTr6g
  
  "],ExpressionUUID->"3c8d956d-8a64-429e-9e9b-bba18c6d2e93"],

Cell[BoxData[
 TemplateBox[{
  "\"\\!\\(\\*SubscriptBox[\\(\[CapitalTheta]\\), \\(Bg\\)]\\) = 0.01\"",
   "\"\\!\\(\\*SubscriptBox[\\(\[CapitalTheta]\\), \\(\\(Bg\\)\\(\\\\ \\)\\)]\
\\)= 0.1\"",
   "\"\\!\\(\\*SubscriptBox[\\(\[CapitalTheta]\\), \\(Bg\\)]\\) = 1\"",
   "\"\\!\\(\\*SubscriptBox[\\(\[CapitalTheta]\\), \\(Bg\\)]\\) = 10\"",
   "\"\\!\\(\\*SubscriptBox[\\(\[CapitalTheta]\\), \\(Bg\\)]\\) = 100\""},
  "LineLegend",
  DisplayFunction->(StyleBox[
    StyleBox[
     PaneBox[
      TagBox[
       GridBox[{{
          TagBox[
           GridBox[{{
              GraphicsBox[{{
                 Directive[
                  EdgeForm[
                   Directive[
                    Opacity[0.3], 
                    GrayLevel[0]]], 
                  PointSize[0.5], 
                  AbsoluteThickness[1.6], 
                  RGBColor[1, 0.5, 0]], {
                  LineBox[{{0, 10}, {20, 10}}]}}, {
                 Directive[
                  EdgeForm[
                   Directive[
                    Opacity[0.3], 
                    GrayLevel[0]]], 
                  PointSize[0.5], 
                  AbsoluteThickness[1.6], 
                  RGBColor[1, 0.5, 0]], {}}}, AspectRatio -> Full, 
               ImageSize -> {20, 10}, PlotRangePadding -> None, ImagePadding -> 
               Automatic, BaselinePosition -> (Scaled[0.1] -> Baseline)], #}, {
              GraphicsBox[{{
                 Directive[
                  EdgeForm[
                   Directive[
                    Opacity[0.3], 
                    GrayLevel[0]]], 
                  PointSize[0.5], 
                  AbsoluteThickness[1.6], 
                  RGBColor[1, 0, 0]], {
                  LineBox[{{0, 10}, {20, 10}}]}}, {
                 Directive[
                  EdgeForm[
                   Directive[
                    Opacity[0.3], 
                    GrayLevel[0]]], 
                  PointSize[0.5], 
                  AbsoluteThickness[1.6], 
                  RGBColor[1, 0, 0]], {}}}, AspectRatio -> Full, 
               ImageSize -> {20, 10}, PlotRangePadding -> None, ImagePadding -> 
               Automatic, 
               BaselinePosition -> (Scaled[0.1] -> Baseline)], #2}, {
              GraphicsBox[{{
                 Directive[
                  EdgeForm[
                   Directive[
                    Opacity[0.3], 
                    GrayLevel[0]]], 
                  PointSize[0.5], 
                  AbsoluteThickness[1.6], 
                  RGBColor[1, 0, 1]], {
                  LineBox[{{0, 10}, {20, 10}}]}}, {
                 Directive[
                  EdgeForm[
                   Directive[
                    Opacity[0.3], 
                    GrayLevel[0]]], 
                  PointSize[0.5], 
                  AbsoluteThickness[1.6], 
                  RGBColor[1, 0, 1]], {}}}, AspectRatio -> Full, 
               ImageSize -> {20, 10}, PlotRangePadding -> None, ImagePadding -> 
               Automatic, 
               BaselinePosition -> (Scaled[0.1] -> Baseline)], #3}, {
              GraphicsBox[{{
                 Directive[
                  EdgeForm[
                   Directive[
                    Opacity[0.3], 
                    GrayLevel[0]]], 
                  PointSize[0.5], 
                  AbsoluteThickness[1.6], 
                  RGBColor[0.5, 0, 0.5]], {
                  LineBox[{{0, 10}, {20, 10}}]}}, {
                 Directive[
                  EdgeForm[
                   Directive[
                    Opacity[0.3], 
                    GrayLevel[0]]], 
                  PointSize[0.5], 
                  AbsoluteThickness[1.6], 
                  RGBColor[0.5, 0, 0.5]], {}}}, AspectRatio -> Full, 
               ImageSize -> {20, 10}, PlotRangePadding -> None, ImagePadding -> 
               Automatic, 
               BaselinePosition -> (Scaled[0.1] -> Baseline)], #4}, {
              GraphicsBox[{{
                 Directive[
                  EdgeForm[
                   Directive[
                    Opacity[0.3], 
                    GrayLevel[0]]], 
                  PointSize[0.5], 
                  AbsoluteThickness[1.6], 
                  RGBColor[0, 0, 1]], {
                  LineBox[{{0, 10}, {20, 10}}]}}, {
                 Directive[
                  EdgeForm[
                   Directive[
                    Opacity[0.3], 
                    GrayLevel[0]]], 
                  PointSize[0.5], 
                  AbsoluteThickness[1.6], 
                  RGBColor[0, 0, 1]], {}}}, AspectRatio -> Full, 
               ImageSize -> {20, 10}, PlotRangePadding -> None, ImagePadding -> 
               Automatic, 
               BaselinePosition -> (Scaled[0.1] -> Baseline)], #5}}, 
            GridBoxAlignment -> {
             "Columns" -> {Center, Left}, "Rows" -> {{Baseline}}}, AutoDelete -> 
            False, GridBoxDividers -> {
             "Columns" -> {{False}}, "Rows" -> {{False}}}, 
            GridBoxItemSize -> {"Columns" -> {{All}}, "Rows" -> {{All}}}, 
            GridBoxSpacings -> {"Columns" -> {{0.5}}, "Rows" -> {{0.8}}}], 
           "Grid"]}}, 
        GridBoxAlignment -> {"Columns" -> {{Left}}, "Rows" -> {{Top}}}, 
        AutoDelete -> False, 
        GridBoxItemSize -> {
         "Columns" -> {{Automatic}}, "Rows" -> {{Automatic}}}, 
        GridBoxSpacings -> {"Columns" -> {{1}}, "Rows" -> {{0}}}], "Grid"], 
      Alignment -> Left, AppearanceElements -> None, 
      ImageMargins -> {{5, 5}, {5, 5}}, ImageSizeAction -> "ResizeToFit"], 
     LineIndent -> 0, StripOnInput -> False], {FontFamily -> "Arial"}, 
    Background -> Automatic, StripOnInput -> False]& ),
  Editable->True,
  InterpretationFunction:>(RowBox[{"LineLegend", "[", 
     RowBox[{
       RowBox[{"{", 
         RowBox[{
           InterpretationBox[
            ButtonBox[
             TooltipBox[
              GraphicsBox[{{
                 GrayLevel[0], 
                 RectangleBox[{0, 0}]}, {
                 GrayLevel[0], 
                 RectangleBox[{1, -1}]}, {
                 RGBColor[1, 0.5, 0], 
                 RectangleBox[{0, -1}, {2, 1}]}}, DefaultBaseStyle -> 
               "ColorSwatchGraphics", AspectRatio -> 1, Frame -> True, 
               FrameStyle -> 
               RGBColor[0.6666666666666666, 0.33333333333333337`, 0.], 
               FrameTicks -> None, PlotRangePadding -> None, ImageSize -> 
               Dynamic[{
                 Automatic, 1.35 CurrentValue["FontCapHeight"]/
                  AbsoluteCurrentValue[Magnification]}]], 
              "RGBColor[1, 0.5, 0]"], Appearance -> None, BaseStyle -> {}, 
             BaselinePosition -> Baseline, DefaultBaseStyle -> {}, 
             ButtonFunction :> With[{Typeset`box$ = EvaluationBox[]}, 
               If[
                Not[
                 AbsoluteCurrentValue["Deployed"]], 
                SelectionMove[Typeset`box$, All, Expression]; 
                FrontEnd`Private`$ColorSelectorInitialAlpha = 1; 
                FrontEnd`Private`$ColorSelectorInitialColor = 
                 RGBColor[1, 0.5, 0]; 
                FrontEnd`Private`$ColorSelectorUseMakeBoxes = True; 
                MathLink`CallFrontEnd[
                  FrontEnd`AttachCell[Typeset`box$, 
                   FrontEndResource["RGBColorValueSelector"], {
                   0, {Left, Bottom}}, {Left, Top}, 
                   "ClosingActions" -> {
                    "SelectionDeparture", "ParentChanged", 
                    "EvaluatorQuit"}]]]], BaseStyle -> Inherited, Evaluator -> 
             Automatic, Method -> "Preemptive"], 
            RGBColor[1, 0.5, 0], Editable -> False, Selectable -> False], ",", 
           InterpretationBox[
            ButtonBox[
             TooltipBox[
              GraphicsBox[{{
                 GrayLevel[0], 
                 RectangleBox[{0, 0}]}, {
                 GrayLevel[0], 
                 RectangleBox[{1, -1}]}, {
                 RGBColor[1, 0, 0], 
                 RectangleBox[{0, -1}, {2, 1}]}}, DefaultBaseStyle -> 
               "ColorSwatchGraphics", AspectRatio -> 1, Frame -> True, 
               FrameStyle -> RGBColor[0.6666666666666666, 0., 0.], FrameTicks -> 
               None, PlotRangePadding -> None, ImageSize -> 
               Dynamic[{
                 Automatic, 1.35 CurrentValue["FontCapHeight"]/
                  AbsoluteCurrentValue[Magnification]}]], 
              "RGBColor[1, 0, 0]"], Appearance -> None, BaseStyle -> {}, 
             BaselinePosition -> Baseline, DefaultBaseStyle -> {}, 
             ButtonFunction :> With[{Typeset`box$ = EvaluationBox[]}, 
               If[
                Not[
                 AbsoluteCurrentValue["Deployed"]], 
                SelectionMove[Typeset`box$, All, Expression]; 
                FrontEnd`Private`$ColorSelectorInitialAlpha = 1; 
                FrontEnd`Private`$ColorSelectorInitialColor = 
                 RGBColor[1, 0, 0]; 
                FrontEnd`Private`$ColorSelectorUseMakeBoxes = True; 
                MathLink`CallFrontEnd[
                  FrontEnd`AttachCell[Typeset`box$, 
                   FrontEndResource["RGBColorValueSelector"], {
                   0, {Left, Bottom}}, {Left, Top}, 
                   "ClosingActions" -> {
                    "SelectionDeparture", "ParentChanged", 
                    "EvaluatorQuit"}]]]], BaseStyle -> Inherited, Evaluator -> 
             Automatic, Method -> "Preemptive"], 
            RGBColor[1, 0, 0], Editable -> False, Selectable -> False], ",", 
           InterpretationBox[
            ButtonBox[
             TooltipBox[
              GraphicsBox[{{
                 GrayLevel[0], 
                 RectangleBox[{0, 0}]}, {
                 GrayLevel[0], 
                 RectangleBox[{1, -1}]}, {
                 RGBColor[1, 0, 1], 
                 RectangleBox[{0, -1}, {2, 1}]}}, DefaultBaseStyle -> 
               "ColorSwatchGraphics", AspectRatio -> 1, Frame -> True, 
               FrameStyle -> 
               RGBColor[0.6666666666666666, 0., 0.6666666666666666], 
               FrameTicks -> None, PlotRangePadding -> None, ImageSize -> 
               Dynamic[{
                 Automatic, 1.35 CurrentValue["FontCapHeight"]/
                  AbsoluteCurrentValue[Magnification]}]], 
              "RGBColor[1, 0, 1]"], Appearance -> None, BaseStyle -> {}, 
             BaselinePosition -> Baseline, DefaultBaseStyle -> {}, 
             ButtonFunction :> With[{Typeset`box$ = EvaluationBox[]}, 
               If[
                Not[
                 AbsoluteCurrentValue["Deployed"]], 
                SelectionMove[Typeset`box$, All, Expression]; 
                FrontEnd`Private`$ColorSelectorInitialAlpha = 1; 
                FrontEnd`Private`$ColorSelectorInitialColor = 
                 RGBColor[1, 0, 1]; 
                FrontEnd`Private`$ColorSelectorUseMakeBoxes = True; 
                MathLink`CallFrontEnd[
                  FrontEnd`AttachCell[Typeset`box$, 
                   FrontEndResource["RGBColorValueSelector"], {
                   0, {Left, Bottom}}, {Left, Top}, 
                   "ClosingActions" -> {
                    "SelectionDeparture", "ParentChanged", 
                    "EvaluatorQuit"}]]]], BaseStyle -> Inherited, Evaluator -> 
             Automatic, Method -> "Preemptive"], 
            RGBColor[1, 0, 1], Editable -> False, Selectable -> False], ",", 
           InterpretationBox[
            ButtonBox[
             TooltipBox[
              GraphicsBox[{{
                 GrayLevel[0], 
                 RectangleBox[{0, 0}]}, {
                 GrayLevel[0], 
                 RectangleBox[{1, -1}]}, {
                 RGBColor[0.5, 0, 0.5], 
                 RectangleBox[{0, -1}, {2, 1}]}}, DefaultBaseStyle -> 
               "ColorSwatchGraphics", AspectRatio -> 1, Frame -> True, 
               FrameStyle -> 
               RGBColor[0.33333333333333337`, 0., 0.33333333333333337`], 
               FrameTicks -> None, PlotRangePadding -> None, ImageSize -> 
               Dynamic[{
                 Automatic, 1.35 CurrentValue["FontCapHeight"]/
                  AbsoluteCurrentValue[Magnification]}]], 
              "RGBColor[0.5, 0, 0.5]"], Appearance -> None, BaseStyle -> {}, 
             BaselinePosition -> Baseline, DefaultBaseStyle -> {}, 
             ButtonFunction :> With[{Typeset`box$ = EvaluationBox[]}, 
               If[
                Not[
                 AbsoluteCurrentValue["Deployed"]], 
                SelectionMove[Typeset`box$, All, Expression]; 
                FrontEnd`Private`$ColorSelectorInitialAlpha = 1; 
                FrontEnd`Private`$ColorSelectorInitialColor = 
                 RGBColor[0.5, 0, 0.5]; 
                FrontEnd`Private`$ColorSelectorUseMakeBoxes = True; 
                MathLink`CallFrontEnd[
                  FrontEnd`AttachCell[Typeset`box$, 
                   FrontEndResource["RGBColorValueSelector"], {
                   0, {Left, Bottom}}, {Left, Top}, 
                   "ClosingActions" -> {
                    "SelectionDeparture", "ParentChanged", 
                    "EvaluatorQuit"}]]]], BaseStyle -> Inherited, Evaluator -> 
             Automatic, Method -> "Preemptive"], 
            RGBColor[0.5, 0, 0.5], Editable -> False, Selectable -> False], 
           ",", 
           InterpretationBox[
            ButtonBox[
             TooltipBox[
              GraphicsBox[{{
                 GrayLevel[0], 
                 RectangleBox[{0, 0}]}, {
                 GrayLevel[0], 
                 RectangleBox[{1, -1}]}, {
                 RGBColor[0, 0, 1], 
                 RectangleBox[{0, -1}, {2, 1}]}}, DefaultBaseStyle -> 
               "ColorSwatchGraphics", AspectRatio -> 1, Frame -> True, 
               FrameStyle -> RGBColor[0., 0., 0.6666666666666666], FrameTicks -> 
               None, PlotRangePadding -> None, ImageSize -> 
               Dynamic[{
                 Automatic, 1.35 CurrentValue["FontCapHeight"]/
                  AbsoluteCurrentValue[Magnification]}]], 
              "RGBColor[0, 0, 1]"], Appearance -> None, BaseStyle -> {}, 
             BaselinePosition -> Baseline, DefaultBaseStyle -> {}, 
             ButtonFunction :> With[{Typeset`box$ = EvaluationBox[]}, 
               If[
                Not[
                 AbsoluteCurrentValue["Deployed"]], 
                SelectionMove[Typeset`box$, All, Expression]; 
                FrontEnd`Private`$ColorSelectorInitialAlpha = 1; 
                FrontEnd`Private`$ColorSelectorInitialColor = 
                 RGBColor[0, 0, 1]; 
                FrontEnd`Private`$ColorSelectorUseMakeBoxes = True; 
                MathLink`CallFrontEnd[
                  FrontEnd`AttachCell[Typeset`box$, 
                   FrontEndResource["RGBColorValueSelector"], {
                   0, {Left, Bottom}}, {Left, Top}, 
                   "ClosingActions" -> {
                    "SelectionDeparture", "ParentChanged", 
                    "EvaluatorQuit"}]]]], BaseStyle -> Inherited, Evaluator -> 
             Automatic, Method -> "Preemptive"], 
            RGBColor[0, 0, 1], Editable -> False, Selectable -> False]}], 
         "}"}], ",", 
       RowBox[{"{", 
         RowBox[{#, ",", #2, ",", #3, ",", #4, ",", #5}], "}"}]}], 
     "]"}]& )]], "Output",
 CellChangeTimes->{{3.7444500816487722`*^9, 3.744450121535386*^9}, {
   3.7444502518531103`*^9, 3.744450281074609*^9}, {3.744450343358127*^9, 
   3.74445036575665*^9}, {3.744450401129169*^9, 3.74445049290014*^9}, {
   3.7444505760667143`*^9, 3.744450622230878*^9}, {3.7446082082532043`*^9, 
   3.744608251072701*^9}, {3.744608321036381*^9, 3.744608366716777*^9}, 
   3.7446084575103893`*^9, 3.744608540347122*^9, {3.74460858402229*^9, 
   3.744608609683023*^9}, 
   3.7446134573619013`*^9},ExpressionUUID->"f790ae60-73a8-4efb-944e-\
7204e02ce9a9"],

Cell[BoxData[
 GraphicsBox[{{
    GraphicsComplexBox[{{2.040816326530612*^-8, 0.}, {0.9999999795918367, 
     0.}}, {}], {}, {}}, {{{}, {}, 
     TagBox[
      {RGBColor[1, 0.6666666666666666, 
        NCache[
         Rational[1, 3], 0.3333333333333333]], AbsoluteThickness[1.6], 
       Opacity[1.], Dashing[{Small, Small}], LineBox[CompressedData["
1:eJwd13k8VN//B3CixVKUEElK9ZEoSwnhhSJCsmdrEbKnZCnJkiIV0cww0iZb
su/JrkRJUbZkm7ljJqSoUKl+9/ubf+bxfJyZe+49572cu8HllKXbIi4uri5u
Lq7/fTvsmErr4zUA1/9/tusu660ruOmxH0uH1Pf/WiGvm0+pG+NXM0fHkHxO
BV1Wd+vWowlNkVbIf5Pj5uy3Xndh6dHH4R52eBVZf+K2tqRux9iRF1rmjnib
pXePcUVM98HzI8yfu47i8fNXE29qRHQ1LQvDHeOPw5khGFt1c6XuQ73C5dWR
J5Dt0sMpyRLSFVQuvL0m0A16k1/nFV4L6gbJFG4N9jgJuoGWWKEPv+6wUGFl
t6MnksrWrjjmuUzX6F+BwU5zb2Ruur3PrnCJbslUwbskfV+Ul2w+ML9jse7a
oYLj07tOYStPRZPJCI9uk3vvXDbFHydVXX0/Vy7SDT7Sq2MXfxrKHhVHbIq4
dRVsey8viT0Dwf71Qw7PuHRHzHrbyyMD8JV4GvFk+B+oBr0ibqFnQfmPJ2bx
0b84oN3rsDowEH4qNt/Xc//B3529D5r9gmDp81YhqvE3ShV6OWc8gnF7a6S2
e9oveGzq3bHRJQSXQwi3+/E/ISXVG9TpeA4L6fYXI6nz6BTprY2wOQ/Jm3+/
1BfM4YpAL6+SeSjo/BtT3fpmocnTazJsdAGCy+UCG4Vn8eVXT1K8fhgehjeI
ONn+wOHxHpnPu8Ix1vGV24H3O5acnlDtEI+A0tJpq4de3zDi492bSYlACoNn
+2T/DKiu3tI28ZE44Se7LPztNPyPTTQqCERhx5MwTpjtNA44ebvxxkYhmkjL
HGF8xV8r77zSyEuoKpy8yBH8ij7zCfNrfy+hYqd9tK/VF5SaeH9zCY2GnIds
lT9tCh57vTVXBV7GTZVFg1Jqn6GPicFP05exWvnYZHriJKT2eEc2+l3Booq+
esPvE+hU8W7194iBSNexsg2vx5G3fcLbiBWDkG2t09f1x3FF3ltIxiUWly7c
trpQ+wmaG71t3zhexe+4sPz0Jg5WS0/8zOq7ikXlBy8ZmnLwRcL7zkWbOOzz
rRXf/4GNjJXehKL5NfRs5vp2ahEbF5dPxCxuvwb+iCVu29LGcJjPe9ug0XV0
7ZPd6akxhuXc3meu699A4dnZt1VhLAR99eKa2JWANq17xUe2Egg2i/2kX5uA
JBndRpP3TGh1W3qabbyJg5O0P38jmdBR8bfMfHQTP+MENJRZDOhP5m6yqUpE
ZG54+eUXo2hO1ZDgXkiEpdYSXuvLo9hn3Lo8H0kQcege4DcYhWEWa5b3RRKW
+39mDreN4MAxmbay7lvYtOFVmHHHMF6tKKw9JkHBugZxRTvXYZjWapcIOlOw
bPACdcOfIRyUdLztSlDw/oj+5Si1IVi+p/qu/kbF/fYfRPfzj3gXtcmlQY0G
cZ2tw+tPfYS1cqmtz3kaNviy3E5LfoRt/Fs8405G0WfLEmbQAByMBFadFU5B
a57EAW2DDxiYpS+RsU6BZ6aT2Y+Ffjhlyv1+lZyCttEkeY2KfhxZZEjIrqfj
5O34+yqK/XCpiah4p5iKtB2Puh9v6wPTS+hx+OlUUCXP/gyb6oWrxN1728pT
cW6368Pokl64Bz2NvaR1G3zJv6sEdHrhqTTroGqShs0ddPYalx6MD0WbD8en
YcB06c0MxR543RDZd60rDcrvNe02/+qGz7iSItP+DvzLHD5MULvhn+H9L8nj
LoK0RYtHet9D6/pXi5/69+Go+WOqKOIdVv8JNUp0uY8ns1LKUY7vMOm7FFuj
7iO5yFl0VO0d0sylFewb7yM//Yvxni9d+L3KdMkTPIBx3fllQu5dqKZnV4do
pSPNI7+W6dmJJH7VYmGndDh7aO/aZ9oJr9C67JzQdIj+OBjEt6MTEs7dlL7q
dIT+opyo/vEWITI8p9Q1HuLPvL58ZMxb7M4+Iju/KwPi/v8+GQS9wYo14xI3
bTJwIC8i8IfBG4zFBgrLBWYg/ILMFQ2xN6B5Xf9jV5YB90cb7p+t6sCsYnVv
pUom8mVj+P15OlBWJno9eEcWDvWVugYWt+P65gdRQuZZUHh9gu/g1Xa40hTO
ZftlwV1DXC/5eDtWh+x1783Pwr29Q6JnRdoRsOe07m6FbKjOH9LYcuEVVJra
v8/K5YA9VpXEfewlYo//2ft1fw5OdnU4P9N5iUGu7bc+uedgi5bnloF15DgS
lD9m5MAvKq3x38c2DNZY+DXKPMKRo4WfeY62Ibayh31tTS5C8wTnuE63Ysh2
6e7Lu3MRY+kcGWrdCtXZ3Vcu2uYiuceuS12dHN9J33Sakgv7pXc3h3C1YmeJ
43Fb4cco7di8dPrWCwznjXyQWZaH1uL5latbWrDTdKW85H95ODibK2Wb34K4
Cb1zIoZ5qF7vKd1BIcflH4ovic5D7ONfxs6u5Hi2m/XEvzx41Z15wlrcArX0
8dflc/lYyf2gQMTyOa4nf284wC5E4kC52DKBZ6DtbxE+w1sEo+mxa0azzXDb
u6pRR7QI8hFSW8tGm8G7J3dDn1oRTmi8fcb/pBl75T8w+M8X4fGDb4ezPZvR
sEzTzZ+rGC84eXtUu5rw9PlPzz3LS3Cca6/gndpGxDUaSC6TLsGZAge+E/mN
cKhNfPl+ewkWNQYwDO804lfZ1m1+h0qgdEli1D2sEeoZ9pP3b5XA7yXT8Z9O
IyqinvgtkSwF8k5oHHrRgCKcC+jcUoZHjpPGW7vrYWrE3hCuVgbNv+m7umrq
wT5k81bBsAyqdq/u38+oh7SLsmKsGzneUZeWd7Ye16I/jelklOG51Jm5YLF6
uLfZO+RtKEfs4pOvqMfqsNZKUy9GqgJ9Lh+0PgnWosIx58tOhQocEZyqyJuv
gaWr2F3GngqYnna7f52oQWzgzC9txwoYiPG9u19Tg9nk3LLv9Aq0W3DZrvar
wduPknIu4pXQvyDxdrb7Ka64/16hvaoKkgOpjqiqhuHadS2aslXY/yJV8Wlm
NZa81QlT31kFeXdHzqFb1YjRiJpQta2CwnAX2vyqESvI1yqfWoW31TL57C3V
iCsRi1yz8Qm0yxr4Cm8/QcJf5W/flKtRFuDJt55WhUOlVrnT+tWwCnExPXel
CsIegce/WFVjLEKphB1UhZudVW/GA6sx5VpqwnW4CkkZyBt9Uo2tYXcSpdZW
gXLAzO2N3lN8MQwPGc2oRArNozfXoga/tAYlC59XIJnxUdPepQYR3He+xlRV
gLbd4u7SgBr8WDwi5/+4ApQWDTdXSg1qT1Ft/BIrkDjL/21dbw0UhLpqpY9U
IM42f0WiUy385/QuavwqR6jYjEHwyTqkxh7oLtQqx3kX90ebQ+rg5eWiY6BM
uuCD4PvYOgR9EpJkby5HiGHzO6XcOtA+a/aZC5XjbBDl+PhkHVqDm/RLGWXw
6VELcz5Tj8lLVjNF18qw45X2hwc6DTgwrMJcNlYKytyya56GDTj9J06p7GMp
fsm+36N8sAFblT8e93hXimcXvO40ODfAZCVbe6KhFA7bk48NX2jAwQGdcPu0
UlxJ/Dom9bQBmU3VCa+tS/HR7uG35N2NMFXkzml+VYJYYtnyeKUm9J55NJX5
phhcbMWmP+pNuGPWGnTrRTFCPlkG++o1IWthx9nY+mJ4TKWNmlo2wbK+KzO2
sBj755UqBM42QWSPadtIQjGWCNofvVrZhNRfXwPYFsWIVn1UHK3TTNYb9znB
gSKERxnbhpo+w+69lSKN/wrhdC08ztH6GUYmnupmfSuEJqW8bo/TMxSq7+2g
kHVgNnPDfwvezxBwLm/4xptC+LT9nLtw7RkuVhgXT90rhINwLv3iy2dgRN/+
cly/EGp3+QcjjZ6D7tbP1XajAJNPXp2I3deC3rvjMyla+fBcsW1K17QFhHbh
9lqVfIy5xIX8tGpBXmiwHkcuHyMCxje8TrTAoX3qjaVoPrqdWypMo1rQLp/y
OmQqD3XcjXwrG1pwntVstSg9DwnGFYX0PS+w5YJG1uDyPKj03/+dq9KK5oCM
h8fnciEWNvGo48BLFN0qEXoxmgP/6mCpVWjH3N+6/Pbd2fC8cC7T1rkD7fZH
xvNzMrFO5KRTn/pbHG5cm2ZrnYHGnSpGosqd6LBmP3yt9RBla9TrLXW6IOJM
3bJeKR0ubUfW3Nd4B87EJ8e2Qw9wVKth4bPxe/DCzHlvyH0Yy5pkGdp0Q+zY
BtXqgHuY6plVLjzYg+LGNlVC5S4YpoNGa5x7cbH5UfzUXBoSEwi9RPs+yBzu
WrLn820oGIpyiVr0wyH429L8v6kQq48wpjt/gN3Jphe/V6XiKe/yQMXDA9AO
Mw2sOUBHkeD7bU0nP+LOwDysL6cgMfZZ9vEzgwj5vJjR350Mxc7uxSu9h7Dz
BY+iv14y1nzc8KUhZBjeLmv/Uy6iYdh+v7Ou5ggU8/ruFZPnqJzwpMzM8hH8
MMrkPtJOBX1JqOq1PaNQ9IkY5j9JxcHxoE8XtUcxdPWvQZ4bFbwdZ+6dwSh4
mzWCD7pS4Uf1EnDYO4rB8TkN6nEq9Dc5MOVMRlE3JKyn4ETFpJ7GrRaHUfwc
OOAQYUGFbtjcDPf5UczJiHAatKhgfwsoCakaxZfStbRMUSpkzK540qpHYXK4
4Pmx1VQ4ZKXIlNWMIpVBG5MSoaLjcG38l4ZRSJo2LSQLU1FRu8TbvW0UZ7r/
XaALUBEdQ5e1/jAK4gQXo42bio1r6yk7FkZBu0j/MTJFgbM+f/AYGBA/LsD3
5RUFSoMjZiN6DPRZr/s4/5IC3pDKTR/2MiAmTo3lIZ2b79r1ej8DssF6fmtb
KZhfU69Ybs7AFqqPv80zCpK+BBCXjjLQEEecmqmh4EXaoMWGcAZ5/jvm0VlA
QeruMrm1kQy8lHpTNJtPgV9X3L/Vlxh4FXKpV4r06mXq+ctiGBg94dPg/ZgC
l4CkZV/jGZj6Jrp4dQ4FC8b76+vuMhAgEBAZ/4AC5bkiBac6Buwn5G4pUCmY
JFZKmDYw4KKaW3WaQkFO15nFWk0MzPSkPKm8RYF0wc6htS0MGA5dOWiYRAG/
W1XCwGsGojkqL30TKCC66mccBsn5POXUxq5SQCvoqLJfYICmL+p4MZwCi7Qd
mcZ/GahN4bMZvkiBYNzNRA0uJhLG9JT1SEe5WXpJ8DKh/9I3cWkYBaeketb2
CzDhs/nQ3N3zFBjFDV48vJYJDyP1hPlACn67Te6z02TCRvJq0WFfCjTbTqic
1mKiJtbi1CsfCs4rDKy/psPEzvBRPZD+NdP2q06fCeM1DbLy3qTDs4u2mDDB
euJNCHqS+0F3kZp1ZGJBszJ3iRsF6n/6+YSPMBG6bntnnCsFIccs5rYeY6Lx
q8FKYdJzW3S7nF2ZmDo0MrzuBAWzpetin/swYbSc0mh4nILvr/u+UcKYGAo1
/fKafC/ZqXxotCCcCfs1XUMnSJ+lvOhoJd+TAnOsp345UfDNoeLRwmUmynb/
8lMgPcO+ddQ1nokKauyiOw4UfOU2f6V6j4kH1de7yuzIeHNrqTJ7wIRsF/O7
E2n/Vu2skw+ZaFGQ1llC+ku8QuTtbCY+fOXb72RLwdRa/t08RUw0jJ+HmA25
37uep3c1MLF1nqbSZEnB8w9cRa1N5Ho2tsdHkr4brlVb94yJbDjO6JG2aCvt
zW1lYvGUeOdzCwoqnNIFL71lwlZSb77/EAUJ3EMS57qY2O/slfqAtEeWxH+n
yPfCbXdk93uRXvv1pp5jHxPOeeONf80piLgUHqQ6wkQ7l7vRTtL2ck8vbWWQ
+/su6wAvaZXXszfXE0zEWb526D5IAUvM77EAh4lw9/Cs86QP5DqNML8w4TYZ
PtdpRoGsecrn/mkmLjXOnM0lvfDt3a8335gI0W3giSZdqG0iWjPHxCqNHXaa
pFd3ahyg/GOi37t7tNSUgs+BgXZx3ATMTiTNUki3SBa7RvAQmNeBTDDpc65y
4T5LCfQv1S7TIW3J53rdhY/AkcBz6zeRVii4Rz8sQKC09cIDftJDc2Jl+4QI
bPtUNvHBhILKNMtGzZUE3H37y56RvqkX36EkQuCOYQatkLTXWNvAFlECiZnx
ibdJ7722+JOUOAGffauyYklLKenNrpIgsPfko/dBpGffX+DhW0sg42PHOnfS
OdLf1/2QJlBeVMJtRDqyece2CRkC8W6edzRJO3h4q49uJGAtec9mO+mdy7MN
ejcR6LXvlJclvbyEYfl6C4EErYvrJEiP2Uofa5YjoOy5absw6Ybf9r5P5Als
Ft3rvIw0/T71fKECga2LHR5zkz5j0BmTuZ1A141PaxYOUGAyLki9rURAmnIm
a470pgSj9EQVAsvig6y/k/6jGl0Ys5OA4KVg2RnSPX31NWFqBJ4KzotMky4M
+90WoE7er13olv85duPuXk9NAgc2Xnb83+9dXpwhjmoRGG6gl/7vent8CqZt
dAjUSOrsmCedcoWLK0iXwFeOPv6Qnr1vuYKmT6CvayaLh7xf66cZUhX7COww
++kuQLqke1a+x5DA47RFEatJC3810pg1Ive75+mMNGk//tv7xUwI8DK76uVJ
t2/6bKNmRkA0dJa9m7Q84GprTiBKocfbkHSsfeKZIAsCW+w3mtr+bz0DmBE0
KwJq6tevniS9L35XQoUNAfne55vOk36QE3Onx46MB8ko6XjSf5v6H8/aEzhY
fzb4IWmnwW3VYk4EZh0slapJr1n1tsf2GIEB4cxnE6SDFDayglwIrEmLebCE
jL/3hme/0VwJ7FmkNLqR9M3QNcK9HmR8NlZcO0p6iuolPedF7sd5vvlw0qZF
NQrivmS8vuZ/+YD0UtYxY7vT5PrmCaR/Iu36r8QuOICAW+aVR0Jk/jRJLHZP
DiRQvCpbYjfpiwcfRfWeIzD+s08tjvRs5fRTuygCxz3Vz+uR+WrdtfdlcDSB
G2rCH8+QLpmk9iVfIeP9XFZeJmm/DZo/euMILHdWuCNE5j8rLmr74VsEZuYe
dn4nrZ/5XiuESubj4VP1ymQ9uV+/xSQlmVzPTLON/qSdvr882XebwDXb8APT
pN87izw4nEFgbvjWnsVk/VIJcSsMySJg+aidY0b6ZlJlbUoOATHf3JUppE1e
OH7oyyPwqKioX8mKfD6lDBH7cgKm6x86nLWmoJhn1xX7FgKbtluM7iXr66z/
ytxTrQRUw6M56aS1hj6/vvySzNd3S715DlPQWpUlWtJB4NKYF6uV9JDvmkz+
XgKnCjtfuJH1XLDvd/NTNoG3d2aWcsh+YGnQx+78REDF77vC0SNk/JaUCXAm
yPwJ9RvoJS17w9dq9VcC4oLn+14fJfud/jDDZ57AR/aMTzvZbzzymril+Vgw
vbPp3Wp3Cgok7m3eKcDCdKkHVybp71dCjQ8sZ0Gt9WiL2kkKwo/vTAxaycKn
tc4yRz3Ifi2WJfNGggV9oUS5Zi8KmiOuIkKehfTSDN/+U2T/tzkUxjBhwVcm
Q84wlMxfnumG92YsjOe5yfwl/bEkkfeFOQth2Vb0ygvkeUX43bXHVizkpfiu
2kH2d/F2m9SzjixUvhjeoxRJ5tdex8ol3ixYuDrqXYihgEfZfVo+joUV1LHf
euR5hDG8ZNe66yz8tz371zYauR/x2SFC8SzIx7qmiieT/WOS8+9bIguuk5KN
31LIep/tvaKWzkLh6ntt9Wnk/kif3mb+iIV4D92a7AwKOIIX3AJaWcjXFBap
LyfjXVk1N+ElCzuS9tfMVVBQZDM+9bidhdVC3edVqigIvns4hHjLQsarXToF
1RQsUdp1zaafBcmpQ/z19WQ9s5oq2j3Owt1bHjL7yfPdcfqxhd8CY5BLrZ1e
GKHgWa243poVY6Dd7gwIZVAgx+i4vFN4DD78inoLTLKfy2sL+a4ew7+tS5/z
ssnnqZHYOCQ1hk4aI0P5M9l/h7v2NyiOQbvtrufCTwo+bDa4FW0+hnen1+ec
IM+3vdca5i5YkPP5uBYKi1PxfnqPU6DVGEz5TD7Xr6HiTa3KZne7MTwXmhLZ
LEXFMxuZyv1Hx9D6kqLNL0tFweXfH/hPjcFBJSFRT5mKKFbxxsT4MfgPrv3v
tDkV4SaKMVdvktf3i4zxIM/bF4pzJiKTxhBbtd3BxYqK4LB7ZWdoY1h1ze+I
sx0VPqI3DK3vjuHWPr+1p49SYWvg4SVeMIaz9ZNqK/2p2JopXXLnNXl9m+pZ
/VtUrDiySeH6mzGyPgsrRFKp+C4mn3W+k5zPl/jTmExFXeyuVLvuMdSt7ws3
SaPC0sc0auXgGJwvH99zMZOK86rnLS9PjuFx2akbrlVUtDd2z/gIsCEnkCVq
MEJF8fkBH8flbPT7vbQdYFBBUx0dMxZiwzThYsRZFhXHMic/bBFh47L/aHLh
ODl/LE/ziCQbkg42641/ULHukPIta3k2jKrbRwUEaPAbuq6qZcxGtHC0L1Od
hj7BRwXWJmzIpnfVSmnRoL/n+VZfMza6edyZ9qBBNOXP+rsWbKgG1dcOG9BQ
Y+EnyOXAhsjtLVKSVjTwPTdnNXuR/2/7N2/qR0PG41XJJtfZgPSe/1qzaVjx
Yfsq13g27slt/nvpMQ0hy0xuXLjJBo+xidK+QhpM3C5dyqew4fQwvaqzgoYZ
6e+nhO6wMbv34MCGFhp0k7qN3uWz8fE/xRupLBoGQlJ+Obxhk+/rKbuF5ZIx
xAmhmney0WQd905MIRmMw/ZK+96xkV+Z+nyDUjI46pLuir1saARM1e5TT8b3
+dud/4bYaI3JCKs3SsaKc/dyMqbYcP4grHvdKxm657Jsp5ZzyP29dzSjOBl7
P12ZZghxEJ5ZOahTkQxD+5PXe1dyMPtwh9lQdTLMNOSaGkQ5+FMfJqrwLBkO
Px8p3lrHgX3Bj1Ge3mQEnMvnVVfk4Ec1R+3Rn2RknSsriTTlwL3y4tDMwRSs
GuW+UnSQgyTqvvB31im4aGRuP3yIg5doV3rqkAJb8fF/WjYcsHWSPt1zT8GS
8vVm884cJNbsz6+/mAK3r3Fsv1McMGQUrh4rSsGmk8elnJI4aN0WuN1bgo6b
HQVf4igc3OUsUtOVoWNh10LTExoHC8PTMev+o+M9b7Kn+G0OKsYz1KZ30hGd
3l7R9ZCDHkv7H38O0cEc3G1hXM4BzWM/uyKOjoMGlzeFVHLgVhc9IJpER3Ve
11zWEw46o590htHpSAr1vctbx8ENRvl3jxw69CUeTtS3cKCqd8Ivv4WOgoiv
dVOtHJjNq7yy6aBDkqOdtO4VB+OhV24s7aFjpqJPPfQNBwZ/ZYNiWHQckd4i
mNvJQf4Npwqbz3S8vBww3PeOAwGf2QTFH3SofW4oWdrDwfLmjcJCf+hIt15x
Ra2PXF8t+X2/eFPxf7NgOMw=
        "]]},
      Annotation[#, "Charting`Private`Tag$362213#1"]& ], 
     TagBox[
      {RGBColor[1, 
        NCache[
         Rational[1, 3], 0.3333333333333333], 
        NCache[
         Rational[1, 3], 0.3333333333333333]], AbsoluteThickness[1.6], 
       Opacity[1.], Dashing[{Small, Small}], LineBox[CompressedData["
1:eJwd1nk4VO/7B3BKspYlhSRJpSKR9ngfSlkToSwJH0SokCJlqyRky5oW2dMm
CYlCNTP2iEiImTNLKKRoIb/z/c0/c72uZ65z7ueZ515WuJy0dJvDx8dXxc/H
979vZWm7PSozJ8H3/58NRJ1711RB8ikkSnPr3OapE2cdu3QPxfliRZbGzjsJ
6wk1m67LglF+6CzM2rddbx0xYNbV9CzcHxzrncw3kmuJFIMuabfg0/gVf+Bf
58wawliny25RQADeOgqV1/OvIZ6qdfH8PM6i0ZyQeGOwivBQ6dJQdgnEtemu
JcrhKoSCQteZNvsgnA/+WcluWEm0SXdVh1mfQ/HYMseIFSuJSNEugY3mwUjK
fFCdfVGZ2DG3y+Sz4XlMzTyIXz62ghj98yEpTv8CjA6u/TfltoI4PPRB6evm
UPi2LdlsfVyJEPQd3tSyJAwuYtfsWr4tJwa8vbryksPw/kSeU6vMciLF1UvR
Oi4cp4ro1nqRy4hTTsO1aqIR2DyjQSObFQhjBy83gagIxGvULnitqED8O+j1
4Gn4RWQfNckJ/yhPdJsPm8f8u4jUOpW4TfryxFMTrwmX4EsQiimpevVEjvDY
7bVDKuAyYuTu3ErLkSXatLwYpzyuwPPgnM9F9MXEgw3DXobsKwgsETml67CY
iFzntVDJJQr6Cm5zeD9kiB3KXjat9leh0pQccl1ThlikOPw7v/sqDlvUWq3v
XESMynndCrGOxpTay10C5xcRuZJepLp5DPK8d55tapcmQsSHr8xrikHCUokG
7whp4rCw1/o+w1i0Nu16/FhbmhDn9/KL1b+GQ4y2mzeypIgzY8f5hjfHI/s+
M52ZJEmcNYv6ol8dD3UXi+it5pLErk5LTzPlBLSOvVItFJckdLVOWebdS4Br
ZfS/wAQJQn+kSMW6IhGtZ8ePkDYLidc3tsvxTydi9K1/vsvIAmKPEUP8IZKQ
q2LQ03ppAbE3nz0pQE/Cm4cFu6erxQljJ6X60s7rSNzWYpW5X4xoXPC42kku
GbvV2jvDf4kSptU6JWJHktFlfM00KleU2C9vn+lKJuOF/26tvDmihGVHis+i
iRQENu9VUukUJt5HqLjUbEnFc80nnfPjhAkrzac23udS0ey06VKEoTBhE/cO
b/jTELbmzEXBOiHCzlBU6rREOkwd1ud/fTuf+DSZIahklY6x3x7z1kbPJxzy
VP82pqWDtTxW8Jb5fMJxzl5y5fIMMFWPvxTqFyRcqsLK3qvfwLDIEcav+YIE
6/jC+6G+N2Aj3/FjtmMe4Sp3+876Zzcgo7o4ezp7HuF+5kXUxV2ZaLuR/qFS
bx7huXHSbpPJTTy40KuWdlWAGOq/ZP457iZMRf5jJR8RII5fk94T034TqrTq
OYe0BAjvoY3qLNtbiFjxeUK6fy5xKtdrNsnjNtRW1xYO6cwldsWOWfzWz0Ky
7gtj+6VziEUzwYaJLlnw488pe/OXnxjxmY+1EVn4vf6UyN1efuKmuaKabW0W
vOP3pBXe4Sf+SpkKPsddKK+utC9Zx09UZhRUBu7KxsL6Z5W9lnxEksimJxIO
2Wgc+OZ3cjsfcTz4ZUFhcDY8HvPoVkp8hNyRzuTuymz41Ep9W9E/i0CluSe3
bc+BMs3+vbHSLLYWOK78tTkXepIbbeRezWCB7JBcgnUunNXv7NdNmQEnKkBC
NSAXDldaVfq9ZpB6PHbmUGku7m0bHbosP4NJ9cqucq08LByIkdG5MI3SUpnY
sxr5kO36llVo8xdadU0/JlULcc4tPshx/29EOc/sHttXiARyJGSp5m/08W24
/sW9EOUO/y1fvohaR7xmb24hjK/zqU32/EJflcWJWqV7GBtLsWd4/UJU+Qdu
jGwRfL2b5m/KmEK/zfytl7cWQdpu5NpQ6BQ2TW6NDLEpwqemzBs97tS6doaK
b3IRbAz8TZw3T0G7xN7ZRuI+4Kg28KNjEp8fDPQoCT3AnNd9xbeWTULbVHKd
/JoHSLm2+nb0/ElED+sFSe99gPUBvpfzxn9Ce13OEsFLD+BQ9PifC+0nogvc
rIZnHyB9w17Dr74/sSV7qPnZ1EOEtz3vaXz3A7FpP2qMuY9hlCyce75oAqn7
aBJ+AsWY+WygV5c2AbfdUrW6MsVY7dQuqX55AgI7i1Z0bymG+eyLa6ecJrB7
XQ9T5FwxpMO3yubITqBGaIfbKb4n4L/xVPxI/He8ePvbc6d4CT74u9nnXR9H
dK2BvJBiCabuhY11XhqHXXViQ8eGEtDCCmOVzozjT+na9ScOlGC+0Ia3c2zH
sS3XdiTrOrXuOPpxYvk4yiKenxCUf4oAjYQ7B0rGUIwg/7bVpTh9rOzUq5ZR
mBpyV4RuKYWUbfSoecUouAes36ntLYXPBTdf/uxRKLpoqke5lULRlHmIFjCK
mEtfOLq5pQj+78L7VsVRuNfb2j1Y8QwLq4xN8858w9KDO/SuKJTBSLo18c7O
ryizLxzVViuDpG5Z2jvVr7B0XXybubMMr4s398ov/oqogO9/dOzL0Jf28OCf
sRFMphWV/sgoQy2j9MLnghG865VXdVlSDvdNkedl5UcQ6f53gY5UBV5+NzEU
WziMvUuX0XasrEDv29F/pTNDEHyne2GbdgVOnS9hnR4ZwpXtEcObbCowfXso
eHvDEKLEhBnrblQgZO/qwXeRQ4guWRwuq/wc2WWOvZICQ4j/pzkxoVmJ1DR9
35fiX3Dg6cGicf1KrA9Su/XnHw8SHgHOowcrYWF5dsxwjIeEtorWoYBKvPg5
P3Lpex6ScvFg8HklpPstmpMzeEg2NnNr1XuBd3KsDy/W8pCe6tFVZFGFunOX
I0RtuEhj9u6wdanC3Tyt9bFGXKRusLg9378Ks2KsRnkdLpJp291ck6vg6FWf
6qzCReKkyMSyrip8GaxgJE1wEG3zcEGiQzWUnB0nTyZzELz4u8HZYy8hMLZI
KeIzGxqNOj13dWtQK9N47mcqieQpoRjPvTVgdssrTl8j8Wdlx07N/TW4Hz3w
VeQyiTfnj9+qOVKDHGs6m/AnYbchzenz+Ro8kHTkEz9AIjJxjKPwogam79J9
FERJ9B7KmUjbWovwZZln30WyEEUKicdtrMPK7drDV5KY4OOq181sq8PSY553
iqOZCPxiedZHrw5uzhp6AxFMeHy7OWhqWQer2XOqVv5M7Pu1sUz0dB0kDgtd
uWbFhKCY7dGr5XVQFzGs0ZVl4tKme08u6b5GxuN5K51yBxEaYWQTbPoGfYMH
4ieaB+AQExptb/UGV3uuSgswBrAj+dnLnQ5v8Lzg24xs3QAm81asmfZ6g6J1
GePmZQPwrv89dT7mDYpHbzSN3x6AnURRRkjDG2gtXLmO33cAW26L9IUbvsXO
P+1PNsgOYOR5439Re2gIUbUXKmP1Q+tj1t8iLQZc3FsU1+X0YvGF4Xstxg0o
I9rLZON6cKryrIIUmvB8e6XZm8FueJ4PyrM50oL+AP1Ikf1dWCZ9zKF72zu8
Cz60s22iE7XaWoYymm1IHy2wEvzQgVLZba8sddsxe/ODr3jde7jUO8pmbX+P
0iNiO+59asfRXTXTX406cH1m8Jjb3zYYrTTJ32vdiXdlOjyfzW349mFS8/H+
D/gj/JglQfVmpmmfoeyRLiTHF02EtLciMZ7US7TthhqbnR5T2QK1vTJ8MhYf
IdCQZRLyqhmLX4UZZRzpwX5ptmYPrQkvBMQD1A9/gsi1MOuVE40oFutYX3es
F183rOgSUG5EYtSbAme/Pkh82dbTcqwB6m2d8yS9+vHV9V6WfEM9ZHtXjNYE
fsYNj9qfmRr1+Gy77wixYwATHTWapo8YKAxNyst7NgC3B4cilHQYyBAM3hSz
cxB/tVcL27XRsX/ozJcQnUFs3xDuzG6lQ6DF744fBiF7ofe6bwsdJ1KOi9rt
HoSpR3lkbCMd+ip2LFWTQSj48+c3vaVjRG/7dZrdINbmPHkfUEkHcWHqO/+5
QVydUdPxzqWDO+FfElgxiNnYqLiRc3QomUV6plYOIsxdXCU5iA67/HSl0qpB
NAQ6vdwVSEfL4eq40ZpBVBlz+RMD6CirFvRyrx/EyoVv6Aan6Lh0JWOlVc8g
9I9qHR9wo0N56atkjelBiDE0pnos6HA43WZi9m8QS0WG3XIO0JHazJrjxccE
fwG9z9ucDpEwId98ASYu7I78MseMjnHSwmyZOBO/p1MCdhrSUfOInCeqyMRz
BcnL/bp0HNEXOcsBE+rDI1Vf1ejY2DdgNqDHREbA2vlD66nzCixX6dnNxM+r
cTrcdXQUPXRtb97HhE5K8ElSlY5fsq/Un5kzEW6TNPJFhY6kUX/y4lEmZtdp
+q1YRgf9Zp/FilAmluvXfdu9gI4bW0tVl4YzkX/6joyjOHX+7dGziy4yMb0n
bEOQGB2LhLY9FLrChHeqwtYSETpc/JOExuKovL8Sdk9jPh3TRvtevbzNxEal
efqH+ejQnCpWc3jJxEBAUKPzBA0jpKScaQ0T3OyHEbe/01DY7jdvVx21/s1q
be84DYqPtPuX0pigW/EM7MZoEHGriP/UzISUUW6d81cayPZX3+36mLA9Hzd7
i0tD6qOWCttpJsr9jPWae2mwuKmRZ/SPidLIhUdVKYtFJyRu52Oh/J/+6Uuf
aIhwszwuJ8DCmlWikeih4aTCh6UfRVkI0WzZX9tFg2F0X8jhpSw0JZQ/nWin
4a/byJ5DO1jofUhvl2mgYUf9f1q+u1hYvnLO+sv1NJxT+7Q8RpeF7gSvJz8Z
NPz5Xv/npT4Li12PG/fQKYcWFK82YSHBNr7iyVsafmW4KEzas2D2+jczo5aG
bTMfhSUcqTq7i2OuQDnQyWJqrRMLwjNV43dqaJhaTbQfcWXhzLXhzqJXNEw+
XRb11puFZpMqtdZqGn40d08kX2BhUevVIMtKGrQ1Dww+CmVhUEnci/echtPJ
9BZGOAtO3rT0UMoTdmX3pi9T8R2vK3pSQcN37vWjrnEsJIvYlKmU06BlImoW
kkDFJ/w39U0ZDX6PInakJ7Fg87C03I3y+GlfmaZUFiI6nV7cf0bDGL9546Y7
LNhPZH7cW0rDRjdahdldFgoVBxljT2k4xdDJP5bDAodfbzqT8micWnhmAQuW
345qTpbQ8G2pyNa5xSzcWVbAev6Euh+b32a317Cw2nagP+QxDW97+IoZdSxc
Zn/L0aN8O3RX9cs3LJSmPo2eR9mi/mlXEYOF18/UXyU8oqHMIVvs4jsWLnHy
3pU+pCGev18uqJ2Fofkri8Moe+TLrTnZwcLho3zPzCgvHUvQs+9mQaygcuPw
AxrCLoae2TTAgryE68wmyraqLy6uZVL3576MjDBlrebJhOUkCwyDCevP92lg
Lz5xX5RH7f+6snU85Zcv7lXwD7FAlvgs8qSc7sR+OzXMwq97Xf92UzYuchhg
jbKQzc9/aKaIhpXm6V8/jrMwsPnl20+Upyfe/2mdYEF0KMX5BeXHOiYyVVMs
xGSmKodQjmJGKpf8ZkGZXWvoTNnlSp1G4V8WNhuK3TagvKhtu3HyLAtK6sLd
kpS/BgQciuYnsfhyXfXvezTQ5J+4hs0lQeYUdjApZ70a8T0zj8QSV2JZM+Ug
V9VQ7/kkdmovTK+gbCnsGusiTMJjSaZBHmW1R3cyDlNzQnfe8dXXKfdPLS7d
s5CEk9T3i36Uy29a1u6QJFGwsJLflXKCXlzLRmkSRVPsUhvKxzn1n1bLkGiy
mr1lTHl3zLwvCktICBgnVIOywka9SSk5Eieur1y0hfJkx/m5wktJfI7ck61O
uTWoQmJWgUT0olCP1ZQLFX8s+6lI4hL96DElyuGvNdYPK5HwovnfWUrZzsNr
26Ayib/vDSVlKWuLFxh0qVDxmftUy1AWL2FaNq8mobvlVO4iyhwbRafXqiT8
lQdp/3PNX1uf5+tIxJkdWLWYckZWyrnHaiSm4vfX/O95fgZtV/I2kOA5+6Qr
UDYZEkvJ3Ei975PuoxWUVeINsxO1SHwst56jSnlm06XHV7RJ0A8YpGhQ/tD9
qurCFhKOuXePbaP8+MLfev9tJOQOzgbpU45S3trluYOE6N2JJjPKLnQ/8ugu
EifPLHK2o7zT+9G4tS4JN6dfWzwop0fy8Z0hSKTWrrob+L/zy7JckKpPQuN9
VmQ0ZasXuQple0j01azn3aJc0jm57sNeEodvXaWVUJYYM9w+aUid/38hyvWU
T4hk7ltsQs2Vky3TA5TXAa425tTz7mVqyPzvPtom+p2xoO7TqvyrmpQ5/qyw
1IMkVDesdTOnfLfwyq0Ph0jEtL3Kiaf8r+7j/UlbEvd3egqVUHboW1+52IG6
P21l452UZaXefbBxIiETetpamcqXM2rK7DMuJNR/hbcZU+7Ye3oi1ZXEeucT
nacpJwTLSnR5kJCyXhvYTHk+28nokC9lz91EIpWvrrMlh85Sc6/SgSNSNMp1
cvPc0wJInFP/4zdNOWT/vYiuIBJfklawfKh6MFk+/uJQBAlup1Laf1Q9sWrf
3XD2Eol4I4OfuZRLRlK60yJJ+Fx7x+NSPrFix8+uaBKVrKzrflQ9YkdHbDh8
ndrfcyHJzGIa9PM6dgWmkPDz2rXpS/H/8m21SXoaCUvO9Pg2qt45/Gg41p1J
gt+20bCPcscR6buHc0kIZnoHbKfqpVag2+PAfBJzrzanJFNOSCqvTi+k/t+X
q+zGKZvQ7Xu6H5CIWBHZ/piqv3Ubc6Vtn5Fwd226SVD1+snczZG2NBJVFja+
JVT9nzwlWXSSQeKOUOzS1VS/2NX/tflyAwn8y/XMpMyoyJcpaaHiiXD4Gf2C
ym8f2TyRLhL7bq/kXKD6jVj339cvuCSelnwUKaX6laVBN7ftC4kLvx099euo
+1dSKsobJpEg8SK4nfLKaz4HF42R2HZiWc3Ua6p/6n9mev8iQcR9IG1oVD1+
UMevKMxGjtG5WI9GGh7J3VmlLUo5wLFAqonqb5HBRsbibBRk6155STnUWTvx
jCQbPkYeN5a2UP1/cb5Sqxwb3QH96sPvaHgddhVh69jQXZ4qPPiBmiesD1xg
mrDhSffq0yCp/Js7XtNhxkbEBh3PeWwaeksSBejmbGgX+mb1Ur4h8T7m/kE2
HDy1ZBKo+WJJk/WN0/Zs9BlnbBYdpvJjt325oBcb+6qm9Q5S88tcTffxddFs
nJVo2ac1hw7mZ8HNy2LZqBfqdMBcOuriCgIXxrFxbv0fYr8AHWEjvNmJRDYu
WRwP9hWk5qUCrwXVGWwkC1X1NFPz1KSi73rze2wkkI42n6Xp4Imdd/NnsNEZ
q61yYg0dppqbiuIb2Bg4J+n2nprviq2Hvt1vYsN6a93kDmr+O3v7cCD5jo3/
VPKkJdXpENy4Ocb6IxtFJVJuH7XoUDn4rXjrEBuOk1V/PlHzpXOG0/RfUQ7c
95ULlR2m4031Ej3ZBRxsy6/54WFHhyqz5bK2BAfXjGVOKDrQMbZOZ6HPIg4O
XWiRSDxK7adKTrlfgYMdqywOpLjTcftz+74adQ7CzJLillLzc88qg+uXzDmw
bBox2ZBMR1dMzdR5Cw78/2U7Lkqlo2N8p0PAQQ5C9yzhTafR0Vqttcr9EAdr
/WfdOzOpeKyVyvcd5WD0TqlJbg4djy7/7RE5yYHfbMzJF0/piGA/UU6M4+Df
a/PUvk46Qk3Ur1xN4MA7Cb6Lu+k4/6RwODyJgzWexfMse6jzuXCn1C+Vg4Rj
sq5t/XR4y1zba3Wbg9ZzxVvGuXTYGHgcX/KIA/JHzPbyP3SszVMsudXMwcML
18N8lBlY4KiiFtvKoeaqffI/VRj4sXhd/rk2DsZM226GrmHgZdTmG4c6qed9
2+t+S40BS2/TCMk+DjwLYw5Mb2Hg3KZzlpdHOLgXMltpZMpAU23nd29RLo4Y
6lhsDmLgyblP3vbiXDx1/U94+XkGUjcNcowWcsFZ4TUrGsqAU95Iz2ppLnr4
7haPXqLeHzX39YA8F4KKvwP7ExhYdkDzutU6Lh7NIbc63GPgRH/spl1GXPD9
nPvlay8D3WL3HlmZUL/3fCoUN8CA/s63a33MuDiV73pCi2RAJn1m+W0LLhS0
/ilEDTOounFCjM+Oi/2u5WHH/jAg/Nac/fo4FyGpUbv/yNYj975UmkksFf9c
a/EE23os6Nkg5RrHhWldTVntkXoECplcO5/AhcWxpp2/nOth4nbx4sNkLjxd
db76H6/Hd8UfJxfe4kLk5pmQ/OB6EEmdhu8fcjHpbPtn+nY9PgWm/7Fr5ULW
XuZ7ypd69PMCU8zbqHg1HgbJf6sH87Dtxj3vufiiYtuV870evG3y7updXFT4
dKm+/VuPH78y22b7uXi+y+qJ/oIGLAi6U5j7jYsp0+gP6toNIILybb6J87DS
R5X15WIDdn+JHGcu5EGMzm8nfbUBe22PxXZJ8jB4StVKP64BZttV62pkeKhv
lBgqTm+A3e976teX8bDnndietocN8A96KLBNnQeG5VxRlY8NyA8qLQk35UFT
XCNBV7sRUoP8kcX7efjc7Z7esaMRIYbmtp8P8GD4fSzcT68RNkuGZndZ8zAl
EqZE298IwWfLzX4d4aHrZnlOs2cj3MaiuSdO8vA2o7fS/W4jVI45Kzgk8fCh
QD5KbEkTEloejUYn8/AyrEP5qWITpjdP1z1P5SFVyG/aZXUTOgTSPJdk8hD/
ff6t/s1NuJTdVNaeQ8WnOvfrXusmsPq2Whg948H09+BHTkoT9htcVgks58FE
/PHuNbebUPmgfSr/OQ/P9g5V+OY3ISnY57bASx6Cs1h/VcqboC+XM/yKxkPL
vlxXwY9NeBQ29vIbgwc5hTlF6YNNkOfpJC1r5KG6sdhz81ATvpd1bwtu5eG/
GwaJcX+b4Ki4WqyojTrv8+KLTQSa0XDZ/3P3ex4Oqg/tlxJvxpavNSXzP/Dg
2RlrTMo0I9tqQeSWbh645TVLahWb8X+K7NiB
        "]]},
      Annotation[#, "Charting`Private`Tag$362213#2"]& ], 
     TagBox[
      {RGBColor[1, 
        NCache[
         Rational[1, 3], 0.3333333333333333], 1], AbsoluteThickness[1.6], 
       Opacity[1.], Dashing[{Small, Small}], LineBox[CompressedData["
1:eJwV13k8lG0XB/BpJ1slIaFNyUMLWZL8aBFJsi+VpShFKUpaiahUkiRSRCF6
SFqQJ7x2iaJEyjJzz5bonhlrUt7LX/P5fmbO3NdyrnOue9Fef1vvyQwGw3gS
gzHxef6E5Hv3KTbGKmUCzbhWhsnIkT+jR/VWoUD2QWFkC8OkWvt8n6YekNq4
P+vUR4ZJTlwJd6aeNSoZbUUe7xkmqVVu1C9dd+QXJ97SqWGYKHXmegp1/eF3
Ul+u9xXDxLnn88I+3RBk5+7KzIxnmAQJDjF+6N7ApSqnT5ucGCZG1wQ2vzY+
wJq49XZl6ePQLn83MKT+GNFb7vzc9/ovrt0ZKNvGe4rBFL+jizr/IA+nApuW
vUDkrNNXzEbHELn/t/SGOYWQG9weFrBqDAnxPq3ZNv+h+r2rTeme31hVv6E9
1bgMC4rreFcTR3GZLSYVvbocu3mLjxf0/EJImIXjme2VCEj7kpek+wu9RfX7
Lm+uRvq3pjWKcSPQ/vLgd7Z2LdwPTXONGBvGvHM/shq3vYXu6Aztre7DOPr6
5II5eIcdu3e4iX8cwsGzp9Id9zQinG+yrcZ0CMqyB3a3GXwAb2f7YHHRIP63
Vttcbk0TKtITd5w1GcQLBYNSW+NmSMgrGnPKB7C3zk3hwbqP2PvllZuE3QDc
jcrG+iw+watMo+RiVz8sllhmmDm04MkZr8icwH78/Dy05umOz9jwPCRHINsP
1vYOc4U9rVD/ImHu/EyEmzfYpjdd2qAr2PB3vqsImmZyDDmbLxD735woSXER
5pWGWiTuaUfYiiVzFV8JUTxV6oSW81e0nvDscj8sRJ7kp3/KD3yDcM6flJdL
hLh5uTLTM6ADmmWx7XndAmg1tUyb7duJG+tWpoplCqDwbRFdFtyF7/K39v0+
LECXy9Y9Jobd6FXMiJxnLMDjkNj09JfdCDRPPn1krgCVi96uf1PQDRFknlfJ
CtBdMan5U1E31F972CsTy4sd+zulpBs3K5SaG2YLEBlj7bS3uhv/6em90ZER
wCtVUly1tRsW/NN+sjMFWFgR6Zcw0g19JW3xJQwBEqef0bm6nonxr/3f5n6l
saMn6Pv5DUx4vozNkGynMbUxICUATGxpNtOd9oXGkduHJFw3MdG3ipU28pnG
xqWulLolE+HBCVX8Zhq9putuVbsyoa68zf3nWxom54ZFk04zcThTJTWmmMag
R//jwTNMtNYbX0p9TSN7M+32/RwT/jeDDJ8X0ZCT5L39cIGJ/Qwj8S8FNHru
fk5LucJEnU6c9coXNOIKX9puSGTiRPr34vF/afD6A/ODC5mQeTM22SSFxkKr
yIPxr5lYvcBX3yWZhmtGwsIX/zHx577HgcD7NBqd30TTZUwIgz2Ls5NovHoz
3Xd/HROzVtgYqyXQuHgpcYl9OxOhq6unbbtJY7FSadyqMSZ2VfbudrhIY/fx
Jkurv0y0xelVRIfTiG+gJvsyWHhjWLymLozGzFCxYxlTWZB7sHSF6QUaQraN
lbIUCyn9rtc3nKdRlsueJqHCwtGW4qs+wTT2bJx5kgsWanh1wVGHaazu6Lbq
NmUBs/RTBH5k/YMLlrZvYsHa9mihE3F2jldzw1YWukKaKtV9aYwolGq9tGYh
7e2KnZ99aMTSgexwdxYutatfcfei4R21rficJwuik6YSLftoGKgtij25jwXu
eFCkJXGXayN8D7CQo/zl4Pq9NDSr1ZNs/Vm4doWml3nQqLnXYbMohIWwUlNH
rd007uq/UFe6wILVhadJ+btIPjRHjc8NZ8FrJqfbgHiumEGO2CUWtg27+Zm7
0tgbGCsmiGZB8CXzVqAzjTGLraUlyeT5CokRo/Y03rOV4wsfsGBq2PD7BnFa
yIBffhoLDuYfg5cRW7xMnZ+RQeJN1a442pH1Xjh24nouC3aRmTIVNjTWDOdp
7i5h4dWBHKXGHST/2LMVt5exsPN26dAJ4sfNAdOMylnYEBvbokKskru2U6ma
hfAa8weBVmS/vAtvfG1gofb8v0ErttOoslU8W/+eBZ2W4LNfLGmEmpz2KW5i
YajoyZUo4mElI9OkFhYOXFH9j95Gg91cKnLtYOG5yo7oagsaKWULu7Z1sTAy
ade388SuuRfqDZksjCVc1zUg/nBl06P5HBY01S0lcs1pvDGpcWjvZeFjyU2b
jK1kfrmNhS5jLLhPHX1Zt4WGzb1V6RZ/WVCzcRbEEktGxdxcx6DQ1JC1YQ9x
mLftIcWpFBiJ6rKDm2n4L/is9EWCQmPem4I1xBoz9cXqpCiMP2u/M4WYO3xn
oFCGAqtuNPrzJpLPH10aEmQpzEqwrwwhNo/qOO+sREHcctSlayONKcHGvubK
FOTDCxmviUu8U5wMVCm8Rkb5bWJdU8/VCksoFCxddXcnsWBl+QIxNQpeVHve
KuJ/FywRH1lGQdW+lS1DvHiEzWzVoPDPbX7GR1MaHZwtjTWaZDwvZ+sVECd8
zHhdsJLCHo0X7CRi6ac+t+5oUyjvik3zIa67VxdyaS0F/3W8/J3EF6M0/E7q
UbBU5LDXEf/27t3sZEjBmjknT4bYsG6f9jEjCmv/aD0fNaFxWvOr6lVjCltO
lkvxiF/fsJVKN6Hgo3qp7BPxqKhutGQjhe8BOu8qiA0dTfltmymo3Q9Z82Ii
vqiwRWRG/j94qTB9In7B6gpJCwqS0V8lEifiQzLzlllSMFNwD7s+EU+pJJtY
UWibdMghfCLeLP6qqzWFTbyCiNMT8VlSp47bUDggP21uIPEvyYj90XZkPnHS
kw4TGxwds3vsQKFWNtbKhzj4Y6BpuRMFR8aOUS/iQr0fK7+5UMg7NUlsH/FI
4t4FQ7soFDr4ndw7Ef/ni/gsNwoyi6wtJr4P9rAZXuFBgVb1Pe89EV9Ry960
l8K3HWHyB4mHl5k07/GicGqfk9wRYr2ogtKT+ynoNuQEHycO6luZc9OH7Ocr
i41niV/tzLj75BCFx1MEARHEQ8+VL1f5UfBw2i8RMxEvf/tE1xGyfzKBkvcm
4k9L7vt1lMJMi46grIn4jvCdsoFkfTr8LAuJB01+b9A6QfLDpyeqlnjto4B/
tp6kMH2jql478fEZPQqepyhsi2yx6iMeaGjrjztH5h8mqpIn+712zU5mbggZ
n5Fw+Sri43E1jbUXKKzwSv21lbjf9VXWWASFjoAd9Dli7RKtO/MuU5gR9n3u
RL4FLEq/uDqKwknbgJwiYhHvlrtXNEXyONbw98TvLSWszsdQuBXasFqF5HNA
bphhQiyFmjO4v5FYePyY3Lt4CjlVCt9uTJyHSdb1OikUtP3FxI3I+VrtXV1o
lUphwVvX2kPER2s3ZBx4SGH4bdLUJGI6WvNCUiY5T6YOw+PEP5Vm6k/JI/ko
XtXxlZzflSEXlirnU+jsSr83j5z/I6yR2fovKNRL7u2yJe57zOs9VEjhbo2o
/z1xr25VWnMZhYXWtgHfzEh9a2fk1ZaT+nB5RqoKqTfJIUZvSiop/KksXb6X
2KbueWt2LYVF87VM+ohf7U6TDP9A8rGo/pksqV83JnUqnmqm8JDp9dKD2CdD
cbn/J1IPLEbnPSVWEsSY7moj4w9YMmxN6mNoeEiQTjeFyaZfTNJI/XRRLw5f
waKQlF9kMUqs3TAUo8qmwC8ufmVH6i9n3pEnEnwKJY83l80k9Xlb9u5uiqaQ
nxSQeYXU77lN67bFjZP1q+QG15P633fihFPUJDbUvi5eYmhLo3r+M6/QKWzI
OzsYZxOf8lIP8ZvBRmxV79to0j86h+e92CzDxuC89fYHHUh/UBlQHlRh48+S
aLaXC40LFav++bGQjYC/slN+ELv6+BowF7ORfHz5gwDSz6TyWbYNy9g40RTs
Ekn6XcCWpkvpK9mY6naeWbqHxnq/XKGDMRuXPsfJnCX9NCGSwQgyYcNg7dmW
5aTfDj2wlY7fyMbP6rTDE/04v2VI47MZG1o/fRT1vEm9Brwcrdl4F2wUKkX6
ucKcD58dPdiouaF8V+4IOT+aizlBe9lwbguc20X8yex4f7wXG2VaEcez/WnE
nFGY1erDBltE9ZgdozGD42HhdIyNXK3ln+KPk+cXCIudwtiQaSstunWGhn3z
prcnL7IRH1i94uxZMp7e2213ItlwmmQVt/8cya9FhoOtUWxsu2joZhpC9icq
bKXzLTb0t175IU3uP5/2yKY6P2Kj4oPmQomrNJ5N0Y10qWbjslNb18175HlH
Z2f717JR62vb/Yrcv4w6+xoi3rIRl6Ay2EHuZ7WFGXL5jWx8nnbKUzuV7M9h
hfSZrWQ8ispHBtJJv2v7XVHMY8PzktvDzqck3/4tn6QizoFpi5u2YxWNXMUU
tbUSHKj7aWaVVZN6EHnGYpsUB/0vs721ammEeK69GTSbgyAN+1dS9aS/zstY
+F6Rg9nmI+zvH2hUhF5BqAYHS2ZYimZ3kPuBw85zLEsO5odkTtEapvFnirDs
kxUHi961/akaofEt/+bUGmsO8mYsXOI5Su5Dsz5efWLHAcWVGbz/h4b8O4e7
x3dxMPj0k0BhsgCzNu0qmO7LgYBrpsISE2DKmv1CjSgO4s2NFlvLC8Dqmq6r
fI0DPdvAr1AQoDw6M1gmmoOPz4wr1ygKENrLH++/yUFWkqS6opIAY5m+0m8S
OTiYJG0zpCLAkMqxf6yzOPjdOkT3LBOAL3nWO7CWA68fyg0V+gJsX6OTfeMt
B48aHvX2GwiQ59Dz88k7Do4UMeLUDAU4mewczP7AgZ1wc8h1IwGmr9a96vCF
/P+0nB/+pgIstfuZp9/DAbdvs3GopQCeiR5jvyW40OoZ0WzzIO8nb+RNFaS5
+MakW9bvFUCd1RixdhaxqrR26j4BBBobZA7P5SL7W7z4sf1kPv8pLu5cwIV0
1Tx3NT8Bkruat5ZpceGz80w/86QA7Wpbbl205uLuEufklzECtF4tGz5rw4Wp
U62afqwAn4Trd5+w4yJZTcX+9S0B3r/RVtvvxEXF6bHsqngyHoeFBVvduehL
9PER3BMgN+J3+0x/LjrfOLjdyRIgjPNs8c1oLn7LLvfXrRQgxFLr0pUYLvKc
s+79rBLg7LPHPy7EcjEtxvhBVg1Zn3MpLwLiubA/8nuVWr0AfnLXzeyTuVjn
lJis3SyA4xafQ/K5XKzd56n2mLzvrUhXyb/fwMUzj64M8XEBpN2Wal57z4XI
YZA9xBBiYJ5GxukmLqY6qStxJwtRcln3rlMLF39GmoLeThfC1m972OwOMt/7
CxY8kRbitM5p24he8r3v3X8bVIR4978WkZ8ED4rF16semQjx7PRXv11SPKwf
O33l00Yh4nWYXAsZHlKO/QqdvkUIj/Te9mWyPIz2PZ1zzII8//KUiu75PLxW
ffHLw1YI5Z1rbtlr8KAQkP8wx0uII53XdIwseNAqH3cRvypEm2RWrr0lD8X5
FQ+KrguxcX3VisNWPBzf5PPBL0YIuYQ/qsk2PPAVNg59vS3EfzZHJBmuPGSZ
puZ1PBBCvMqaU3GIh+oXlTHHCoR49GTOHctrPPyYPstLyBVCun3lHK9oHr7O
TO2Y2iNEsJjl9bMxPGjvycxU6hPC0js8PCeOh6M1+uvt+oUQqQz4y9znIXN+
UGXPuBAmsS3mH3N46FZ3jClRFOFrcMKo63seYp2TM2V3itDJD75t3cTD8kpf
md12IrCcXVZv/siD3UBvZaajCHyD+fu1WnnQSSlaZrFHhIGRpKbxTh5szcyW
vTgkgvSplMePfvIQ9r5TY2WkCCanMhx/SvGh//P8cH2pCJu+RwpZMnzkDdOz
IipEMHM5cK11Nh9UXMtP0xoRrNapl5fJ8dH/TkesplEE119ZWreU+Vgg1btk
vEOEwFM5Uw20+Dgv9TBT448IGade5F/YzsftA993XzfuxxzmpMi8HXzMeZd3
cMumfpw3t3bp2snHjtbqtsnm/XCU7xk3cuCDrVUxct2mH9NfqlqN7OFj1/M7
fzle/fAWRPGO+PPhVtVs+PBaP5Ye8FywO5YPu0r3lIjufsQ05tJRcXy032E2
D3P6MaY7Vl4Uz4fShh8OR3/049PUOwflk/hQXnzJ9/hQPy6mvXvV/JCPq3ln
S+okB0B16NtYvOQjNS/mfJ7hAHZsiVgaXMAn71XUw6smA3j9b/NwRhEfImNh
2mGzAcSeOZw8tYQPBZcmWzPbAWxUfPijtJrMZ/ucc5aHBpAbKij5WcvH/Ecb
A92ODmA+f0Oscj0fnvV914ODBiB61WZw5j0fsWZmTuVhA3BTWSaZ3cTHeqa3
oujyAN5GBHa1feRjljJn2YobA9DrK8uf8ZkPHdXMKwduDyDNXjpSr42PtwoP
LHOSBvB/KPox8w==
        "]]},
      Annotation[#, "Charting`Private`Tag$362213#3"]& ], 
     TagBox[
      {RGBColor[0.6666666666666666, 
        NCache[
         Rational[1, 3], 0.3333333333333333], 0.6666666666666666], 
       AbsoluteThickness[1.6], Opacity[1.], Dashing[{Small, Small}], 
       LineBox[CompressedData["
1:eJwVl3c0148bxUlDaFiRkNVGRUb4vO8nCkmSEEISJSQzMjOzs0f2iMjee+89
oyEjIUToS0n16/fXc+45z/P89brn3Mut/0jFcBsFBUUPJQXF/6ezDV3vbarr
hOpu5zPJ1kVCP8x+b5qLnoacRdOP1TI3iRYh56/8ooD9Nsd74okMktlhNTM0
otfw3ezUMXmLZMmkZt1PP0VuQ8oyIWKaWUhKQiXX5VbgHbzobpFP/HlZKuVC
7p4K17t4EOMlwJGjJ/WYK/eErdF9xB8UkHmv5Ck1vi+3dPjWA0h2Ul+V7QiX
kv+bc+ncNROcDHdn6zr8UqpgKWcwRPohLr55dDAzsFDq0MecOysij6DVOT/B
Z1gv1XBvZCM9zBzLQ+3GtuPdUra6I8TNQAtEH29M//RhVIpffcRzp7clyAu1
hYxc01ITV0e6il2t8Efs4jBz67JU+KURRkMHa8xqCh4KePZDSoE0osVkY4OK
0LJO8YBtpD/nRpIazR7jAO6KCPnRkgr5R+YsjWwx28bXysrGRDLiGznNo28H
nQ3HzOkpdhI7+8jj/ltP8Gmg5YqgDR+pn3Gk+qmaPezO+hh9i+QnedGObD9z
zQFuDN4GeVXCJAmqkSvj8o74grW3pcsSpOXNNyGB0k7guj130fC0NCl19c1b
kpQz8k3mPl66Jk/SmH/D9VXEBYpBcj49rMqknRYLwj0sTxHDV2v/lFuNNGFq
MvIy7CkG9N5W17jdIlUYLdg70bvi9bD7pa2mO6RwAxNOtUBXpE2NpVi13yOZ
6y3U89O6IZh+Y9/g9ockBW0Tw+3ebhh+b8514ZYliU9jgfrDdncwy1ltXGKy
Jf25YZJV6OoO3lh9JY9RR9LotYVrfn/ckUgX9WBh0ZVUeMVkTd/BA2n34uon
jnuRAuUWIiR+eGDheEDEmQt+JCMZEwkGG08sMvaJfcgOIkljYezLiidceb+l
vb0eRmKXNHGtN/MCX8E6/8mXUaR10QW+6AUvfK2hUiptjCP1C5m0mRs9g6eY
ZbzvTBIpS3DBRP7zM+xicjSztHxJ8jppso9L3xtbAeNF8dEZJL2jCwUbH73x
X0UA03PLHJIEj4l67y0fZP+d55WgLSAxcS78TBv1QasX0VemXExaPmgS56zm
i8cXx8MtDpaTOpgXyOoDvii8mqUx9LialEpvMi1wzQ+Prz624CDqSc57Fp7t
6PJDapNOh8/hJpLGbpNTY/L+qDhlZfLMpJUktGOhp6jZH74K1qXHTneS9lCa
WPpLB2DGi+1Lj10vaW5rntmgNgClxNjLY/wDpIYfxuWSUoH4TSW+2315iBT7
fV6bsTwQrjf7l7b2jZIefzOmWBB5jox8K5ffke9Jtle9v0hXP4d7uXu06NI4
SWpY5cFVniAc0G89nfVwilTtPqnz0zAIQUY2rnfFP5MIIXOVlxlBmD7R/LZF
b45UO/FH9vrXIHAwq5/GygKJ/DxA8veZYIQW2USc+G+ZVE9iP5NhHQxVunor
a6lVkvRiJp9aWTBsfIVObjV9JzW+OH+QcisYO3Ic7V1iNkgXL7ftyUYIvNg4
T6y2bpKaN9S3abqHIC3x8Naqyh+SbNrn9e2tIXirVeq5wENJtKpaL+TRhMJC
+HqPlhoVIU9FNaGtFIoqcMhJtOwg2vODh6hDQnHJUuy1sQM1oaDH1V40HAp5
52HFCw60ROfe3Gq9g2Hw4DQRfN61l1CsJhXQ6YShdvmTiKokPdFt0pVWlhgG
jYakzWIyI6HEdivGYDoMQlvPel/aMxO9bV+e7z8ejqo8A5nMryyEsq2dR5VJ
OOqP5c7FxLMR/Ud2PTHKDYezX/FkRggHoTIU/pBpLRyxjD5Xc+9zEYNufPp1
ohFYJ1dqqQjwEKpnC9VN7SPgff/rvnscfMTw+IUrrDURKOUOypeTPEqoB/ah
iTISpnfZgvx9jxMjUrfPmV+KRDz/p4nt+04RGgtfj7P7RCKfWSG/pkuA0JKn
ZbDeH4Uy73X1ym1CxPv16J1cqlFwOnmKbaVJmNB+efxXZ2QU3mx0KYhnixBj
N0qXbd9HoYr1kK9CjRihu012mvdwNHbzNtyh+XWeGM8bGu3Vj4Y95zsuz3tS
hN7tu90OadGQHeJu+04FQr/qacmgwAvsOHKVS8ZCmvhkvO+1i8UL7LxO+86L
+SJhcDA+4VTxC9x71tbN/+4S8bmVP2zkxwv8Pqgrdr1ejrj3uNLbXSoGU9yK
LALdl4lZPgWn009jMKpcdoeFQpEwGhy1eN8Yg/dDtKJe2krEgzPrWsJXYiFX
kp8j2nOdmP/ocW08MBZxji9iqqRvEMYBjBf9BmIRObv9dXS/KrEgmSwudiAO
46HbwvUc1QnT+TMCnzTjsHyKIqv0ogbxNaqW+3lcHLYSjKM0+bUIMzmlA5KT
cQiPPnTwgIg2YZ5q8jfEKB7DR1PWmjX0iBWVzTUiKx6shWfDM8PuEJaUPnPz
y/FIYOGQF/isT6zlsoxFCCdgTf9FrPkVA8JaN61f2jYBqR/28Ka2GRL/0Ym0
LFUkoFu5amy77n3icWVjxYs/CfDkO1A8RveAkPL/dv2ndCKcPwSlmVSZEky/
HeSD9ROxKqdbPxVrRiw+3IUTbomwHVLUICmaE7HXOPk16xNxZlS3l9vKkrCu
y+BZmUiEGbMWY1ScFaF4VuSgD0USVJ9xv9YatSZ+MSjuLEcSBrfPm3W62hID
7iNbyreTMHlyfn3vqh2R+V1/bc45CR8Hi1fbbewJrTdPJlhrkjDOq/aJr9KJ
EJLbMZI3loSgx8tXopxdCJqyoG7530nY86gV4VlPiYro9Ao7qWQ4Kjq1j7x2
I0JohPP3aydjl9wrx7Ead8LYoSb9lUMyqgyTbvqNexAHdYbDRiuScaFfcuCU
4jPiW7een/m7ZIRnVm4qR3sTbcSiK/VmMgq1vWPd130IOy6qR+LnU0Axwhqc
+8mfUA4ONOzTSAEfi0fODptA4vg2Nm0juxRItwo+D6YLIkY/nbkcVZoCk4Yv
F9R7gok81SqcGUnBQL3/ZH9NCOHdLCfatp6CLJndUVIVoYRYui7vD5FUyG5t
HA4YDCf2ss4fDFJLRUC3GrPKagQx422z/7hNKqJHLZ83cUQREcb+v28WpeKO
hRVfROwLwuw9y/flwVQcui4n8+1bDCGrmDL/bC0VzJWfDizdiCPWBSpGSoVe
Yse58D2bvIlET/ylnmsqL5Esxf+W5msikbavv2nW4iU6tHo2vWqSCLWV2XyW
/Jewan+0b8UhhSgqYva3PZ2GvdSufjcepBP+R5Lc9l1LQwyz8ndb51eEQQT/
k3SzNDwJeO+dGJ9BMNnJ3BvJTsOJZ+Tyx5RZxOJcj/aj7jRUJVzsnrmYTTRp
at3Y9TUN/y29Zp4IyyGsJC3IYvzpmH2v1LYrJ49QyNoS7b2SDga8CNhrnE/w
cHgL3DdJh8m9wetnBQqIgT/xbJGZ6TAdyrfMby8khBq6vq8ffwX+cym9kvql
hPed3zLf5F7BLNTuVaFGGTFGIRj65d4rUAQlzo3fLCe88fzsh9RX0L+i0qht
UUmMfax9Otz4Cu63derO+VcRQs7fenumXoEVyeu9edXEWNV1s3quDJS/LWMU
p6sjhLTdqiuQgcnn8wnbc+oI718FdEW6GXhcSvoqq1ZPCEkwvU6LzUBS4jRf
R1ED4V36ZtaPNRNGN0qtL1c1Ex/Vd4l5imWiy4uUKBXYQgivi3k5q2dixtrR
cONeK/HxXDSfRVgmWLWV5JwF2olzQ+1WxoWZiEs7z5Z5qIPwsdpsuDuQifM7
Jja16TuJcwW37qjvf427bQF6PEzdhO91/7xrp1+j+ZtheSx3DzH+reqvvNJr
JItx9z4U6yV8T3PGS/q/hqMMe4ttTR8xnjXxjos6C53ifPIjEoPEOUX6k2zH
ssBXJKxOMzNI+C5ceMIomwWT53q5KhFDxLmTKSw7PbKQNHNdJmXnG8I33VB1
4W8Wth/wuTpz4i0xIRuRMs2ZDb84im93KN8RIjMtq2OkbFjJ3ttLNf6OmOA7
HtznkA2nODpmhewPhGjyfHfxRjYSGxR7912dIPwvHOLIPZADH/ObFg6DE8Tk
xBXTVyI5kOi+yRqpM0n4H86mibHKwZeqo6PCTlPEZOwjuafLOaA8mFv4cHGa
EJVKjHiyNxcrphIB9SGfCf/3fZ8tBXJxQW+dyp40Q4iyCXkYmuSiYE7OwT5x
lvCP/F6nMJuLHbuTLjkmzBMRci37LbfnocJHa5XstEAYyjDUE8x5iGMrxdE7
i8R2yUzuUdE8PLPKXZyQXCJkTr6borHPQzChejqQa4VgOHo0dMQ3D4xTpu/W
MlaIKW5LmdSYPFgqs/JQiK0SbgdpUknVeWhLNm/V0V4j6qglDM0p8lGROLdh
9+Y/Imi7FzOJPh8xR1t6tF3WCT2KgebdPPn41TgcGcK/QfzdeHA0RSYfqx/6
ryqH/SCI2ejZYa98qPOttebE/CL2fvocmRyZjxaPQ6IVD7b+8X1W/tGrfDjt
29f4Vuo34fim/RV1Rz5+01E6Va/+ISqbfz6Q3FOA+mnvVCplSvjWX2Kj5ixA
QlayaV8XJbSqgzuGBAvw4VFzXpjiNmwWnThlplwAyk5fMqFGBfFUzcXE0AJ4
1QWqVfrvAHXiy9iHqQUwtrtoOMezE6MxK4oSxQUo0ShIela1E7ahPtmDbwqg
8/IQh+7mLpS4lZvtZCvEltH1o9LJNPBy3nF48GQhFI4kHHyjRgs1++u9CZKF
cH9VymG4hw7fLb6cPq9TiF2LwSLV3nsgfOfgikliIc450YWc0dyPPDyx6j9a
BDvbIyrXVxihKD/L7SJaBOc7MWE/7zFhVlmtj1+2CLROJffnPjKBU/+sgLdh
EcjGxyerh5nh5/FlhkgtwsqOklqFCRYcDbgZvlhYhFfqDZYnHrCiIbxZ5kVj
EahveaVGf2fFj7SkxP+mimDO9n1djZEN99o1tbK4i/F1VM9Ow4IdlAOt1Fpn
i/Hdusnzwz4OxL4TKd11oRj5BqQmmXwODC7QM93VK4bNrfD6mS1OkPd2dB9M
KIYSt1itxgcuHLohceEZewkCOfYOH5vhRcmtV8vn+Etw87au+pFrfFAxOBA/
JVmCfXdT5r+V88HbZnWTdKsEJ1Ly7GjDj2A9MrPoe3QJfg0VtlPqH0NwIuvd
5IwSvDhw6QDvu2Pgz/CiVy4vwTltXUNZ1eO4W6Fv9nq0BN5vg07nKJ1A3we2
4/ospVigD/zZqH0Kpp+93+w7VooI2Rjzks+nsGtp3aNatBQOx8ijU+b8IP4O
TLKql0LpYX36zkABvOb2i+kNKwWXeISQwvRpeN37tZfEUIZNpq6xSnchyB7i
aJHgLUO1WvqUxCch7OwjnMTPlaEk/BCdykVhPDvvtiCsXoaF6VFOXdpz8Kbb
3XbyRRm4Kh0EPbNFIF9/0uX46zLsT1Fd0mYTBfVjRdGjVWX4Rbm75Ie3KHzG
n6dyfyyDfM5JiVATMfgWHHBl5SmH4OeUyXXZ81C4Ly5+QLgcZ9+6qwU3nAcN
u9Yy48VynK9sG+QkS8DPM05n371ydG3W6J+6IAl/DT6JnZnlsD8W0lh2i4Tn
f86urZ2tQBmlpt/hLTKUC29krkhX4CprgCLllQvYb2RzZ/lGBSgGDpjtj7mA
oP6y3nmbCug7JuY1EdIISUXWZHkF5s/M18+GySBM4aph74VKLNRvdUi7yEL1
rxl7t0olaEpcX72akgVTUdBgx91K+K3xWj+Wk0M4x9CFFs9KsObEPNBklkfE
Ny3O6vZKZD/Zpvu64TKiIoxGMq9XobI9/zPN/auInPogoalfBZYy90a/iauI
ELwev8uqCv7F9pFpt5QQ1nLe0CCsCjVR970r1K8heJ1mjWOk6h/3wrP385Th
q569N1i7GnUpvSPC0yrwSea2xMNqeEU7v6kTvAHvpfDhr07V2GKT5CTZ34CX
l3OsQkI1Lgf9CaJjUoVbybWT26eqUcu4/4fsDTU4HFi9ZHu/BnuCpszObdOA
vf69jCN2NSA5CE51av/TOe/ohrxrYLfns4xdmQbsZBsHz2TWwNpQP/+glSas
H4fdmV+sQaqEFnXzf1owfSPqpGNZC8fNI3IbQrow4Xk9QeteC5jezKNL1IWx
2eGLFaG1oD+lT6239zaMdlLTshTXQuyyqkTn0m0Yir6N6tuoBcfTj5ku43r4
V4nfJRF1CN6MM0np1UfYBrXfA9k65KyLxt2iu4tN3iHJs0p1iIp+pZp/+S6a
HI3j6nTqwGJDTyXRchdagpF64451MOZ1MZxsMYBX8LcZ9so69CtqBoTN3sNi
dWXkdMO/fbMd9EWC93F93ks+q6MOwt6U+h6P74NdhiNT8l0ddh9vMJKiNkL+
98sPtX7WoTZPXUzg3AN8uJmyFilWj5ILncTpXBNIe5il3kY9on41la9RmiI9
77zaMbl69O7TdHVSM4Xl7r6SEvV6UH2axcwfU+yq3HoybFOPKzqJtWdvmUGI
U52Csage5WGf9R/FmcN7mnpP4JkGaCw6BnD2WYFiVqDht3gDXIfjrQZorWH3
RcX24YUGBCmyhzLJW8NoKXZSUaUBd7hqz8s1WEPux5kSWusGUBXymD+ttsFO
Os3bPqUNICITJFj6bOG815npZ20D1PawiXIx22F9f0q7Udu/+4HK7BYtO8ww
fxWWf9uAmd/0v5Zn7dB82JV6168GZAptRPbutoeHcEa+B9EIs61ugyRTR2yJ
9Nz7LtuInXI+iz8qHWEtvnbI4FojVNZNP/+mdYIBieQlo9eI84+2CKYcJ8jI
9Wttc2tEqPCi9PNNZ2y79ZPqaXMjZOUVGAffPYWL22V1B8UmfMnMbH875g5t
PxffW6pNEPzSVry8xwMSYcU1ktpNONBweuY24YH1l9zHtkyaEOKe+k450QOm
7T83HP2akBoe5u9q5Amt/ZnRzh1NMOga8HSjeQbReJoxV/lmyJxxKj4d5Qum
dDK9vnIzPirPzz8c8sVq7uNL0hrNGAyWXGWi90N2/VT2NqNmiBYz3kjw8wPf
5wpn92fNeFd49WGBpz/o+U24PFuaIfhT7LtEYCAWyzvvel9sQaO0WQm9fTAe
7D21RFZsQUrJ/p228cGY0fe1+3mjBXXPVH4wNwZjgvZygPHdFhimns+i3BOC
YZ2WEkW3FtzncHwVkRKCGsr63fR1LZhgzGj/8j4Uzy+X5EZLtuKpUA17t30E
6OKZJVRkWpE34xg4khYB31XrJporrfA23b/MMxgBjxjhtw5arViK+XDfiT8S
dl/ztuk+aYWU2Uya3FQk9IJfq/GUtoJzy/u9gVY0hN4m/soUasPn40Yuus6x
aKDS8qWVbENnfce8dWksrgsyHjSVaYPNmSzbiW+xMHf3FBVQbcMb23SeMoM4
5AgYW+TatGGju/g/C+V4nHITni0sawP/Ua3E4+yJ4DvVMlBFtMOQd7fk5yPJ
KFJzucMh145j1CK8tPLJkHkq/s3pWjs2bivJ6xknQ384cw/02iHKaTUWlZuM
RJfn8vWu7TB5ygE5qRRwDGnUNDe1g9X4F2+5bioOOC1k9Ch0oGqSNLLSlga6
nOLSBJUOCLl30oQspYFy3KXZXKsDf6jn1W8zpWORzDTJYNyBpVW7bFe9dNRv
J7He9OlAdcwlt7nNf73HP9BrvLUDxxx9DmuIZ6Ax5uzdbxc7YXGPofPZm9co
6/plXq/YCTqD22+3bctCzu9m5xDVTuy54hSSI5CFqNtaL84ZdEKtJsY6yjML
Zrzu/XbundD90EdZLpYNttdDoGz494+G+e6llzkwr7BlZ0AXGI5Mv+UbzINd
fYygn1wXPMX6sw4v5eFpWy15u3IX3MU6mM/vzkfQm12G63pdeDDwfLEV+chd
jcx+59aFUcEfTjdz8rF0soxIaemCZsKVEMXgApjG/NA7p9SNfc70N/+aFcE6
md0qW70b3rvHzRYDiuCYQfY8ersbci98OTaziuBf6p3Bat6NIzzhjrYLRXg9
yLq6FdwNt3aX+V8PijFPe969ebgbz5YevhR/WIIHjk9equv0QHdqbGvW/19O
6G3Z88qwB5x5S8u3c8tQxs30+OfDHrB28NH+7C/DztYc2VjnHihUFX4NZClH
Kv307GRCD4ZyrTsUUsvxMU3p5MOpHlT8+PRtT1MFVPp5c93v94LWpTKfhaMa
HIz3tUfF+7CwcFVw7FA9/hGgXC7VB/c6Qu3H6XqcNP2XH8l9mLag4ua9WA/x
Zt5T2vJ9uBZzpyTdtB4qthM/x2/2oeRimvTDmnp4vdeMnH3cBx5VM66vBg1Y
TlEcWC/qg1m3X81odSPqzwnJM5/tx+Vn7msMiS1QVtxLKIj0Q2Sugp1U8c+n
d+eFXc734+db4Wj7oRZQhCYf/nKhH0f/7o46vbsV5BWGjSqVfpDDblC4WbWi
JnvtpYF1PxQX7H50XGlDxdFiqqLSfjx4a1/xl6YDRazitSrEAFw27QqMm7qh
367Lmnh+EDMn5LukWgZwW6pu6+vlIZhoBfGcjR7BZd4rabJqw6hjrex1Xv6A
pTfrZ3OV3oClquFakugkphTH5Fl1RnBrNIisazWN4OfTF4I1R8G5xB5AFMyC
X5aZgvn6W/wX/jjbef8CDtQ+vRyt8w6BN9yukmeWULl9j42Axnswd+ym9r+2
gjy6oVMN9z/g5Goi7T6DNQR7N6XfsRyDorexl73DfxDoH95Bb/IRvtS8Fgy2
G2D9wL1cZzeO5GP71x1SfmJcU06HLDGBzS9KPrw5v/DKJeTly+IJpDfbafbn
/kb0TgdhP8lJsPw5SKE59heza1YFdmWTGB/XeOG2SkHWkaaxncEUti48EFyh
3UY+u5HHr10zhfXxy1dXGKjIvwwXL96U+IRFXkeWXubt5EWR5uSBuk84Xplm
LHJ2B1nSNGdFjZhG9tcymoPETnI+lYiXZss0EhgkOsUe7CJzqik7TV35DNKT
eP6kF9TkOTpHQ6u2z0hnNt/h1rKb/O7IpVCPazPgPyWUIsNDSz7xkrMgrnsG
JrWmUU/c6chmH/2FpS7Pwtg7nvc45V7ye7uoTa3eWeR89/cQHtxHTntSVOCq
OIcz05d08qb2kxkmKb3ylOYQ9D5iRWt2P9lZ/prmuPIcuBi/RlIv7iers8z/
lVKbQ4eS6PGH/+0n7yw+fPWHzhwo+ftLblHTkw2/+c6aPZqDuF5XaL8gPZnv
/h127ZA5RJ09KXXemZ4c1JOz7Bs2ByoprklFd3rylshWQ3nEHKbjNmkMvOnJ
Q9sjH7DEzMEoOHErNoSe7JHcVTKQMgfBDNXG8+n05E9jYtcvF8/h8CE+OZ5+
erLSJU8+u9I5FHGX0pq/oSdXZA1spJXPwefj+9D69/TkEIeH8dtr5lC3j+rv
oxl6svTBlIXaljkoj2YXbP6iJ+c8/Vaz1DaH/9Ze7LhPyUBmmyOFcHTOYdiz
TWpkJwN5tWRU3KF3DgaTT40a6RnIupxH6TL756AfrW8IFgZyh6fV+OjgHFZS
hG7WsjOQRb/WFex6M4cXDkekZXgYyMmqe71ER+eQJ2J1svMYA/l/smq6Ng==

        "]]},
      Annotation[#, "Charting`Private`Tag$362213#4"]& ], 
     TagBox[
      {RGBColor[
        NCache[
         Rational[1, 3], 0.3333333333333333], 
        NCache[
         Rational[1, 3], 0.3333333333333333], 1], AbsoluteThickness[1.6], 
       Opacity[1.], Dashing[{Small, Small}], LineBox[CompressedData["
1:eJwtl3k01P/3x23JvoXsISSEbB807/cdS2VLyBIpZEsIbYjsSZI9ES1kV5KU
JVv2FDEzxhiMsWWylSXZ+/qd83v/8Xqf17nnLs/HPa/zui+py35W7gx0dHTr
e8v//cNucXx3YrRE6f7/W7+2s+mvpQJJ5CzhekwaQ4da2IKSFsAb8ZX2B/ot
LG/SG3+waZ0FvsfvAvLjfnPltl+a3NB0gmyOPtJTZVEBUUq5y5KmH6gl07Qi
PfRFz88SJRc0w2Geif/aw5/OUrd/X6Wb00yCsCYp3weDPkcwCb8tN/RfQrHH
uPKnA2+PqbV8W12TLwaFW4xLJ0yXVBOerDabzLyF2yPWzGKLR9QrIPhGv1wV
NDky55Iz/mjEemxxIXw1YFvsxT0vb6yVmXFlsNSyHq5ErRwnXL71n8pXhJyL
NsOf/VbxNp+uasdNsXAmqrbAm2od/t9vlHXCo4xtQ8zaIL9tvvH64JTOfO1X
1zjDDuguuOHeqXtHV23o5VapWhdY+Uz3xBpv6wrenSvpNekGXxVdVa0DwSf8
6wLF+OAbSBf4uZcIT5zwCg0usL3YC41+Z5w/6Z7GiB/wdCRp98GJE0UYXlwu
Jh8ELWoxfdCtIlgR25uHUfBpN3iK7QNZs3eKiaRXGO32w4qORn3wmqdrQ1Wo
EGMVSN0Ys+uD9b//Sf++UIaJHbZ/MnO7DygfcyuapqswHCysD7vu9EGNrad0
N/NHTJpGTVhJWB+k6Omf2dWqxrx8JOjhHdsHbO7qVoxdtZg6wGv8etwHJXlR
n560NWEIS0mMNwr6ICCfPT8soRXz65UZbq2qD6oDA6g9+7swbLasuXfa+iA0
P8VaObIHI8PS4beL7wNJg9PPAg7iMGhdFBo1uVfvW2ZppaNEzHkf4GRe6QOO
gFhGRfFhjHv7s9XOzT6wl/p3N2hzFHNdYnv4AUM/PPjvP9srKVRMeKBDqylb
Pwzp3QrpM5/AJPTVlHLy9YOcXT4SqzOFyTp6MPW7cD+c3HnstmvzA1MYdSs4
RaofIk7VcoiU0DBVw3jnc0f7wUnwWbKq9hzms4aakcDxfug5XmIpwrqIobrO
qofr9IPt3EyIX9VvDF1a3qGfev1APmOXbJS2jJFscWA/Z9IPY4ZyK/sLVzHY
Jb6/9Vb9YFaxZS6+vIbpY/k1v2TbDwWRLzQjVdYxzpJfJ+Qu9INMwcpCzN0N
TPjZ6N5k135oPlrpOWC+jeHydGpr9+wHARdXyhJ+B/M87ETdpnc/yB6uyDD3
/YdpfLNS4HazHxKFmDdu+tMj5u3fs7OC+uF9xZfPry8xIJSRspTe0H6IWyNo
atkzIjvsbne17/WDSXDSZv2tfUjCYewN3wf9UJfJLsuZxYyInRDzynvUDx6L
Pldsvu5HMFcJ1hwZ/bB+m8On34kN+RZZYaL3tB94Ylu5n7eyI45ZCdjbz/vh
LD/J/7EOJxLSZahELdyL//WcBF6FB2GjSkoLlPVDFWukLpGFF3n6d/ugydt+
0MmpZx6Z50Xq5D4wVlX3g+rms/hDpAOICZqyQfvUDxqHJyn3qPwI2cb3l3hz
P1zO3a7BrgkgGzGyw/e7+gEHGS42ZkJIXA59f/23flihxvQdSBRGhKpGO5b6
+uG63lTT7zERRHvyceWFoX4wvVkqrFItjnRtBhQnj+7p8WrpxqCHkPN85s/b
x/uB4+2cmouPJBKkxxyvMtsPrRqCrHRy0giL/US422I/3MeZLDgeOIxk+jfe
ylreq2du818ghwxS/eK2C+NWPxgS93spy8ghp6qt7LT/9cPN2bHQHYMjCLFX
+YwvIw7O+BoRlgPkkbWdH9qD7DhwNL5YxbKlgMQKtCpz8OBg+25odJadEiJ4
7IWMHj8Oph6JDx1vP4ZoOdrxlInhwGDG8aejtyrScUOdmSqJg6DjfkRV9Dhi
+5B7m18WB/vGLOT1RNWQW3WdM2HH9vLpBxuxrKkjTLhXo++P40D6bcRk+6oG
kv4zHE/TxMHsi6tbPf80kSoh7SYrFAfXmLZ+cSHaSOD7nFXQx8HTlCCG1As6
iK45vcKxUzgoYPoyNRGrizRFd6fvN8dBWQSFT4EZQaIkVLpXLXFw/Xei1ZkL
KGJYm/Zv3AYHaxPM7ZlNgHQvOl6tv4iDqKlTRTKOesijB59flLjg4KgAtxbL
EX3EQkZuIMMdB5EJp5UmNvWRAftfEOCLgzFiwCxTkyFCbYsUkLuLgwShheDP
bUbIK6cfJgcicdAV1WO0OWGMeGyaRNDdw0Fv+6uGSk5TZE6Ff46csKd3ubKx
Nf4MUt4dJNmVjINf93BduhRzxN991OZD+p59U/X6f5IWyNrTwuaknD3e8cll
HVmWSI0m+1roSxz8U/hQNXnZCgnp81O8mo8DqXFL/bca5xA6Zp0Mw9c4kN1i
EO1asUbYA756b3zCQXiF8i3+ufNIL7tq7o8mHPyNvxmYy+SAJBemE/Gte3ob
719XU7iACI5c1Cv/ioMhYoGQc/ZFhHS75Xb2dxy0ndPxZKVdQrJ5j7yOw+NA
kL5e6YqUMyJ5+reg6zAODisVecemuiCT49ZmFmM4UA5fZKTYXkYKQ2sjkck9
/YJpZmGHXRHFyqj5g3M4uDu1+PwP0Q3REhdo+baJA8lX2l853l1BNqqD/9bu
4uDsTb+C8c9eSL0VRamIAQ8vb6xuHKRcRfTiip5EsuHhzlVaWJSuL8J0mKPn
GhcejiZP/iwPuYZ0NPgzOPLhQZf9WM6xbj/EbEXHV0sED13Rgk75RgEId+Lz
vMMSeHA16tqI2ncdwckzknik8SCfZF2h2H0dsbv0TX/uKB6URLUrRH1uIpe/
XBJ6qYOHxsKRvzOiQYjy2d9nxxE8tMwYcX/UCkY2CZH3pfXxsGIac4zl0h0k
lZq/lm+CB2RRqNuZEIpc8tBS/mGOB+cfpaUPZMIQhflO9yPn8KCWde9LSHQ4
0vJ3llByAQ/u7Xpc0tqRSOLdUI45JzywBx5LqP4XiTgwchkqueFBm5D2nrkv
ClnmOv6+3AcPfkP6iuYJMYiUXGDK+7t4OKek1dwWFofMl7F8WY3Eg1v1LxGr
Jw+QmuNP6bRi8XA6iVdj51M8YoE0+NUk4mHGDD/7QfERItZqXrSRioeEZ28M
BwITEZoRlaL7BA/4DVeMFi4JibBmNG94gYcKVR0DbocUxIycfm/3FR6W/3jN
XJdIRYSc5RqgGA//efx7+N9cKlLhbazUUrGX796BvtMv0hFqVBJb5+c9vrul
NmyhmchrFil9lg486P3sqZh+lIUEJVYGG3fjoT7fQ8Ks7CnC83SA9hW311/m
M8HP2Z4hI4c8JTkH8ZC8wOwed+Y5Ulywbmc+jId126G6jWcvEOw70c6+STy4
MD+yw2vkIhz/vdnlpeHhhdUu076VXIRUj2qdm8eDisih89K1eYh/l0vBwCoe
vilWCV65lI+8HCuKJu8jQNitiZxewWLEx13nkygbAYY7nq//FS9BtOe6lx25
CPBulv70H5VSpG9twWVMkAAGfsQ2uduvkZzQ8CxJUQKw+CuzGZS9Qa4w8Pa7
HCLAh4qeesaFcoSOSwM7dYQA6qKrJ3S/VSDf0toDZZUIEIkqD2dGvkMyhe3e
eqgSINRQnt8OrURUZe9I/NQmAG775Gmx7+8RJ0zz9oIxAXx7JP8m2VYjm54e
TqLmBKhrlTGmM61BMtI4WoysCKBmxFpzwLgW6Z09f/+VAwF+K+46PHP9hFwV
/Pez7xIBnrwUnSRF1CP79AvMdi8TIJsl21e/pAHBZC3x2nsT4N6zescSrmaE
1PbkZqwfAWSW7wYtVjUjN38jg+9vEODnw/vK5S6fkbLT8TlcoQTgDLMRyPze
goisSR9pSyAARsn5dQBTB/JR6suDpWQCjE99ZBia7kAsz/jNSzzei/9z8f3i
904kLv/Tu+BnBDhZTFj3b/qCyPS58BflEuDiE9JgfHs30ry1P5BQQICow9XD
bwa+In+trDEq5QSQ5aZlJQj0Iqlhm88dKwlQpTHmwX3qO6Jc+pI+/uOev+rB
EX69PsSDfqFjqpEAzk0653yT+hHC23uWT78TQDfp4nRECAHxH1as6sQTgNFe
jjfMaABh348T/DNIgOqh+73HxYmI/iWJkbNUAsxuqLSNUAYRyoM29O4UAUas
8iSufiMhdz5czS2lEaDZwDyY3DKEvOOo9ti3RAAd3d9Nb74OI2baF7+o/SGA
va1acj1lBKG5Mio5bxDA4d5Be+btUUTy09mlOvoBSP7Bt+GiSEUSvWgh/nwD
8PmbBeXv1wlE4XEi5ZngAICSBd109CTS0ayh91VkANgEzPQf608hOwcjmeUO
D8Apk2v+mgPTSKbBEa9zRwaguuxdTUHJD0TDr+drhOIAPJpO3Rq6N4P4dAin
DKsPgLDGz/Qi258Iy3LTCov2ADgr1nniTWeRV+IetlqYAfCvL7KmGc8h5JuV
oimGA+C7r0mO6/ICYnzYtPCUzQCwhpZ+xO9bQoRwwUZK9gNArhfWz3y2hPyI
KJ7lvTgA136a5AboLiMxlH0qo24D4FcpKc8es4JYPdLob7kyAA6Ree+lj68i
UhjXG8U+A9Axy7q4M7mKNGY1V9+4OQDaH+vNGi6sIQlGv+ztgwYgYrGTnknq
L3Lhr/g2GjoA9/AjOfj5v8i6dQiWLWYAfpGdkyczNxA1Hq0vL9MGgD3PJnHH
aAeha3Lzjn0yAGb1+/9VG+0i333TOH2yB2CSvnMbb/EP8fn62/K/VwNwpPs7
58sGOvTEnUOrYkV7+Q+yP+Q6S4+yHTXPYCgbAF5tkWrdaXq0KLaM3FO5xwfy
CW6SjOhtTXLo+48DoG/QsfOunRE1nGI5lFW3x8u70OaCPxM6oefh6tYyAKtq
LEbXiPtQsR3J+c3+AWgKKF1OmmVBZ8vOJlIHBqAi3XS7ookVrXUIU+0YGoBv
I4z3i7PZUNua4Zsp43v+LFZtK1c4UBlPtoOB03v9Mq1pq3bgRFcEdGodfw6A
Ze3jdTVrLjT5RsbOkaW9+itesOWq8KCXpNtfcP4ZgN4XV3ZLanjQY/0reivr
A6Cze/YJxyletFvZMraRjgiK7KT9ntf40H2z7Nw2PER4I5QR7LrBjxIydd/p
8hOBZBr6QbZEAM077XVOUogIYWLMWN9Lgii2oOPJ3CEiZN6QPP8f+SDKZf1H
p/8wEW7OH43hyxVCRxlkRj4eIUKkyYKZzDVh9I5zpGSUChHSi16ol4mKokbc
FS2e6kSgbfWERm+LogcbKW5n/iNC+D3Fb+enxNAqUUyJEBCBbNtZ0fdFAl0k
rh1/a04EqOvpPhAshXb4WxFpVkTgG8179Z1fGn3OVn5H2m7Pjv72bfwgjZ5B
3VsfOxHBj4eLnrpfBpUhNXt+dyUCh7ZWnnetDLodIMbBeoUIbNU968P+sujr
Arx1qD8R7j30KVBclkNjQGXjw00i2N705fOrP4I6DsU/+xVEhFxLwyCnR/Io
B6f+j8uRRDhWc+iCpKEC6n2zItA4lQj18hoTfuzKqD4Xh1h0BhHUd4B4kVcF
FSn2bK5/SgTxqzu0OW5VtHtYglX1FRF6419bflY8jubduvPGq4gI/v26Wy+b
j6N3uImWr8qI8OW/7xo2DmqogsGjp4JVRPhzAls1kKOOMozSUIsaIoz8jWdY
PqmBkm8bTj6oJ8JSDitD9KoG+qB0S3GnjQhaN1LdKy5roTTeqw2TA3u88XSB
aJwO2lzW7iJOJkKx40jtjosumnlSitmOQgTvi1IH3uqfQE8Hk8y7fxBh1pbn
QIswgkoc0FhhnCNCWVrg+3QeFF17nfQE+UUE5syVGye4AS2knqJW/CWCWffT
/tBULBp2Jy9mdosIFSI2facl9FBb/l15GbpB0FvguhNSrocyG30IeMIyCIbL
l9ILRvRR97eHGcOEByHJdkh488ZJFGMcXlQtPghSJWnohtwplH+SbLokNQh3
8tasH42dQtsEU9PdFAbhWuvh24cuG6E5FQvaz5UH4cIrJqHbSsboTRPj0UG1
QXB+bzzLt2OMyoTRyZmeGATyiRVbyjtTdPugY3cMDMIB8ZmffhlmKOFd9bVG
g0FQ4M6r4Iw6g0ZPX6s+bjYI8V0yTgZ+Z9EJs1EjoYuD8LtiwHccb4kueH1W
YnMZBFXu8PjcC1boemwBz7bbIHSkIgzojBXK+dmXNOYzCMP/MnsC2axRbc1d
z6LQQbAQ6iawxNiiBlYTplkRg9CttqT9+Zgdau7XofIwZhDy+WLcsSN2qGtJ
4t9rCXv5Lp7fFTSyRxPFD93XyhkE/pwbWr8vOaJZuoze8i8HAYfhuJivdhHN
t5sxF8kfhIOBIeMIxyW0NuWt4G7Znn5CD0dLvxM6tQ9b2P5pEDbrTCbsBlzQ
X9Iy8dVNg/BmhDWS3/4yugks10paB2Eh4+Xj69TLKPedPs1HXwfhprCn5q1N
V1R30bndengQ0vd7Jblf8kBPsp8sOTU2CJofRwS26D1RC/mjj7Qn9/gfLOxg
LvVE3S8vWYvN7fWHn5vyd78XmkyMnJrcHITr93g53ux6o9kr7l0Du4MQ+/Wo
5oUvPmghj8nrTgYSKA4+wUdm+aKfTPhulrGRIEjKct8XEz/0R2Me4w0REjif
7XleeScAXRqOnXGTIMHMvsTcrb8B6Pb61a+20iRIuUF0eBZ0HeVVV0/TVSDB
BlLvox9zA8UUtUoz6JKg4dK1M487b6Gn2oqYVxESCDYHfpG+fBu1HH84O61H
AmMWepWOvSPiIWpd+cV4Lx73kkONSRCakjSll2JPAh95PQdL/hDUx2rUwu8i
CbY+yj/o6g1BTwkQnc64kCCnvLV5f2Iouvm08y6rFwncA9sO24qGoW6FpbWR
QSRQU5z0tqiLQFGvV11OoSQY+1I956wUiQor5QwiESQIjxTNsc2NRHvfPfqz
cZ8EF0UfXNBJj0K1G/yPX39CAtl95dKzL2JQvggvrEU2CVbYJVAVxXvogv7l
s8ovSMAVeUJ5tfYemtd1zne2kATXko5dOTcRi7ITtEoufyTBX9u2d8POD9Af
GSo12DoSPFouKUtmi0eb7eU7JRpJ4D/ZhoTVxKM3x4Snye17/gmfc72kElDK
7LbkuYE9XkO/mP0UktCaN39Ujg/t8byjnIFbT0LT/BdR7lESHN2avi/rkYwa
rY05fp0iQRcjs+cdvRS0kr4102CVBIcykpbPCaehCW2fiqTWSXDe6oDT44w0
1PN+1cd/WyQQ22m9MCWYjopxFhI+MQ6B6CvulBXJx+g9oQc8GgeGIJFUeuin
4xPUeTjyEN/BIdiqs8wtXH2C6j6/o/xbZAgChDuucSZnoouHfcxeSw9BqHE2
3TFcFnpe5WycjNoQmCsa9cjH5qBqy6efMGgNweLWPvc85BnK+QFbSNUZgpU5
obm7G8/QFl21thy9IdC6/6qyOewFqnRKgE7Acgjqk75+VnbJRXlWdXlP2wyB
rGW2jtdQLrqS6ywdbD8Ed5L2r9Za56F1O2WGoy5DUPC62GHO+hVq/EH/QcH1
IYiqxQu13i1AlVyvPB28PQQpXhoT4zyFKA9vYhlryBDsJgQebSgqREk+Qz2+
0UPgqJoVvW+8CPWQ8efTSh+CilZj9ciYUtQE9/jwlcwh6HHq1JfRLkOVIz5p
PM0ZgulX7dEmv8vQP8PMdrv5Q9C54tufeO0NGpP2LLvjwxAYcu0P5TpXgV7R
a329XjsE0oaWC3ebK1DTX7QGhcYh2GBnCipQfYfymWpQEzuGQIpxPfyScCWa
y/BVxm5wCIIrznme56pCYyp+az4YHoLi4lBjj7Qq9MolwdOfxvZ4/ty2qBX9
gKrWuXgdou3xOKA6HKr1EW0MWH8zsz4EvO6qSFVGDZp3SKJJeGcITjQHDkpr
16KxPQZ9pvRkuN9xWCJstBY9czRp+S0rGf46qZ+y0/iEjlBl/wsSIYNOnbCZ
tkAj2pxoalQqQQbaP2nDN6RG9BUmwH5EmgzXDlCDB142oVcz60OwimRQvbye
Q3zRjG6cPdfMgiFD9K7u4TMXW9CRnaB+XSwZRBsbWy7jW/buw+cTPoZkeENv
EHDarBWN2z/L1G9GBvuYb3WNp9pQwaYI46yLZCCqHgtGnDtQpd/KT6NdyFBn
zSfENN2BGkiNzvq6k0H7Q3h8lU8n6h+tk6DvSwb+L8m9PPe60O7Ty71zoWSI
MD9NFzzcjVKDXh4iRpAhtabB0zz4K/q3xNy/OYYMvzhtA1JEvqEyHGW8jxPI
EDNcEFjs2YOG97laozlkWCfb8x442Idm0PMVyL8kQzNnOnftzT70tVrzH758
MnRGPYm7TOhDyeliT2bKyHvzpn7Xz6x+VMN+YCj5014+x5XaDRSP0sZPOU2S
yeBsEZVqtUVEd/n+vO2h7PGnns+LDRtEBQxf0dVMkOH89OSVMCYSql/4Lzdh
lgwtV0n2S0JD6LOrNVOam2RQOEb33133YbQq20NTcpcM1l2ppe50I2j3N/5Y
NoZh0BXxOf3g+Qi6rhxwZIx1GJgczzC3To2iVitHr8YJDwNli8PC5wwVvSJD
qrsuPgy7xzrVa4qpaLhNLPtFqWFgfNT05se+cfR19cTr40eH4d/higWejnGU
OTT7F1l7GLjn636VXppEPzFx3jp2fhjGz4/huTZ/oGRJWqe34zDELYY6b0bN
oJuYVpFS52FYohxWm+Giobq3gpvlvIbh6RM6RSbVn2jd9DS75J1h8Ka7ZSKc
NYeS6T9fuhQ2DNlh4b3kE/PopnjOu5yoYdj2NuuQmZhHdWyt7IQfDsPaiPJE
ts4iWtPRmMeXMwz8ysVZBx/+RkkTWX8sXg7DiQpxjYK53+j67k2jpPxhsD+o
F33SfAnV/k9xkf3NMJTWn+D6KbyMVhc90dnXOAzdf7pbl7+uoB/j/Pv+ju3p
/WaScafgL0rMNz2sNTUMxYbE5UKldXStWe72Tdow0KQKlEs/rqOaGyOiS7+H
gU3CLu4afgOt8jL2nKUfAbruXuvE49so4Z5MnTzzCPS5nr7L3b+Nrub+4/Bk
G4FlGQ2G8Rs7qAb5Q+Uk3wjEMz5XqW7dRd+bSO+OHB6B160GOfs76QDnsWMh
Kj8CUScz1Ndl6GE5ivTKXmkEONt6tokx9KD2KdGYqDECQYiE0j0TBqhU3Er/
fnIEIpM83lcvMkIFB0GxxXME0mUSjpe82g8ve1tL5r1HYKn1R8ycNAskJb8/
ctB/BLKbCpsr8ln25oa0wz5Be/XKslxaecsKSmJWooIPRuBCdXpExQ92EKPo
ZWEfjcB7vAKncwgHsL88ftA7ZQTimlOr1/g4YfYw74HmrBEYDSSlc5tyQbFi
H9vV0hEIFH/ccsKfBzIXmuLSy0dg3av+1EoHD9x/+5a5qXIEHnp6Jtod4gUP
9SQG/k8j4BjGefbkAC/InDDfbPg6Apb0BKHHtgfgpcm3n7wLI3DufpfyjY+C
kMxR74lZ2otngiseUTwI4b1l0x5/RuAZ9Yh52KuDcMnq4finnRHQ28cjlpol
BGIOJkPuXKMgd9J9SixPBDjEdO2S+UZB9iy0eCqIwtbo0YE6wVHgwekKwQdR
ILuw9nMfGoW7lbPpzTgxyPTq6qpVGYVapGDIVvkQxCnWnJpSH4UWMzVjs2+H
IHChqI1LexSWG7/MZGhJgm3A/WZX7Cg85B01WR2WBP7gUzWclqNwyybG/LyO
NKTEtRW5XB8FBR2dX/OGslDVg3E3vD0Kr6P9xB2KZIHI90H6yJ1RePufU4Y/
uxyIPCt4Nh85Ct1562xVJDnIfxebFpgyCufOvuq2jpOHjrVdC4fHo7B0L+7W
13V5+HkikAvJGgUdzhTNw95HQbnD8wFD7ihcat3fkmajADVko/BHFaPgeeS/
lLP6SkA+9BnjXzUKHJSu9/ktSrDjprNpVTMKLEZR5sInj4H+r6O3hJpHASdc
oh1loQzfGNm9X30fhYEEflRKTxXGlHpsaxdH4QivdN3b12rAcP0kf87yKMTE
55//+U8NZKob+sPWRoHdW+1yqLU6XNErNzPcHYVrxy2vttJrwLJNkv53Tgp8
uSigctVXE/iz99NV8lJA+YJ1AuM3TfiPGt6QLkABQXvPLCklLQi96q/tIE4B
vLpND8OSFjCHWypPK1HAhaCA/nukDfJtX+Y6VSlAWHum6bqhDaas+iWlGhQY
4KvcCfHQgeQ0NRl/DAUYI25lT5/UBZHiAyJbphSYrFwXsBTBwLH+gX283hSI
1uTs/8KNhfP0Ie2n/SgQ8T4uL9MBCzHHJe+F3aBANr8+Y1khFkZSrjLNh1Dg
yUxUerm+HsRb/WPoTKDAIKss5XO8PnyMym/ZSaZAC+dOBkLVh4lK4yiNxxTY
6jNjOPKfAegcSKfPe0YBlao8b/ufBnvvRnm6u+UUUA3/akRxOgn8TL1N7ysp
4HWdrffK55MAGjfCZz9SwPjsOHuyzCnISG/YtWuiwMq+2y09v07BSRurHbU+
CqiXaLvWPTWCPGLIJm2JArItQa9PGplBL7NU3aE1CpA2T+bWdZjBplZHsO0m
BZzzAhhOnD4Dlk94NloZxiDpUQrPXXNzoDtf8Pf5gTEwLaOUXj9hAUpxJtUD
B8egI0l20zjaAuxqft3mEBuDIhk519PfLKBcSHctWGYMYr2X6tpdLOHiUO+q
teYYpH7O1zHLtoI41ptVD3XGwE265PX3eSuo0hG+2YKMQUG1p/wzOAccT11X
VE6NwbYvr+XRn+egzmF9ic1uDF65iYUnmdmA0IjUr+agMVC9dv4Hr/15uJ10
dvFt6BgIPM/+k1Z3Hgb07y48jxiDuAWqbZi4PaSWkOZC48bAwMOS5cWMPXAG
JtG0M8fgAUjyZz66AAx8O+MV1WPwLUcslSTjBM7tCuMvPo3B+fcJav+9cIKm
oPPUxKYxECTbOxdzOkPo2HuKT+cYsK0x17gnOMPa66vD8oNj8DvV4fDndBeY
O00ivFwbA6s6AcIrvCuYbO0jJG2OgQcrTYBP0g2Ky9XxYbtj0Hf8o3mSrxu8
j++8osxIBevOg4Zt7O7gvyTtycFOBVXCwQ/BNh4w2zjk2iVCBd7VQC2Q8oKs
TP/JJjEqhPsf4jOJ8AKj6/tdqyWo8HCpfPE51QuKZDUvF0pToeXUG4pWwVVw
S0h2jlGggqALS2ga6gNj9qcvYnWpwGDxuaDtgx/cjr2yfAxDBX1hf7UEfn/g
ev/gvihKhWlfMcM1c3/AcHx7t6ZHhSNXE5n5O/whs9GC+Y0xFTKN9NI+NgSA
1WGHt8L2VKjIPWFYQbgBP8+GGO6/QIXX+17SgkRvQkRoztCqIxV6E2XeyLve
hPIBCmOfMxXev8lTN/pzE9jjXM/HXqGCXWPpP5zMbWib96FfCaSC+o/f/Qnv
g+CCcGIGNZgKZzObT/KzBcPyybeKvSF7ei90361wCQbJF0s2JeFUOFQal6/O
fwfuWt4udbpPhUDuW24NsSGg9TH83LeMPR7YlrsN+WHQM/GSVptJBdnL7zcF
uMLBjbvlbtHTPXsHf1RNUDikXmEqjnpOhaGCcL4/8hHwS+TBtnYhFdIHeH3U
2SKhODy1oOADFZ4mFB9JXIyCNqnuEw3VVKimO2Q8rR4N1FZ6HKGWCsGFhc6H
70TDQZaAXcZGKojnjys4scZAbPJZu8sdVDjgHlcnpX4P3HI5WA8NUqFLimZk
/vE+RBgYvtAaokJT9ItFN/Y4yJkO0TQfpoJ8d3Busksc4I/Oudwd2+MdvvRB
nfcB6Fd+qRueoUL7Zat/9GHxINka65O5TgXPhUzj/ORHgHFvZKjYpMIH/4bV
tPVHcH7/WmbnNhUCToR49rokQpKpe/sa3Th4d77VUNNOgl28gYQN6zgEFygU
Jt5JhpEpuj5ekXGoY93qu2afCuux2h5HxcahMdM38WVmKvAf9d/GSoyDbFMf
KYOUCqa+Y/L+0uNw66h95JBDGtT9aYjsVRiHnk8VSitX0iGLOUT94YlxUDem
ZF15kwHms7d/hiHjsKTw71/LagYw9V5/cR3GYYVNrmwG8wSuPb7K7mAwDhrs
J94++f4E9GUcJuVNx8GM8u1q924mzOvppHU4jEP2hpqhUWw25MpqGtc5jsOI
tXH5ieFssGU9/u/NpXGwyDJoFDmeA5/75L0fXx6HaH3vpvyxHMhwEjJwuzoO
dq/We48YPQfs3b/L9HfG4VFA3Yc7+S/hj/NK8Z+QcTAKeuYwQnwJpYa/Lv28
Ow6ZtQufOlhzQYBjprsvchx2deg/6wbkwuxTYt6LB+Nw+ktGXeupPEiv+WCF
ZI1Df0bBlwjOfJhZuVEZVDMOrxd6i7wOFIPkmVivjLo9nsZKQtedisGhMFOy
qn4cUqYXXlm8Lobe8w2Jv5rHwdDPViXTqAQ+NjB7e3zZ02OCo8Y/LIWY+1mH
rcnjoNn53pyMeQON1DJywMgeX7X2z9gnb2BdpzEliTIO9fJs5S+W34DP/MS/
7olxOBJ3R9TidTmcs1Qa0ZsbB8tQJmWKQAVIizalq2yPg0Te/dc+5e/A8Wa/
6ZndcVh2uJqzNPkOMnomGbzpJkDtcowws0glsEWwBBQyTYC1HhNl4n4lLE1Z
nhHnnAAR6gGm5Kvvobl8ah+7xAT4nsvgnTL7ABf12QJ/wARYbF5+YppUC6qj
1DNUvQl4q71f/S6hFpiCqmXIBhMgUG5acU6kDkrfuOF6Tk/Ayznz0NWiOlgX
ajr24ewEPNAyoVf4+glSf92YinaaAF4d89hktUZwjzf5dNdlAtJVuzLeRjWC
tqxUaqDrBHDfSDj8AN8IYw694O05AdQfX50CAptAqUM+28pvAo5e5zY75NYM
nTmjllLhE3D8WOnJ+M7P8PS/KnnRyAlo/vSYpf3PZ7iGi//HHz0B0Zz1lCsy
LcDPov2G5f4ERI2Iji1GtcDlG6ksvxMnQDlYTZbtZCtsG59uanw+AbquVruq
lDY4/rdCybFxAjSutxofuNoF81O8wmbNE1BRV1CPK+iCYtz1fZiWCVg3kmXl
negCiXINimjHBLwr58vldPwCbO41ScM9E1AWdljukG03TOGalh1GJ2D+pXqn
l+s3eNEsOWYyNgEqIeouEUXfwKE88qvu+ATcLsg+KDP/DfoeGOSLTE/Avpyg
JMHAHmjAdtqQ5ydAteXH2Oe0Xsgo762x396Ld+tGevTNPrDMUSkw3p2AHWuu
+6rZfcARn5yiQzcJ3y6FvFNs6YMod6urwkyToPlosZSLtx/8xIiiQ+yTcBxV
0n1c2Q9G8aNh50Un996n4cOC+/Cw5T5vaKc7CUd+XG3LnBsA3S+uagGYSVBh
yhbXlyLCHaXhQw/RSfh+NCHwgh0RNpe/bDbqT8LCmS6u8ba9fXhRhZzpJBzI
xYmYFQzCetZlsbULk5B3QOr+qdAh0N4ZYuW5NAmXDFm/nq4dgiBny79HnSdB
8anPTNvaEPyVw+Iuuk1CfHxAjeYNMqy9F49r95kEpzVFk/3Xh2G1h7SSfncS
1hmRGaG4UdA4bjFeHj4JFbGWFI2eUbiZ3tnbFTkJvpOyOkN8e3OXw8eS7XuT
wBOead34ggLLM2lObomTYHDcY5yneW8uoD/7Vf3FJIhcKvvQyTkO85rtebjm
SeCgu847mzsJ7WS6iq6WSWAa9vg40j0Jz8MxDY1tk+AWnRopuDoJll/eD5Z2
TUJ3l8Km8+kp+OiYxxHdNwnCXEceXViagojo8Nvq1Engs7xdrH3uB/D365ik
/5uEP4a77PKWP2Hh1i27ePopeO9Hd/xD9E/oEHnnFsE4BZ+xCjaPP/6EYDf5
cJ/9U/D2kYmUhfgsUP4KVhlyT4H0r/XQusVZKJZYFf8jMQVySeXnanLn4YRP
+ZINOgXhjqFZ92V/Q2YsHd1t7BTcEQq9vXrqN6y9tOLK0J+CazJqTllXfkPl
wJoC8dQUkKduWSe8/g0KAG62Z6fgVa3JgPh/SyDE10e0dZ6Cybf04UfslmGt
eumTXdQUhJXbPcpsWwVrnEF3YMwU+JOkn0QvrELl/GPSk9gpeMPkWFMu+Aeu
Sen+GYyfAj6eEL0Orz8wHR+lfD5tCih9htfoD6wB4eKB3PP5U+Ag37AzFvAX
3jFqxtp3TMEzzhGB9cubsObPW+rXNQUPN4c/BqdtAoay0HOvewqy6wgV2LZN
6KopFKjsnQLPCeuMF3JbQPEVKmAbnILqI+2+RYtbwEHaav00MwUrV1I2eRJ2
4MrrFnoJ1mkw1k/8OBNGhy0XfiGrwT4Nh9B1m6psOuxqbIixCec0/Gn35Cmq
ocOGu2ik3OadBmZaN+bfMh02Q7BQ8rvwNLi9stC560WPbY14ABEK04ArOBnc
fpEBK2FjcXfCdBpchr70KLkxYXcYl5oJZ6ZBHG96uDCaCTtSmcLUeXYanAdL
5Q1eMWGf8uAflp2bBo9FmXu0CSbswW82T29emIbx6WDTCdd9WB6DC9XM3tMg
HKJV/8KHGct43GNJIX4arJgkugqzWLATY8ya4gnToNPmwf6+gQXbklgUxJ04
Db2uSQ1T4yzYiHnav5WUafg+Sc2qUWDFbhd5czVkTUPc3xjbw42s2DWJAMWz
JdOgPmVtxjnPhqVxhLrf6JoGea7HDVfdOLFmx9VLk7qnYeOh2UBRMie2wmZ2
sezbXj0yYvv5Gjixgc/PB031TQPlTNMXX0EuLLOq5kOboWkQ0L+haPCVCytz
brHiv9lpyE4TSH0vwYN1yXLe3mL/AbPLJxM7cnmxZNmTaTFnf4AMdcuJOMuP
HXzY/DfU8gf4I4a7b5kEsISlE4639s4NS8mCfo6EAPZ7g5qsh90PeMDHkfHa
SgDbZiNZfdrpB5B5ObXKPglgy+9tkdn8fkDDfKKuYIogNmr6nXRK4g84+dE4
4JSxEPZogUTls54f0Kc6JuA8J4q9RklQxxjPwOOHWrrs/VLY4aDMTYfvM+Cm
G8emoyiHpdCCHp/tn4GUsA8smifksBPn7VUN8TMQ9rzIWMlUDkvTFvE4NjgD
Fol4Dg5vOezqenb/P8oMLLh2jyaUymG5gl8U5y/OQNlFLdNb8kew2OBC20VO
GmhfqmqflpDHGvyMXZrgpkF0p9DTfcry2FP2ngmDvDQ4JWd0VAyRx57RkW9p
FqCB6JmLI0oX5LEOGyXH0sRpe/O5rCkpQx57I/gNk/YxGnxKuXtHg+MotjC4
qjLSjAbx+3pnJxeOYvnG6WMrzGmQPPWrSHrnKDbM6Kz9mAUNChiLrpzlUMDa
Hpz9h7GhAcuLZYbrCgpY5g+HzqxfpMGRT5vLBHcFrPvv+JlrfjTgqV2YHCYp
YPvsSHXPAmjwrENagvJDAYtpkk38doMGHNNzYd2rClj+xGYNhSAa/FpY+OjM
o4htU1yLnI6gAZSMs4WeUsTKeLqIOabSIPhRrZBWuSI2ubf8V3w6DRzHLRvr
6xSx25rbLbUZNBgoC4852qmIJTA98TqYTYMH/7J8qsYUsTF53z7iXtHATrQt
JI5bCTs5+p+l8QcaYNvetf/yUsKan7wnE1RNg5C7UQm1N5Wwda9xfwtraeDD
K2HpHq6ETQ3xfc7USIMvKne6XNKVsPrCr+aaOmgw3VogMVOvhC2P+N242EUD
ISf+6NoOJawIDUkV/0qDQy3fe7z7lLDLH0naId9pcC2exuo3qYS9JCHHUdpP
g7JusVtN80rY7ns3xkj4PfvumbrFP0pYrYXmyv1EGjw96pGxvauEzbPmitUi
0YCJzbKDtv8Y9n/YdheZ
        "]]},
      Annotation[#, "Charting`Private`Tag$362213#5"]& ]}, {}, {}}, {{{}, {}, 
     TagBox[
      {RGBColor[1, 0.5, 0], AbsoluteThickness[1.6], Opacity[1.], 
       LineBox[CompressedData["
1:eJwd1gk0F9/7B3CyK3uWr+wiKUqWpHhPKaKVUJayVNJKSpG0qSgfiYTIkgpR
KUsia+RjSSmEkmzxwWeGbNniP7//nDNnzuvMvXOeee597nmU3TytDy/g4OCY
pu//PZMmzt01aGGh8A3XsWnuWHxt5jdKoR3S6p5ylzcWXPmx3ZKtLBgJxpot
44+Fu3+xwTjt8avtWbYLY6HFwfsz+wcLth7dxnlisSgQuL9c5xcL7layBqEK
sWiUy36/opcFpqnOmRuGsRAwHRpTGmNhWonb9cXJWPiXi50/JN6P4QnfqJLe
WKgVLQtL0e6HwayW4mnnOOw4VV7iYNkP0Zh74QE/43Bpj4Cwh0c/xpeKWoV6
PgTr9aaRM9f7kblPJdWGMx6Om9XHWpL7sW4uuv5aejy23wkTflXaj9vjRzaz
nRLgY8UuvtHWD7vAxlxrkUSkbh1l5Ez3oyjE0ZnvVyLE88nhTqkB2D3RK/2w
NwkzHSdPXl0zgNZ9tRnnPySB3BDDd2H3AIjRELEXWx5BWvzN2tMnBuDN6s+o
rHwEyyWXbpTdHoDjQrkR+QPJmPlROxiYNoATPsMdPvPJ+C0pxNpcMYDeJksq
MvkxWgInOZ27BnAwraOlze0JuI43vz4/N4CCXwf0Dqs/xdqbLpf75QbBnpPq
7hVKQf8+z8N1RoO4wqWizOBLReOT052ZdoPYZrNqZpY3DcylCv6DZwfxZmTO
7/PaZxiVL05XCx+EpEPqBlXvdMR/6h758nwQT4cVPUQrM7A7O3tfc80g9qiG
ZkU5v8B6sfM2P3oHUb4tULlWIBOrHvecNORhI+SY9h5m0Cs8Yjcn8qmy0Rrp
MDaX8hrbM4uPNJmw0b2roCutKQscKbt2zDqxMfKcWdxjmQO2ZGOVsh8bRqf+
xOS05sLOuN0pP5INHzNxXd8HeaiOiRBOz2Kjxq2mJeljPnxOGtk9+MRG3/Dx
U4q6hYjJ/Xxe/DMbn3PYTW4mhSj4d+hBCO3krADJlxaF4LgT1hZQz0ZgUKuR
k0shGC973Ny+sqE9UToifacQyUN3PFd8Y+O/Z8ktEoOFqD/dHVz0k43yJToh
thlF0DzHeNfJZkOxf3VVt1kJ1jD8mq1JNlqYJm1+e0pglOw+Wk473GztaxmX
Elh8IlakUGx8d7pW4uVXAg/18dhjw2xk63I6hjwvwdNv+y+MjrJxhTIXXidY
CqW1q9bxzLDh+rZgU7JPKaQnv7zRECCxkU92guFYhtmlynHRtM1X7B2i3MrQ
ZeV1mVeQxJts3e12x8rwMkN4aw/twJRoM32/Mmx23taauIiEdLlei150Gbwr
K2akRElEbuPbh8YyfIzMI3ikSUhw8z9Ot36PazrxNZ1LSWhNuRpscCuHId9B
CQc1El2ydQms4+Wg2jScvtJuM320Od6nHPbBOeR7dRJTzChPxVvlWP2rVvSJ
Bol5kWt7g1+V4xdj2s59JYnPZoe3jnNUYANrb/eALokjr8OqbqRVYCJBfHZ0
E4kfgW63F0lWInzTahwyJaGqv2m3lVIlVvbuuNZIu89hx4/EFZVw1brFn7uZ
RFq+hZfDpkp8fDe/+JwZib9Dmb/NvCrxqIWtNWlBwidl+h3fp0psF2c6z+4m
ESZ/WSMwnIm+3J7kE1Ykol7w/JNJYOKa/YLeNtpWYxaGBelM5CUZnyiypuOJ
n5ZTrGBCZVWO7yUbErpF1evO/mVictujcI59dH5Y8ax9LlV4fMO/nNuZxEHH
exkX1ldD+KvI8Uu0011lfWssq+Gr8ER8kvabUiduTYdq7Mz76DroQsKoQj9P
xq8a0yx5jq9uJK7JJwjl5VVj9/bSDYnu9P8ejbBcZFiDOXGeN+tO0e8/pMtV
b6nFUecH+7NpZ14xOkrsrUVjhhaPlicJjiXX0mo8apG+2c5GyYtEvLXxGRlG
LWzPpY7wepN4dMrc+2FDLZ63Wqxq9CFRour22MX9I+yT7qSdCiDhW3vP/l1c
HZK5bsj00hb+3D7omVmHAXf/4P2XSHiGb8k1Kq/DRS0Pj+2XSciPGPpLDNYh
qWCjhuZVEt0+VRVN6z+ht3Es9fd1EkUqDQ1FnZ9wRsAx1YlBfy/b2FtGqR6F
J6ykG2mL6tw577+iHtz15kHbQkl0sObk2Qb1iIrSO2J0hwRfxET6xI56FKgK
L5O5S8LMIMY++2I9OEzKUhrukZheaL6/o60eod7LUizjSCyOvuVdkvYFBY99
RAtoewWXFarkfgGrsfzC8ockXO5frYws+4LNa1128ceTmHV9d/Hp9y+YnomZ
/JBAgp9/m/FFoa/wuCG4bWMyCQ+FK9JS577CNIYcWvuMRLOLNkr3NMCrer1D
Km3X/JVeq90akDB9q0IqnYSm6MPJLK8GTDupPxin3dasdX8otAGvlJ03ZT8n
8ezTnhzL6gYoZNRHar8ioXZO0y7VtBFTRdnr1PJInOndP7JgaxMmon35E2hf
yLPS9XFowthp42aptyTkhjTzF5xswrAa8yx/Pl3PpI2/V0QTWKHfMwcLSLye
/bwnvr0J3/ZzqmcVk1iQb2/vffEbcv7tFEcliaezf9Q6Pjcjq1miM492qd6B
W4a9zXj1uiVzNZNer1u2jTmzzcg47LZDpYpEUKXGKVnNFiTX+QTz1ND7/78U
3sc3WxAe/3Cuto7ErhAP8q9ZK04ZDwzsayLBlfWj7EDfd1j95s2ppl36ibN+
MecP6IWqBhh9I/GAPaM2LvsDU21OInLNdH4N+jcY7PqB6xc/6/5qoc+rZ36H
P+T/QOy7nIuH2+jzSefnyXPRbfiw7rKwdzeJVcFOdu6+7UjrjGvuov3R4Ky2
aUw7bt96m7Snh4Thcbds+7ft2N36Z43+bxKPFZ8uNZhqx3ffQ3sne0n0MFpL
iwJ+YTjPIunSAIkMnRze7RYdkDNYvCbkDwmGhscRE99O/ByLKJ+ibVr97dBC
RicSssVsPUZISIpWBc4ndkJRR8R3yyi937ZFDB6o6oTKSsHi+TESsZ5cy/mW
dGGZCofl2UkSO47fDz9a1QVWx6UfXbSbDYWCOtu7kJb474TVFAl9Xc2Q4PEu
aMrPhGlPk7gVkLfAXbUbK2UmmlgzJAZrdgh6Xu3GGmG26/55EofMnzA2m/dg
9OOx0VraEkOHT0249CAnpP+6EQeFVfe073Ve6IG+QF+qNCeFvGCtKPfMHhhy
d5FfFlAw862tIZb8hvF0s58ZL4XTzCsZg3O/sbW3PHyVEIW7id5cD2f70Loj
PyiV9oEG10R5FRaO5b4MUBSmoHiw8zLfVrrPu/7gqIgIBS0JO6bsfRY+qXhu
HBKlMGf8leGl1w9bZ9k/LxdT0DmWGxF4i+5bKkX61CUpWOpHzB95M4Bz2jw/
E2gfqoi0beweQMy/oao7UhT0Fnjt3kkMoi3uQ9IpGQr3Q2JLhTjYcGvx2q0t
R8E6rCFBma7bUbibpdAWPXE6t6KBxPVUxw0K8hSk2bbX5RdSSDlnpiGsQMf7
z+bonD+F/sVyHJQihfGcooO/3YfgZcXMfKFKjy9zkPPKGgZnfuFTtaUUqn0U
tA80DiNCKSsunnYiRzajemIY2UMPg0LV6PknUgRVjf9gItTb+eQyCgOqCjd0
6v8goEZeRGsFBRd7/lsM8VGMzB+bf0g77K7F1e9Go/DQfzu0aCWFkvMbIyoO
jsImybqeTfuxl6yhf94o3U8EhT/XpvAkaPGhNvcxJGU0XpVbRSHo8odNZyPH
INWp7M2gPa5imMt8PwbO7YXWJ1ZT2BLDFZytPI4W5T8SK9dQ+P1yfY16/zh2
7jXhfki7KFHGREV+AhWMkLGFunQeIp7Wc1pPIPOvWtMg7bDMoOnrxRO4WecQ
laFPYWqB4vftj/9Cz69CZsU6Cjkv13esT55C+ksxgTjaBSof6gv7pqDUc2BK
0IjC58nxiXjtaSzcNdU6QDvqerN5Ruk0upZqx6VvoCDhF3FN9+8M9jn4h8ga
U/ibabtwfOss6sKq/G/T1rL3qTv/cBZvp92cjplQ+DZ3v3Jm6z+E1UfLaxIU
7jFK7xfnz4Gb97dQLG1DPQcx8yXzuLB+zZzARgptziKTMpfn4Z7ysb2f9okU
f/8JdQ5iw0XOpGem9PooaC47xcNJZL3eefe/zXQ8yqudYwhOQqMv7sot2o1f
ZaYsAjgJCWsD16NbKOxdWul6dYaTGFh2XGW5OV0fwgZjqkJchJzfGekU2mK+
kYSIMxexo8Z/kepWCna3XxQmZHMRr04wJuQsKHSYXhbVOcxNdBVFDj6gbVHC
5Ah4z00sFonvkLKkwCw3ezOvwkOcf/2iRnQbhcDmIk17iodIW/CmJJT2W8f5
ojB7XuL7nuIcwe30erczbYuqeAmTiU8J3Dvo8XdGefqy+Qju9cPekzsp6J7W
UO+tECAMGJNHfHZRKPYNP79qryBx5CfH/hHaDSyBRV+GBImay2Lm7N0UDidb
en/TX0TM1v+34agVvX9KhqJW9ywitFRUdHppe/dISXyNFSLuVqxZ0mFN1/Po
+dRDqiLEe8n1ovv3UNg19mThuwkRYtTdlOc77Z+eK+rvHRMl7ARshhpsKKxb
ulXQz1GMCHZw6tltS2H4P8UN+u1iREHGodY62s2Bx2ZiPcQJ+Z0+5Uw7CkqL
eKSJaAliZ2LA2817KZib6HVoGC8mrgzfeFH2P3fqsySpxUTWxjvJJvso/Imj
+pZnSBI9EVHR72hb7kvgeu0jRUj1JDAM7SnIiC311tglTZjrp17Npd03y+gz
XydDpDfnHc90oCCpVydbay5LtGmUuqx0pMC101xn/eklhNCFKttntKPdXCru
58oRJrX1lupO9Pz9ak8zZRQIL7lWPKZ9j+OmqXKiIpF8slNPaT8FmyIGj3Gq
EtFQ3L88nnZ8hPrx91HKBLfoiILsATqf/GKwTlYhDFynJaJpb9NSD1r+WZXw
yFogsNiZQmjEzY5+VTXiAdfCubu0J2/eC5V5pk7U2EiMCrlQaL/mJNByVIOY
fbqEdZv2RYVq3bmzmoT2X9WffK4UPBWO95W1ryQcl0c8M6TN8f+XNvF/rnTR
eQ==
        "]]},
      Annotation[#, "Charting`Private`Tag$362263#1"]& ], 
     TagBox[
      {RGBColor[1, 0, 0], AbsoluteThickness[1.6], Opacity[1.], 
       LineBox[CompressedData["
1:eJwd1Hk41FsfAPBBg9ElhCiMbexLlhSp74lulxAqS6Ipd5LbtaXSlGiTJZWr
VKQkiZKoKJfKWygSiiZLSJYY43d+YpA17+99z/Oc5zyf5/zz/T7fRTMgbOte
URqNVkPd/71Zk5H/WLfxoaRb1f61egM0t0ra5lJ+WO87GK/RAGJl1/sU2/ng
9rJvdotWAwRGVVhPUP5dwePgV1YDmNDEu4o7+NDTP54patIA5YwrBubdfAjw
Zi/avbYBeKrFlUYDfNBSmuwJ82kAhsPIuMY4H06S/K+Cyw0QVSV3hCM/BBfz
7O/vWtEIrJd6ybmmQ+AtrRi1K7sRXEOr/uO7eQiSlLmLt5t9gJhtDJmgoCGI
yTk+cLv5A/Af248djB2CWz8r++psP8LOjbrjbdlDcOhoWOe29I/gcjFZ5tGr
IVAbQ7kLcx/hsAdRcbZzCDLdVc1zdjdBnqPwfMnMEKiU/+GdxWsC+TL8o0dJ
ANUdVscZTs0w+y0k5JSFABrLpzOjq5oB26VJHHMXwGvf8uuXt36CZfLPVh8I
FsBy8T0jmb2fYPOKmLOvzwmAQ2ofCUviwWzH++Ez9wTQGa024Quf4buiNH9j
tQC+eNW7W018hrYzUyLsXgFY8HjbY963gNjfrY+P/BKA8RV1N8+7rbA6bveJ
IdVhYIwa2OjntcGQT9jeBtth6OoIbJV72Q68nAM9RV7DEKzz6rZ7+xeo0VGP
Gj40DLRmaPY17gShWkU+K2UYNpr9yKxL7IKbjX1jTQXDcLDYyiharBvci4t9
WuuGoSP4dSFz7zdYK3dke8cA9d+4ry/DowfM7vSHrKETIOP5IaoovBduE623
JLQJ+H7Y2VxQ2AcuRRX7Pq8nYEd+xZ3x+X6g5bq5zvkR4CvipP/4+gAQirxa
zaMEEA83VFpu44PXuq9+ZakErOvdwTDYIIB3aZdk8p8QkMhY9SrmIQGHQ2y9
0hsJMPt0vGSNxwikPf1wRP4DAaWWVy6n+Y9A+TwnPYlyxJf0Sdr+EaBdTO6M
/kiAaPzloOHTI3C+sD8goJkAg6TMbr2nI5A9cjHMqIUApZO1hnekf8DHA30J
L7sIcJlOLzQ88gMMI88/7yEIyBeXtvrmMwoW54+2bsUEjHKCbN+yR8E2O1BY
Rblg1/jco8BRcGpERrkkAaEd8bWph0YhSHfi+v4fBBwXs5q68s8o3G3xPyYU
EnA9rPDV6XejoLHazIY+S0CZHt6lB2OwbKrpmT4Dw6mU0LQXtkKY09HMuEb5
SzjT/YO9EHo9wk+IS2Hwt2xpGdwshMIHMo79lPPMI4MMdwphI9u5/dZvlDUl
0WSUECLeVs8qyWL4qvts4mGFEOpTSxF9GYbLN73e1DqOw2nzm3U9OhiszSzD
tA5MwBqJP5f6sjCYFVZWF0ZNANmp79dM+cYNxzGHuAnYkVCCK3UxxBSF/0rI
mICV3e9lc/QxbJUzXoh5OwHd52e8Ao0x7DpYNKmtPgl2fO8+gSUGg+Tfm27x
JmEyU35OaI8hxGHNH7/tmYIU+5XAccAQptS1Z3PIFBgPuJ7mUZaV3C24dHQK
9pgkSj7diMFILS/S4dIU1D9fUIjchEHbVaxTu3oKbrcRJlNOGBoJlgo2mAYX
+Rr2nDsGzwOh1xbmp2HwaX92sAcGdpxwOmfxDJzeITrQSfmgmuwJL5UZKM1a
F/xyKwaHtkSTr1YzoGVWwo3ZjqGZubb2VPAMTDnfTqH5YBhgRj7U+zoDd85G
VS1iYxC9ZRex5/0syDQv+TuGsnV/YsBYxyxw1XPkpyg/4HIlU4lZ2FJav2d4
N5XP3MwnhswczPDVaM0BGBKKYqUqPebA3eWV3a1ADE94cpeOdc7BL3n6M5tQ
DEPfD9ZWLszDX+x0/2LKvs8r32bI/wLeAxO6SRhVPyOn+gTWL8jf6LVdI5zK
x1N67y3nX+AZmTcmHoFhc267VmXaLyhodzLjHcYwbsdwmLZegB1ZF++FRlPx
pFudWGxPQ9liZ5UHKCe2j++860JDgsCoBP8YDLOp7UObvWnouElQkMsJDAsr
lgaUBdNQVvkGfcNTGO4SKe9ZaTQ0wBvP+x6LYeVirp3rKA0dZOzM8zuPoWct
+yvnoQh6EeyxjEdZLK3OMqNMBC36+Ee88wUMoWp2Td1vRNDVq1b7bC9S9dFn
OqR+FUHl2jJ6yv9gENFryC2QFUW09a9zP12m5uGkwfrHR0TRhQi93M0ZGPTm
V0hWe4ih8juHZcsp6+Y29tLYYojPqzpmcAND8penaq7BYmjj6t1ukjcxDJ+R
Wq4QL4ZmZtOm3mRi2GO1T5T9UgwFnZVy3pBN9fdC7dyC8SLkkIZHVt/HsCPW
LMdahY7C3631zaP8XMLc44o+HWXOJFYr5WOIcnwnJrGGjmb8dNMnKJ8ZzaHp
eNPRI022fXEBBsn+F8sdr9KR+oOPqaaPMDjp3ie8lcXR9MtiG1YphrbvXJXb
xhJo8hpXMpOyzTjd2RRJoPED61qV/sXAsRxJb90mgX6wag5JlmHw2HmfeyJK
AvEvfCkaLseQNV1YblgvgVr8RXSfVGBQYcacYB2URCXzW+ThLdVPK+ZEz7Qz
0JPWpT2llO9zWHfkRhno0eO2opU1GF7Lr170RlIKPdgb4KpVi+HDPWXPjDVS
KLvhcAK9jspfpef4kutSKOXmjV/vGzDIJXFv/MlZjELXCQQ+n6n9on5Ij6Mi
jTy+i5e8o8yVHZLZbiWNrC5oR9u2UPW9sqU/1E0aTXf6LVFtxWCxy2ZQN04a
xR7/YNndRvWjeuLhBxPS6PrzkuN7OzGsbzulwemSQW9sTshE9FH75LqRF+cv
WXSvJ6O1l/I5xoLr1FFZdC7x36xt/RhKm6+43D8ni9zbRy1WfccgVf0o/s8C
WfSFy/GeGqD6Abl7bBiVRT9KnbJiBNS85vme45+UQ6rWChZJoxh6Z876eJXL
o67xS1XTlJ/d09hY0yiPMovlPIPGMNDbXpiy++QR03wJ93chhkt+f5XSpZci
LWOpioVxav7s60ibgKVIT4u2+dAUtT8GBwLyFBQQ/1tMRy9ll3AXvf8YKaB7
t+aDPaYxLK2+lkx3UECGarPJpjMYmDV9XI0IBWSsPPmZP4uB113CyWxWQBYy
xB7/BSp/4pM4uqmIhPX7he8pG7x6rZJQqohKkoZibWkkBCsXp0k2K6JVjMG8
ZSIkjGT+ef+phBJas6gXN4mSYG25ex/vsBJaN9N6dJM4CWcqps81+S9DjgNV
KWbSJHxKjnv5M0AFtbuWxedR3iE3/W0wQQXtf1oYzZQhwYmpFbiuSAUlxab/
tWQJCdVT1wTq8yqoUStsw4gsCW5tSUsFN5cjT/by0UIFEqDL4B/ziRVo4O2S
QV1FEloDwghHLVUUaUrvyqTM0eT69rmporT5kdqLSiT41Yf55xeoos6MN1mh
yiQQfnoJlcFqKKAt3N1UlYTTASEiPgwmEkLgplzK4pLN2XXARLF5O+3U1UjY
J80mBZFMlBu5SV9GnYSQYrfUDYNMNKSgSiOZJGzb/i1nW5AGCveoKXqoTcKr
lLvOzRxNJFL24i5LhwTm6zlzzzhNdEnjScZNyhJM6Ttb7mmi4pEb8RdYJMQ6
3VUswppo8kIEO0SPhGMDrJawGC0UXae2xMSIhEHWEe6pcm00trB/4QZlJSnj
JH6PNgpa9e/Ib8YkyHi/ut3D0EHbs7Z+JCh7XIh8fnWnDjKMjE8pMCXhydN2
x2BxFsp6wDulakbFU5UaV2nBQko9mhHnKX9OUrCuYbOQiMuLrcErSXg3znQm
nrNQm+boUmMLEsL5WfuZ0bpoi/f6RTcotzt4nw4o0kXV55PGF1uSsFBuFs7t
1UVFP1mfhykPrnL4ae6sh+IafK8+WEXC5Zy/DY7p6SOro9XKRjYkxNCaOHQ5
Q5RfKMfIoNxydFJr1zZDpNG/a1rKloTsk57Cn1cN0WK36XYBZTvFZFMFLSPU
q2OakW9HguHVbKaUkzHy8Y1KWr6OBG53GsReNUYNybVR5yjXl5W8SP1ujP6d
CfDbv56EglZj+4IEE7QyPk5xEZBA+/8xRf8FjE4ZDw==
        "]]},
      Annotation[#, "Charting`Private`Tag$362263#2"]& ], 
     TagBox[
      {RGBColor[1, 0, 1], AbsoluteThickness[1.6], Opacity[1.], 
       LineBox[CompressedData["
1:eJwd0Hs81HkXB/DBYtgNTUueHTvRGLcxYj25RecsHk/Zcdt2pfBIG2uF1YYu
Lrn22F0q+6qNDVlaUgmxPMY2tbG5JEWjUSop2bl92WVojEv72+e8Xud1Xu/X
5/xzjsXeLz+O0aTRaLFU/z2rFtJOuYxKYDTxhy8azilhWEz3qKV8qmnJeqZc
CVodP7w0fiSB2FSnD5wqlRCbLnSZp+w0lmDXVqUEHk3nacuYBHxW9l3p+kkJ
Ar0ztk7jEihzz6GTRiWIzFpucackoHT8R+uRbiXo+cwozZUSaLaPP35sWgnp
XWsP7WNI4dPtrQ90AueBc936ZK2DFKZ9Gt7WbpiHgKSuG7v9pfA0qLN61XAB
snboGcTFUb5/pD4udwEkzd6zB/OlsN8k78UO5QKE+1opR6ul0AoVIpfDr4F/
4qRB000pCGOXJ2Y1VZAaohAWPJFCSFtySGixCuq2zRW1qqWQbHsvxcBhERgd
5I8JExlc59abrAwuwtLzxMScD2TgEG2a/uKQGohnqe7RYBmcaw/yu+m5BOsZ
ba4HEmQQUzjSkaC5DP7MrIJfv5FBzu2CylTpMiyN3ZHnXZTBAxf9mYVnK/DK
eI3Et1sG6N/9e/jDVRjNU2lEvZBBqYTvMad6A1r7xc2HVmUwrHO/4PJJGroe
33NMaiYHDUl5zxYvDZSGfRlz10MOgZsbl759rYGiCwcmGkPl0DJw+s/tP2ti
jyUrXZ4ih6eGW/2//V4L594XXuKUyOE9vjwwL/MtrBh8OTt0RQ7fg0JzKFUb
g1tawsT9ctD3HMyfq9TBLWsPfTI2Re3f2xg0OaSLm2omE920FVAXH1lyyUcP
f1SIz+uyFeDd09a88kgf+Y3Cz0e2UnmLsOF2zjtIqw0KWI5QgGpJ/affcQNU
GIt6LY4oQHhjhJ+8wwhDvZ5FdJxWwFTGGVFX9lrsK/3O4NI1BQx22Hby5xmY
mugRWjaoANbGzJyhvHfRLq2oc0KhAKsB3VxFmgmuVw212egR+FiemZBzxhRz
nSr6JywJxP271D1ag4luup+t280hcO10+R3hO0ycfmITMUw5uy/Yy9KUibsK
W8ktKwJdMeInOpuY6Dh+x+iCDYGLL8secSOZOF6kDo21J2D1CwlaEjDRU7Lz
pcyZAM/pmONUhhkuVDKW57wJXKnr/13AZGGJtyPs8yFw1n4X93MbFtpPBeSK
KJ/pZ20w28zCaN7X9J99CQgPGLhWBbJwoPPNu2l+BFwm2+iMXBb+OKrgqbYT
cI/dtqNGxkI+oydqOZjAhgRFRvutDVhTkN71VhSB5/81vRnUa44Gw4b7syhz
H9DCs++b42HWBYaKcsc6/hfto+YY2D4QLd9DIEafs+QmNUe15H3a8F4C8SGF
Ld/oW2Aw/6bn+VgCaqHbd0mBFrjK0G5zTyJg97R3KH7MAndVnbiYlElAM2so
mLzNxmqtAtMpylXjDdE9xmyUxaYXRmYReP26uLR+AxszeHFx/GMErg4Flx93
ZmOV4EMbuxwCnF+j1DXhbJwSKete5RNwFoQ5pDSw8aBeeF1EEZXvcWNe3WmJ
xV9Z1/qfIzDzoDZF1MtBQU2qkYCyVs3W/2wWcVAi6jpqW07gp8Q1refHOejr
uieIXkHA11J199QCB9VLparfKgmU6f828crSCuMK9D/6sJpASW/3zL48K/Qp
JTOu9QRygh7TtLdZY3Lflt11lC26BzovfmKNleqvu00uEXjskBuwM9oa1RFW
ZfOU7fvEViNHrbHJIsq75QqBzy7kGn161RpZl++fdmgi8Etv8ELyehtcvN7i
zmknMF2yuTZt1gYXzh6mV1K2M2RH3dCwReUBL7HJ/wiIeH4jJmtt8Q9OTwq9
g8BuwvzX7CZblBQ/bpQLCNS/8Q2ITLLFh5EaVteEBJo3PnMznrbF1pVABtwm
MJmfv6Zi0Q6viddNtFNWZWufndTnYlPzaKNjD/W/amaGlxkXL8fsDdjYS2Cx
0bmNDVysvptaqN1PICHlRVZ3ARdLKspX79yl7t+1UpRgYo9JXjJZ2AiBhhN+
1XQ/Hoa80mnto5z93C4sMoyH/yxmZ3o8JMBsT1npiufh4pMIQzMxAV2jNwd7
TvIwP+Oe8/goAaXgdn39Yx5a0D9aFTwiQPt/OeBfyUgtIw==
        "]]},
      Annotation[#, "Charting`Private`Tag$362263#3"]& ], 
     TagBox[
      {RGBColor[0.5, 0, 0.5], AbsoluteThickness[1.6], Opacity[1.], 
       LineBox[CompressedData["
1:eJwV1nc4Vl8cAHCjlMiWzSUroRIZ8X5PkkqIfpKUmYwSklFCZsoMDaNEQ1KU
EDIiooxEZSsr43XfWyFZ8Tv99T6f573PPeee7zrSjp6HTrIwMTHlMTMx/fvN
nPW7tqNrHJZV+wyaFPhQe+danWzs2uTLT0YV+RBrWdqwYPc4OBxT3smixIec
L1bt+I1tXRP7RVuZD6kwsfUX9o6D2N/kP7lb+dAr9hubtn0bh/+eHZ27rs2H
PosXvtk8Og6aEwubrhzgQ+y7f8wQM+MgTSrpMjz50MVaXn8nvgm46CzRr1LD
h+QqFRKyVScgaWOWAx8PPzLxqH1tbTQBbaGqgy72/Cj4P3YuV9cJ8J3m8+Ur
50fjBfpT5yImwGNT7RMlfgF0zEB+puveBEx9eWiV6SeAjOMTuJ5XT4Dbl688
4X0CyNecrIrsm4AwT/+vESCIHu2bji1amACZv1WVLs8EEV8Z4+fgBjoEVhPe
+8U3oMWBM2dC1ejggtJ6LGM2IIZuypoAMzo8NVDl/LxWCAnxvdQ8606Hsi3C
H16HCSEjseDImmg6tEvzLRhzCqPF3qbJ8Bw6PBqr3j6UIoy+C64fN6ijQ7DE
5Nd5QgR1hc8x2w3RwT2xJGOxTASxnu4s8F+mw9m//savTUSR5mX7SxPikxDl
fathZUoUTVh5nmzRmQSHWv8brGli6PODs4PPLCfBXfWDfoS2OGqQlbw46TMJ
jY2G5K0JcTQtUZUrlzgJJc//qLYlSKA7H4an2p5Owq3qM64C2yWRWWGhVWfj
JHx5l6ruPSSJdvL6W/SOTsLTXbTKsVAptOX+yBmt1SToXbtvrMVPoCyy8+6a
jSRwLdQI2toQ6GnUnw4/7J5NFxMcbQn0UkaIaxT7gGdCmLMdgZqtLAPrZEn4
+IbR5u5AoNm6z1ah8iQw77RhPneSQMZ32ngXN5GQE1a74nQG/2/SFE5tJSHs
SKdeTyCBmCfor2y2kdD0VN+nOYhAnBHrppqxW7roHFXBBJJ+td/+iRoJ6/Wr
j90Nwe+Tf6frqk7CYMFfZ+sIvN/lut+DmiRUp9v5FsTg/59VuXyhkZCSlJLS
n0oghWkLVlMgYXdy0nxzGoFYNCcz6rG1HwiGlKcTqKRKqKMEkTBbtXn+xh0C
yXzwMkjTJyH5StxFlEWgeVJG2s6QhPzqA5WncgiUrRTVM25CQqyyTh/HSwKF
ekj4OZiSMClind2PffxFIW8P9nWtJM/8EgLx6gzsazpIwk6VbQvGZQQK3K9d
kmdOguSZ7c1BFQT6z3Uy2fswCWs+FUPeGwIxZR80WTpOQqWfALvOBwJVl+gN
u9uQwHoiP7ofO+T95gv92PaaU2whrQRaIdc8rLIlQZb/E73mI4GWt1cvhdiT
cLZtN2h/ItBizdanq51I8EDMfL87CfTqk6S+H/Z0H/U8qotAAd85u0ax920O
1xTpJtDC2gnWdydJCAqpmNXqIdDcwaxj0S4k+FiyiJ3uw/Hr5+XgPk3CFzfO
kZQBnA8/VjIvYXNXPnYVGSSQHzO14yf2ygy9OgX7t2yjY5s7Cadi1MeShwg0
czrsVbIHCYRv7ujFEQL9mp9yE/Ym4cqr4RjecQI95xhcuYJ9SdA0PxjbS6L1
xjz2ukqzBDr2T/SkpuccCfOLL6OqJghERZ0QueNLwsPj05uPTBKIFPz8TvoC
CU4KzFxGFIGiabIK17A1jaXLM7EVXHwil7G3zSlKzmI7lgro9waQoJp9g+nO
DwJ1Wx8uvx5IApOTDm/vT/w94Q9FWINI+D42vVfhF4EEnv72P4ud2N6wyRvb
7O8NddNg7CqDCdYpAtXf7chbE4Lzk4Nlm9A0gZzeyXP6YUeLrU6zwmb55Xdq
BHvlEP/9FGw9fSGFmlASLtcXJwjMEKho5EhmQDgJhrW3nixiH1qfszyOTXMJ
YWz7TaAfGnPHj0Tg86Kk65yxlaJSRNQjSRDybN/UjJ21qTuJcZmEEaHQ/MhZ
AtEObfp1LIoEkP545jl2X8CFg43Y68Z2vezGFm4W4Xx0hYQZWn6fwh8czxm3
U4JXSdjo/rLEGPs/iVfvwrFFYpYEvbDjPawj7aPxecyaW77AVr6VO/wB+9xO
Z4027MbXC7v0Yki4Yf8mkcJ2HTfKfILNpTzqtm6OQKt505dFYnF+mphVyGLf
0548fgU73CY4Sg8bOe4sn8X+20++t8AOLOz1/xRHws0a//xgbNG+zR274kl4
VRBlkohdsipQ/Tm2z+bXNvewLVSakyQTSGjTvNFfgD11WPxXLPan+ktNr7Gv
BbsfXMR+nz8t14yt+qgiz+0aCXufOk12YDe3cnJ2Yd902CM6gO02d/yUYSKO
n+WagjFsNum8d0XYinOi+QzsB/v/ym9MIkE45Qf3FLa+t0lkInae+/TnGeyB
tDvDK9i+15IXf2MH1zJ2eSSTUMCsG/bPYqReZh+2+70jLtPYpQLxy0bXSajT
NHv8A9tS7+vxMmzKLd6Qjl3H9VBq2w0SbDqyrw1hqw2cHsrBLqr2GuvCzixQ
e0jcxPmw+9u+Fuz14fMuKdj59OEX/74/wKJaiecWCaElHhufY4/LRTGisGfE
PFIy/q33x+T5Crbn0gfumH/rvRM4559CQkN+YJTvv/XSejV+YBsu2P+1+bfe
6XtzzqkkfNjg5GmAzaXnVv4Vu/Gpe6/iv/hxbQ22TMP9/bMdcGDTv82iD9jC
QtKpkzg/rAoqWQ3TSbh2Omn0PfZ2iwNXNW6ToGWx2iIEO1OOzzgPm2Ku9bTC
5vrTxSV3h4TNMzl+qtj0VOfrAhm4npIs9D7jfLY6rXIkFnu64f3cfex63RmR
VXdJ4DSvv3kW+9630LvT2Lck759lw+Yp2Od4OhPXg7l8bguun+Awbrlh7OBC
v4ok7KNyd3Lbs3B/jyo8uQGb53RpccF9EoZcimJZcX0G6146v+kBCeNStYfL
cD2T6w13ZmF/H/866o7d8PxT9bWHJOyJBqsW3B+CZ6kmz0ckyOw5qnUO9w+y
oTh+DJujK4FFCNs6NdDcLoeEF3N5YaW4/2jorus0fYzjteiZPoP7ExkqN6Ty
hAS/1mOUGe5f1v+RDx5itxcqKQwxCPROttBF4ikJO3gtWc9i329ADM48PD8j
bW9Hkfj59cfnJvNxfqRu5E6hE+h9ShJX7gucfx7Fg7tHCSSuVdAkUkjCyTEp
09LvBPLobL1yFXs6izVGCVtgw3pWtyISaiYMPNbi/m2bHPVH4SUJ5jYf7j3G
/X4mLnDgYRkJWx34mEPwvNirkn5H8BUJzxog4mMvgdKay6wjsZPqrpdIYgPH
n89O5SRIF/vLF+H5E33l7PuNlXgeb94y+aaDQFLhzi+yqknI+PhX1wPPN2+Z
SE/eGlxPRxbfpeD5V1dzXzkUW3rVveFqPB9PMQ1m27/B8/+NYwV7C+6nQcfS
pepIeH2/7HXQewIZnTeLuNNAQuk9AyVGDYF8z+hYpn7A94NjyVo9zwmUUtzq
z9eK6+HJnFPqMzwv/zqlxmA7C8TbHc7H8zk+oS/oI86nKyWFtU8IFJs/4ujY
jufZqleXL2Tj/PoR77m5A5/f7LV9e/H94q2mbOID7Pi3K/Nt+D4yfqnshUQn
CUfrXhodTcH9h2fkN3cXCVmSAlU2NwhUtlU7cKYbv+/GcIpeAoE+nh2+UtlP
gn+ke5BlGIGmy87n7vhKwnmtU+WP8X1oAwtX8zNs+rsLrvP4vnQsSYv73jfc
D8dvssZfJNDoi7gblwfx+7pXjcf4EOjvtOa9g99JWNyzWNKJ72dKfrHlg+S/
/HlbkLoH13fshc5DDHyeApLGqbsJpHPPeboWe9Cz4tyNXQTa/wFtzqZw/aud
tw/Xw/1d/nfaqZ8kfDONcdHQINDDDpuA6Wm835M3x35sJBChuUV79SKeb5x7
KKu/UkjRRPywH3ark73T2TkptPUE+9kxbHEjV9OwaSkECcM575fw/hON3eIm
pJDt2C3h+GUS1BnNCvu+SKHbt5jmNrAw4PMzYvuBJ1JIaK7tpSI7A5JZnv1w
NJdCS7LS6bewxVYrOd45IIWGzL0usa1jwAMrnenWPVIo/wnXvhFs29osGwkd
KWRgd6D7LicDvpZfarKSkULe9XWLG3gYEFJ1o9XklyRqvl6CVgsxQJ8e84vr
qiR6UcMm54MdLPdpZHeYJEqhDrMP//NhXluvi5LoxL6ZtmphBiSOTbU+OyOJ
Fha3nggUZcBsg8fWd+aSSOFEbuS0BAPmTCLHrIUlUdi2O42DsgwIe3d1eTxD
AmmtOcFvLceAgYLIWOubEojqUzzejq22Py6gJk4CHb1SxHgjz4Am+dsOnoES
aOu3Jp4Hivg81I3fGx2VQN9iFyydlRlQ4zoXvsgjgXTHjwzTt+P1gy4FyZwX
R1OVEson1BkQ18TmtMNDHOUkD/v0Yj/JkeQFJ3HED55szRoMeGRjka9qJo7o
Ny5vytNkwFbrzLDLCuIodXexp+dOBhjtaVYQ/CyGZjP4lqb1GaCgO553Q1YM
JepvBafdDEjbvcXrr4gYUh41CfuMzdrymvMYtxhyULm6ttgAn1f56+Y/86Ko
uXxFwM+QAb8E+beXfBBFWV2kytx+Bqwro4sa+4kiY74GuyUzfD4tAYZvK0XQ
/ciLtavsGBCqXJgxoCKMuNq5Twdjvyxp0M+QEkbnJR/wzWHrDXf8PsgrjExL
mh0m7RkQKUheT5gRQgvjEkztjgyY9BbhC3klhMyMq3XvOjPAQEXBZJOBEFrm
W/1S24MB/I+zVipNN6CjmfE5HkEMMH6wNsxfXwDFeStkG6UzIEfHOZN+lxvN
VxZqy5UwIIam79dXz4Zmb51fm4Et9FBNxTeTDc2c1evcUMqA2pCthfwBbOin
XIPP2jIcv+ALASdU2NB4XM+zyVc4XrN7tx25vhp12DDLv6hiQKN6lk/PiVWo
6K8pH9QzQONbvGgVBwvy0KPTrb4w4FRpa2Oj/CKYf2creo+91G+vtjy6AOpx
G4N0OhhwsZyh4/RoAeb7jnOLdzLgztLkw0bFBYgIbN3+rYsBbUzNQnyq85BW
XhR4so8BKpn64gK7/8Bb7Utc3sMMKBwMeMOfPg05g+mdQ9j8tALuesdpiL5a
mvnfCAN8569+r1SaBrPuX2oa3xnQV6ZmHVI+BT3nnY7MjTIgySD9vN3AL/hZ
sj8zmM6ABvYtgYuaP0F8h4BazC8GFPeZBkka0KF/Jql2HvsDF1vF4/EJyCjk
Pew6xQCrlMsxnXETILWN+/yeaQYs8ytmSvSMg4zyuqqVGQb0v9yh7BwwBgoy
TEY+cwxwntn82qtnBMYHgnuHsE1Jc0WvqyOQc/evu/k8A1yTjp8T0x4BJYnF
BNUFBkSTFuf804ZBWXj2y/giA6ps0oPMTg6BGhfpYLPCgHij+PR2sQGYbj41
3YRdn52k7f/kGxTFTEToMFFQxmM2lkt8Aw32sUdCzBQYxlo4a3F/Ba1VQ4w2
FgokbfVu/lrqBb2FzguGbBToGNV9GhXtguVSS45i7AZ1Kvzbg06o8v9ye+Ma
CtgkAmK0t3YC+t3+mmktBTZpp9fyHOgA/Z8tq8vZKZgFHm7txM+wb7Q2cct6
CnwjNXnHbdug26Qs6hH2rpaZ8sTZj3CqOD9IiouCugeRV1sSPkJMRKobNzcF
Cu7TVyfjWuGDjOeuHzwUHDgWcLYsoRnsop00XXgpSGOzaO3sbIKfv46qfMPO
NIliZ9rYBHw1BiKtfBQ4mwkG2r55D4ftRH/lC1DgE/Te9JtsA4zWc4/JC1Lw
yMrqZHdEPfipru7PwA7bfW/+1dhbSPn74138BgpOdeyVln5ZB33pbzM9hCkg
Y4pi6T5vwLHLy0xVnALmoXotrckKmAZnw2zs5MXm9fysFRDx6JiupAQFLFss
5NcQ5ZDtZ6jIJUnhuI37sbmVwYSAOBMlRUFvw3L1qMZLCAjknT1JUKBaNK7N
51sM60bYyH7sKo23HBOlRaBc+KuzRZqC0nNRj21NC8HLvOFZ3kYK8tLljzfl
PwfmsoqHcrIUNE4l7SvifQ5JxIv0O9g9N07UZf3Kh8Ift6Pi5ChoitzypyX7
KRgcSQpaLU+BXt744bC4J/C5KupcEPYHpvZPRGAuzMZ5251RoIC/yJL5jlcO
RP12Ofwdu33yfoWO3yMQtrE5YKNIweFSx2L98GzQUd6nabKJgut718rwFD6A
oEYJbpXNFPSne4XxO2fB1MqpldvY1lXvOwyfZ4KrRukPTmUKAmKyzLmYMsEi
89BHEvtskbnoN7s70PjlbvVxFQoOOeqH5UjdBuBgPG/G/k9Ojrt+Ig2U/KIS
n6pS0Pa4T03pdgpkPvkcKr4F77/uncOaiFuwYVDaOxabvu3Nz5O+N4HZuOKQ
+1YKXOeZJDrOXYcu6V/8ymo4n4UtNDq7r4HpEdqq29gHbRr6+NZeg7rYmBmO
7RRIp62hXALj4dkfuS+T2Hky7hYVYTEgq3Lu7TF1CprHFFavFY+GNMfq4iZs
ne6avMTaK3C5xfrmEw2cHxI9Az07L8MSS85lsR0U7NeLye7hiARvrd9+Mdim
fcJUyng42NxPOHJaE9fLwEfFvvpQaO/q29uLrd6bbfy4IQT2cSlpHdDCz9sV
NEU/ugTqF+qEN2tToLW6cieXSCDk5vOyp2PPtDawL3kFADFiO79OhwITf5ZV
LX3ngePgfDcd+9Med5YLDF8IiTBstN5JwW1Bo4/rEn1gtiz5VSO2/Q6eAMae
czAkq5qeq0sBu8vVrq2DXmBlfTFGVA/XX7pIbkWsJ7QkvLsYjb3Y1J1D+pyB
0gXH46doFMjcdq2jpbmB6tbnxj3YrO5Mlpu+uMCDk391jQDnQ43uwoVNzpDw
8ZaEEqKgYMUhXFr0BKxi+74+DTtinc/s2SIHCNiptsy+i4KrUv7PxJzs4afX
JeoC9pCBmb2lmS04Zzd/ncA+TbU/cl45Bn29Iq1H9Sk478L8JO3TUTDndXn9
Hrtbc3/2tqYjoBvInPl4NwWXKWHvtxIW8KLA9JqIAQW2R2RKQnwPgeJYeshV
7EqW8C9idDPIEJ/wmsfWcPjTu3nGFPgP7XBw24PP/1Fm1u+9xnAlKty8G3s/
z93et837Ybni4679hvh7sztDRy/tBbrCaZlNeynI8Ln4X6XzbhC/cE4oG/ts
Tnv2R4ddYNJ4kXPjPgo22IYepfgBgsUimDOxq3w+391RuhOeu8fOiu+nYPnt
inRKrhYMVV6fTMX+LF02eP67Bghw3xnYYESBSCJHRuSJ7WBo//BLMnYKy+CF
51LbwL8gr5HnAAVxMn0idkqqkMPy8nUcNv9C9+vZYCXo+a+qaJ0xBR2D5rlp
6grA+bD+cRR2dm/v0s7dskCb/ZCxyoSC77nstYb3pcFrb2dyKHaBXGeBbrok
ZKV8u7KMHS1w7vR2f1FonxgLumhKQfBU8Y6Vlg2waudP7znsFOODx1Zf54cd
sXMuvgdxf2wrGg+o4gGXfiabKexxV8XNZZc5IUWV/ZCnGY5P9VGWFrW10HiJ
dy+JbVe87ZWQ1ypY+iii62ZOwT7RE5z9qsygIiOzbRTbl8PDxLpmiWZ7Tkn+
xCEKjlaeinj08w/tWp2a2AB2VmdAePynadobwZ08Nv9R4MBJNW2x+Embdt69
uge73u1HYmAlnSZbemDB0oKC4SX664o332mW7BY/PmGTXomL61IGaVesj4+Y
HabATVH3h+uuPtqrJ07dLdh2B6S7LS530Mgl9w9GlhTILckXRbe10SRMfWsb
sNs2s6gpzjbRTO8GlRocoeDxXKnJm9dvaSE/I/NqsNU+NxgXv6mmvdgVf49m
hefTrOnroeQy2kjSzVvl2LMu4HL+YCFtw0hGrNZRvJ/9xj4Nn57S9mo8Ci3G
Pux54xva9ZB2/vIzPzVrCqYHGh+4Uhm03M6S08+wRRXVs8u33KT1KVbbKx/D
84GFYz+yTKCtD3h3+DF2e9qja6ZvImm0po9G8sdxf0jivXf7cRDNS7wb7mPT
u8uoktZztHtnBtUJG/x9uo73PAfcaJ+qJjbdwTZIQ6l/L9rTVvFMSYra4vlv
fvDplTMWtB0OC/y3sK210tJlo/fRXF+wsAvYUdAlfr9X0k+XlsrKsXwNe6cx
Q1u/ZAut0YJ/er09nv+vhCtfDhC0pYdi49HYsffrT3Ss4aWp/tnYv8aBgkmm
6Zd7ZZlo9vuU2yOwN1yRm1VxJvWSUtUbmB0pSFUrmGW0d+jV0nUrgrF5dq0N
SHSp1pvZuadgEVtpYMEj1f+BnnycSfb5ExSserWn4eqOSD2rr4fTf2NvSs6w
deNx0IveYnvN24mClulbfgWs2/UqQpwjf2DvP616xLX4jy6jzSPA/SQF8o9z
OSwDH+hKbvT3nMBm6nVxc9gjqGvmc8nJ2ZkCYZ9Vz5q9t6n/Dwh8OVA=
        "]]},
      Annotation[#, "Charting`Private`Tag$362263#4"]& ], 
     TagBox[
      {RGBColor[0, 0, 1], AbsoluteThickness[1.6], Opacity[1.], 
       LineBox[CompressedData["
1:eJwd0n1Q03UYAPABwRrEy4RNEBAYMEB8BIGmrOJ5oJ0Kx3lFKFoeKfFiJ94g
KQwwEQRUvCKnpKNAxMidmhoXXVRmUpCVJQMZicARQr8vEQIBQxzQt5675577
/PW83OOXpk3KsBaJRGqe/9Wzs29VqXoEnDNXTghiIKPpSXUjd3ekIvGyBMjm
S/2Q7HcBnXK3JOY4AGUWXlfNcE/5atdPOQGByK6vqVdA55g3rw7LgFokp0LW
Dgj4ks7mwjF/oC6vppuhIwI2Pzhs/vE5ILtFTXYNtyrpTN9OBFo30C1z+FNA
u/iIFDMB6evnd49yW/p/s/bVAO1SxjkbmIDi9NurdyYAjYd1vKL8W8DPlpUm
12wFkjz/cNp3WsDF99ujH+0Fsr9tttZzi/epe4u1QE+liKSuMwJOxsZ+bZcL
5LJHCrazAtZ0pKgd84DcdZEZzCxg9pV2V9sCIOVQ/t1rjwXcoTedrysDiisV
NcfZMAzjByqsAdI4Sr7/ivtO4HbjrQ+BNnwgNUY9wbDUvStOXgsUf1ExrrRl
aHknu85wFuiFTo3SQcxwxKU4quVjoFT/o9Wd9gwbItTRJVeAClul+enLGLLH
9RLDd0Bpnm8cvMt9MqthteEm0KZ9xooNrgyLLh1p+KQVSO6vOx3sxnBYev9Y
3Q9AV0vcWsZkDE/880V44S2gkdjlC3keDDOT3dIG7wD9cibfdoQ7Vrm3tK0D
qGnS5JiyguHn2uAJgxGouP70ymhPhv1LFwx7uoA8rVbQghdDp+WSd++Z+Pw3
vErLfBlWWcU3ZvQDqdwPVM5yByWVx4QNAHnn9Omy/BjmTbR4mLlHfWrPxysY
duimqg8NApUd9GlzDGC4mG756NAD/h8xCkl1EMMXN3a/DqNA9dUlUnEwQ1GY
Zeoe95HxPzz2cx9wbm8u/wtoS23DqpdDGGb8qh7rGQOaWAhIXBnKcGNviGj3
Q6DAb4Lea1zDcC5ZtD18mvcPHX1VFsbw2msRhde5P9VfCj/MfTS1dTBhBmj9
/rXGXeEMj5fJC1JngRIin5F5RzBUfCv/KWcOyOncwnAl99bqLqtJ7k6XG83z
3FUe3gXaR0A7xjXbeiIZmgIzV2XNA2kNm2t0T/N9xBVFsRagKHdptrWK39Nt
08Um7rnyzmdzudOG2uQBC0Al6dv6N69jqC/3OLfEfdInzc8+muFlzf2i+iWg
/Aqrn9/mFv0fa+hfrfmogg==
        "]], LineBox[CompressedData["
1:eJwt2nc4Vv//OHBllxGJ6k3bKG4kEd3nPO+kSDSFZGeVmWSTHaWMZEZIKtlk
RjIipEHI3tycQ0ayfV+f3/XzB9fj4pz7nNfruV7XZb+J3RWzzQwMDPfRt//9
pG8JWdhlSQeG//clSfO6ys5liXzOeaO+ZINCWzwRh3Ug37tlHncR+c4ecRvV
W3Rw3mVpObROoZnS1ZvEbtNBdO7pIhPy+fthD+lWdMgMZeyVWqXQdr4TYLWy
owN3ZrrxoUUKLSLsjVwX8vfrwY2x/yg0DicF8/P2dLir6ynOibxBu1ErfocO
o61bm8i/FNpoW6If4UCHb8cT/KPmKLT8zSIMtk500Kg87B4wRaFJjBdK9SKL
aHbzd5IUWtpXFcMLznQ4anM9RQI5LuZWhaQLHYZbxR40TlJo3pKZHtOudGCt
M/b8M06hXdCVXbL3pMNkkVxd2yCFNp6rNHvXnw4XPB8f5/1FocnQ1AJJ5F9M
r1m3tVJoHs2Xd1sE0MFfydFwawuFxj1ppKQbSIe+kwaJy98pNLlD9yNoQXR4
Nj6nXtZEoQVElclwhtAhvztgS201hXbAXfZu2lM6lJ1oZfmXTaFZs1NZ90XS
QQH4ilOzKLTC6NPxscj0f7cGLmZSaOcKrlSHPKPD6nJ5XGI6hWZP2m+/G00H
7efzz4VeUWgVhpn5EE8HlzMWQcmxFNoNZZH5jhQ66DWU61R4U2i+9NBLl17S
QRVbW9t/n0JLf7KUUYcs1YWL+nlSaMsdTWaFqXSo5PBgwt3QetncbX+aRgfO
PX39z+5SaB1RlaUX0umgyVrd+dWMQtOk6/rU5NKht+RZoZ4qWo8nNT0n8+gQ
JuR12v4shZZ6TFIxH5m1o1/NR5lCm/PcNJecT4eHMYz18TS0/7xvTO+/p4OZ
v75j3gkK7fvJvyqKJXSouffvhrkYhab+JJQrp5IOpdij96PMFJrOpstmez/R
4Xy0fvE3RgrNzJH3wxNkzhW6b+EmCs1L99ktmyo6RG1/YOu5JkHLFYmvOVJD
B14H5fg/8xI0/o9pbq/q6DAbky1qPSRB658uH41rpsO/Ckb2ogoJ2r3LREVA
Nx1uOXqfeGYrQbtic8htHdn5747v760kaJLBesede+igxd9f1WIpQRuvbHpn
2Yv2d7auhPWmBE1POjPmfD8drnlunryoLUFT4rZ14BmmQ0sM5YIxSNC4vk4L
J0zSgdEs/ecDTgnaa9W5kIJl9PcJmtNDyeI0Sxk/JeEVOsxlKRhHJ4rTjghu
X3yGHFbfH6AaL07Lmpa56bxKh/HbDWMvI8VpBVEOCorrdNjx1XsbPBCnVQ3P
jHzcNAGXDLdsZbUWp3V7/8Eb2SbAUeOzXe8xcRpvCflngH8CeHfXq+Z/OEJb
6bex8ZGZgOhLhcHjxYdpJDWG1e3SBHTac+QLuorRBHgL5e9YT4CM6usQCYoo
Te0/r4BPDyeALd2ljzlVmLbS1Tjp92YCsre6Zz5jOkQb2cE5rlwzAYNTXTYB
VgdoHX6LmwwHJ6B9DeavJ+6jMVq15zqvT8C3AN7ltkYhmnyg0X264CQ4FQ+7
Zm/dTaPr2Jl9VZyEpZXWnkpLflpr6p2BbK1JKBB+ok3fs51Wd2iP+6TjJAjF
y0RedOWmzQlVpAuHT8LTtv5nagnstITmodkfGZMwn5X+c9CMiXYpP1+nvWES
Vj5+fCn9ax3qK1MsVRongUZX72/PWwdac7hLEXLzCmtIZNg6SNHtYqKbJmF2
o0vpgvo6cO2V6NBuRh7Qel1dswaND1O1O35MQqaJ82BJySqcNXmm9bsDfX5t
TCiZvwwneZw1u0YnQduk6C3rxAL41nXXa45NAsX03ufihgVo8FTCmpHPPCxu
8Hu3ALoTnCKfxiehcdHtkYXNArhVp/5Lm5gE/c6AebPZv1B872ecw9QkXBaX
UMc3/YXjnZQB9oVJEFvJddaWmQOPsKfX/JB59w5EK/PPQc3ZpS+ryK9auL3P
L8+CZn5N3vS/SXATv5CYVjULjiE3/H8tTUL9kNbncM1ZyMODRZPXJuFlU6qA
gucMSL0ctjnBTECk+1Oem9XToGmfkZ6N3H1q976HEdPghjmOibAQ8PW28PSA
8TR8bmc03sFKwDpH9KuDm6bBgOOg5iwbAU5GimpTp6Yg5J6xYgYHAe8Ct8ZF
NREwrtLLso+PAOH17r9dzBPAtSPtdDRymtxbJqYuOsgO2nhz7SBgxcFZ8UYO
He57rC2tIrPtFOuJukEH/lxB8rcAAf8eeSqfKhgH5d03Wp7+R0DAzpUzmrZj
kEy0v2A9SIBvZ4zdItMIZDz41+aEfGRs/1vjwWEoPCDANYqso/9oaebjMDTp
aHnUHCLgctbphAfuw7BQ06rjI0IAa5D0noD5IVBP+MGzcpgAs+ZOwVJyEBY0
Gv2mpAl40DFjErraD5voE6X6RwnYndv2rqS3Hzj8t8w2IctE5TeyfeqH/aXn
jN7JENC+3HRqR2A/qIvUUy1lCShUT+we5umH5PWavwPyBCRvYdaMM+oF9ewK
i184AUJX6WtG3F2oj2oyXgACGK6rGV/r6ITN8pOJn5GnvHZjccmdUFQh0FZE
Q9ebYW58xzvhQLO9cpwSAVvTImtqDH/DEnFgv+FZApK6T1UPVLdD2pEHneMa
BHxL8p2wrm0FH1shJ+MLBHg3RJquR7eCXl4+TyfyQmlwT8ftVuBR7FdtvEiA
yYXaHxY8reBxTqEo8zIB1/ilhkaNW+Cq5eRTh2sEcBxVOy6z7ScwpF3UWNUj
4IfPGqMz7RtUFmFD1voE9Ca2S1SvNIP3F3HXHmQNn4/B3kXNsEGwvqowIIC7
UvuohnQzrB+rXPU2ImCx/rX1AdGvsPJJOoPZlAB9t+hh/cONsNDDs5XbioCb
tQt/9njWQeH0RtJ9ZInNpYYfz9SB06YpuT//+z1tzqyaqw7+Hmow+WFNQN+W
Ep/55M8wb+Vb+tQW3f+J0fxUUy3MLM3e2ulAQKgeV+6wbA0QO1rr97sScL7z
1JuWc5/gIX5INAy5UslEcWrPJxC1cAxYR47816d7Y74STIr5lLrcCKhW2pEp
nlQJv3WvlUV6EFCfdK5R5t9H+PyiLZPVm4BOd4mfL3zLwbRehMMJOeBswJY6
uXLYPON0exhZqL0/NXDyA2BKAqKffAg4OsvW0aj1AQqGtZPc/AjYlHVBWke2
DJIP/44gAwng1JiFL1tKAL9yeObGAwI069xdd9YXQ7eb68UGZIaR4Mi5gGLY
2bSL43UQAW6sbNfVGIvhia1ugNFDAlZzhCNMmYrAI7/LueUxAVhhUnjS3veg
hfXqlUQSMO//SPJPQS7UcL3ae/QZAZ6zOV8XPXNBpt9q8A3ynpKdDcEqucDp
t2QRE0WAM8sjsVPdOVBTz3fXOYaApbSGysmtOXBM83zw8ecoH+/a6n1hyYQk
YV71TORD1S7yW99mANe/Di7hBAJi4+1+0dQzYCLWPJIvkQDFf7nq3s/eQUqf
z4u5Fyh/EkUE9x5Lh21Wxe9zXxJg2fqmUif2NXhR77scTiVALSLyHIvaayA4
z55MRvaU1ucMWUmDupyWyrBXBPTIlMbuMk4Dr4WpRrvXBECijg2X3CsgfIQH
Ke8IsFeWTpxhfgm6V4nUV8gFZXx8BtUpUH8o30Iog4APu1Rag3xS4GUdjeTI
JECd13qWlyEFdDn1FiezCOg3LMabmZPhS0wEV3oeAbe6Uk4LmCWC4Incxl35
KB9a+3e9W0sA2/ZvQcHIZSVOmFF0AvDxczLeKiAgpWZ2+VDzczB4+uCfaCHK
X3nu5jbVeJh/7NH/qoQAo/SAPx32MaBCiU/YUUoAC2fvFuvdMRDXVKIbgHxc
/uz0Sk00wNZ/raZlKD4X9uqwC0XDw6A7Xw6WExAynMSf2PEM9vqZ5yVXovUT
wXla3Z+Cw4EAO55PBJBJfPbHZJ9CzaeXEj7IVrO5hA0ZAbcZBtKMqtB+T62c
sDaJgALPG/F7a1A9r115qqUVDmoul/wT6tB+D77gNKx/AgkCdqc46wn4L4Z1
S8aVJ/Cn8PG6B/L08p/sO72P4dnfBhe9LyheZ14Z6CyHQL/DGZv/GgnIyL6i
I3n6EdyzUdSKbSbgUlT0ifEdQRDz/psz7zf0fHrvXPizHkDpmmnsI2TtbMyj
XOUBMDwJ7fb8TsBwpAaX2f1ACMkaNjH5ScAfc7/OtA1/yF5w9e9CruF/6C76
0h9+4txpmi0EnMvwpDCo+oPANwX62VYC6rjKNt4+84OU6Sd24m1o/Q8t5DrQ
fKFW/lB4KrIcxr54dsoHxu+X5Am1ExBt0B+qmeADktuG/3J3ECDu2jXGseEN
JdIKHvO/UT2QY4vcmXwfvt8ZCirvIUDkxR5Pg8vuMFfiki7XS8BnDfU3Hd/d
gH8zV1M2sreE/sS1K25wI+IEd0of6g+09N9wwxVG8x4/CxxA+bvo+HKvvzOw
rxwo2kBmtuXRZ9juDBKniztcBgnIEtefz33pBA4tg/9ZDRHg4tSeY9dwD9bm
5FMujhBQuhAtkSPhCPuoX6vrkcf6IxUdvtwFJX+TkVOjBCiJP/dqs7gLQXyP
xWTHUL5sYzawe+sAfMcHs3bSCQg/ZWp7Du7AEaeQsgGCgODy0afMJjYgE+La
foUkIPsUz0B5qzUoppjPVSNnBUlJfjxnDeeaaeJpUwRYJM789lS0QnH3N+72
H7Qe3rfFBeRugT11sLALea1kLUWp1BKcr3z7qT5DgHyIvbQ7zRICvd5ukZol
QHrm5MbCFQt41abvNjdHwBDOH3Mt1AwyCLUo03kCyiuLzIUPmkHB5hN5v5Ad
QqM5G4tNoUaSd6LoLwGMS1IJnvSbMBj4+brHP9Svw/7LbTQ0gX3yUgrMK2h9
bptOqhw3BDENwWtOyKPfJziqwg1A+ib7nTHk1tajGsIz+gChQ2++rKJ43c3B
716sBwZj0TufrKP5iPwrL2epC+Zr/rIbyHrfIzsbOq+D7XaHS/YbBLRQmN7N
XbwOnqAedIWBhD+mXO9+n9KB59EMi/ybSfiucDBmWEkLUjPJ7UHIEZ3EKdYv
1yCjulNqCZlNUaLZ/vI1KJsusOhiJCFZmHnHvKUmdKrcan/BTMIpflalqtwr
ILD4o1CMnYS7Bm8P7jl7EVYP7Y+PRn7e+29nUtQFGLxsf59lCwm6yzpGvhMa
kPWOS3UYOemUQZPUc3VQNjz/+wUHCVcqwDlbWA2OhMSVc3GS4N63jacg9Bxs
K6EneyI/3Bp6K3NVFbp4g27f4CIhsGSo43yfCjh8rlnh30aCWaFvQl/tGdCZ
294fgFz8NXZE+uwZwPbdrJlHbsH/YPxflIHNbdPjnzwk5MoNd9i1nYYXFHzP
k+0k8ATucjvCpQRNkUU0ZgESbHq+hB77gUHeJxZhR2SFbwqKersxiJm6xj6E
3Hw6x9PMggo3Ved/VO4kQf2qXccPjpOwvCJ902M3CaOC631ifiegX8xbZRI5
cyHTxoouD7XXvonr/kfCJZ4j1sxX5SEs22ZeXpAELlHPhQ0pORC9mR4wJ0RC
eLiXuQG3LHCELd0y2UPCji8D/W+fHIPZD6oXfvzPLHJOLduOQQX/GH/2XhJ+
zwZkBAnJgGbDwTe395Ow9wVX+ZqWNOprDiG/kR3FPdrutUvBvkNV9qoHSGgl
lFPbmKVg0tNIQeQgCaV3MvLH7SngezShYeAQCfXLm6dyPI/ACdab23WFSXDl
N93d8+EwTHWL6f1EDp1tcpxiOAzXgwrIKhES9N83xl2JFgXpvsZtqWIklPj5
LyksH4LRgvDrgofR/gapwiv9Q/D8oXZKJPJbKTs1kdqDwCY3dCzgCIpPvpXl
LUkHoC9kWctcgoQ55baKft99EGlS+aIXeTejyLgL0z5QOxE4rkVB73vtUQKd
dy8UDvG4qUiSwKrNkvhYUQieKB5OEJMmge+eGMWsdRcob5seSUK+xP7aN5h9
FyyPFEjuOkrC1doJqzPKO8EsnFbJLkMCi6Pt4eUv/EAd1x6aOIaeN9g8poSX
D2bLhSRuypKwVvir+J/9dnjzdMixC1n75XBoYwsvbAc7lqbjJNzBbvR9TOOB
iWeBhzPlSfi1yCEev8YFSVbqDsInUPwE/th8cY0TtE7xliUgnynP13Rn4oQq
IkH9iQKKv2StF65iWyH29Hs7u5MkPI2YqSc/scKFXe7FY8gbjNUx+CILME3T
NhlRSQClMr14WRawj2uKuISh/TDxu/yrgglE7CO66pHv/dQUvMnBBN1ndA6d
wkkogmcsBoaMoDoz9P4ooP195q/MsmMzrH9+u/4W+eZyobKV8yYoeG6ncoBG
ggabwPuMXgbYq7rSwXuKBJ81j3I3pw18IZF3dU6JhCMb6w92X1nBw5WkwfQ0
CUEpI14vbJZxiVEN31ZkirDN7YnQJdyYEsz2Xhld/+vqXsHxf/jq97TzwmdI
mJEvup8u9A+Pcqx58gy5K6x1UeP6At5UtsHndBbVk9DdBpKD87i5oZDOKLKR
y+ba3VLz+CbGk/FaKiRMjZRLu/vM4XJqTvvlVUmgVzvIbZKbxZM7CMriORIS
OC6umhVM41SPLXcs1VD8FssLRSZM4W17xQo6kPO9A03dQ0mcw+KmYsl5EkSO
Xur2CJnE07b4eB5WR/vLkRC6J3oCP5WVWBmLXOCiaBj0lo47/f191k0DPV8w
+9WW4TGcJ/Zf8ASyhsPsHRXOMTyDuuOr7gUSena1PX1LHcUH/C5dPXmRhGr5
6gfW2cO4Om+d4eolEsbSuLxS+wbwsffDKdaXSUiNVHwupziA+17fPNqNPOrf
IUCL68eLkjDr8iskbGKa7RJt7cWvKN/Iplwl4eg8b5Fgfg9OjLnMJiDrTP/n
UxnfjR+QKnDx0kTx0eDxbTKoEy//+aNsChnn5S4YCvmN6zhNrxtcIyEs0Oao
VWwH/rj8SABokbBLFzfZ09iGL55PDmfQIcHhuXek5MMW/Ol0Ras9Mm+QzXpW
409c8mm3wAAyk9LVF23bf+I3OwUSP10ngSO0mPts0Xd83fP4wFFdEswVeTpF
eL/jMfuvHkpBZlPZ8Pw00ow3Wz5J971BQn8t8UnpYRNuyZFBziKvDap7x1g3
4ow5X6Rv6pFw8itDl/T1BvzEP6ai0/okjPzJP9x2sR5/GeBezWRIwv0ew/3H
0mtwrp/cVl7IP+qva5rUVOMue1J5F5H5dk1PfRqrwi8UNRlPGqF6Iybz+KPq
J7yE0ZjdzBjVi7r5ldKASvzQpb85vchHbwkxnn72EV8eF2L4aUJCmRaNj6vt
A252PO/1+ZskfO6Z8px+VIZ/9zl7sfZ/lu19ZnOxFH+12y6x2BTVV+duCYW1
IvySeiX1hTl6H9r3lq+j+XhZjObwTgsSrEyyJGRX83CRkfFHEch6xi1k5H95
+KonT1eAJQmdn88UfHDKwS0aXvluIP8n8ss39GY2/pNf8YjrLRTv120Opk9k
4q+zTVytb5OgZnEk/PThdzjv6sK+UeQK0bFcj763uIfqo3pDKxIuX6InSaa+
wa8M5AtctUb90ehgcbZWGl5OUf3YhJxUdcHP7PQrXMyt2/ysDcqvVBZOY2oq
vs7LXKhgi/KFKqBOuZyC3zKM1c9HzhT8FrPVOhlvfUdhptiR0ObMHqgWnoSn
K2tp7rNH8f65svb2bAK+I3xiJRa5j6l4/wGn57h3j9fL7XdIyFnqkby+NR6/
5vR6lsWBhG9pv2WvW8TglVUn47yRwwZDjcslovEj3N9PLSOz3aqWaGeIwhne
LIaRd0kYYvMSf/fzKW41H3LCwhH1Cx2lZNlvEXgbbX9/PzJv1r6vPB3heMbv
c1Kt91A8EvfNX3GE4QIivW0aTii+795Nz7F9gvs6OHjVIadmr8pnd4Tg2lvj
v5Y6o+d/3ZrbNhqMV2lL3ZN1QfkSFrZVJTgIl0itFsxCftTy9kwv9QG+GSOs
kl2Re0eD7Fr9cZtg7+3/uaH8Vo+vmC/0wzt+8ZVFIrO8DYwufO2LZ9liW4Lc
UX/Iic3SyfXGd5X9yN3kQUL6iX+Dq+H3cX9W8+vuyIKnd5e2dXji15OevLH1
RPnRyhDY8cYNT2EM2DmKXGjBwZ0s54pPmLsH6XuRoLmmzSvS7ox7UCwt1e+j
/VtMqCfV7+G1YQYd1cjUH6MSIfscca55TdWT3qg+ezS8T2C8iyeVnhI74oPq
18Wq1KN/7XG60ImYZGRNZ5Phq5vtcRkfSbZdviiejQULL52wxatV/htn9SMh
RhTfPTd6G+d4x6NzH1njl7prkuEtXJOLrX4BOdShemMnaYGPts6/HvEn4af9
q3gDJTNc6sSkgH4ACZZJh64psZniLvEDD1qRfU2NQoT6THB2k2aL6kDULx4n
lep/MMKv1Na0Kz5A/WJ+tee6ryEeJ1amkod8UvdI1JPX+rjE9GvR5CASXPL2
HBAHXfzelcToncFoXjQL9p3P0sEr3keyhiGnx70b3nFcG7/k4TPm9RB9vlm6
buN9TTy2z1l7ATlui3SkvNJVfFDJts7mEap3bbvG0vmv4HfZb7zWC0Hz0z6K
eN3QRfyD9WWBVmSWP9u66kkNnOm7yoPzj0lYDhhJruFTxzWO4f+qkC8waWWI
a6vhUVGyFopPSFCqcZ30zVfF+5aOtOcin+DskDYRU8HF9PerHA5F73c1/Ord
gjN46UEu0Z1hJDh/5vgsynkaZ3zAFB2KPKim9uZO+ylcfWKZhTWchN5SJV6F
AhoeqTHj5IU8UT6fQCgD3pMzNvoX2dh/k5uBEoaL8PVq2USg9+Hw1yINTuK2
zq2fh5HXlMxd22MUcAb8U1rLUzQfsNxYPmIgh59LLuI/H4nuH1M77DMqi0cw
ZQVWIU/27d3BGXgM77RIXVB4huJXICLg3kkZ/GBjnHkucpeiQbAT81HcWjK8
TSyKhLqtLM0ltVJ4QfiDs0nIO4YXFre+ouBndRxFQqNRfg6059XVH8ZDy25H
scSQsLCzmoqzi+Ede4xZvJB9jT/il81F8P2+2k5/kaWILxS13kP47RGNUetY
tH8zaX0P7Q7i+arKWsPIV+181UN2HsBX3yl+vhGH5vEuRcOe9n34YwfRNLV4
EtqHq84cEBPCS1/e21aKbNOie34O/w8fb612O/ychHHx5/vZHHfh/Cy8IzHI
DbeOHHtRK4AryxtdZEsgwS6WR4pbhh93sMwqcUa2vIm11hbx4S9iVw+OIRuM
/Ww4e207vrwSs1ibiPqF3K+LQj+34WKUMZPjL9D1F6KlP+hz41oGx7+mIgv3
/HfTncqJ+4f6yfMloXnbcPj5SXwrnlv5I9kPeYs7z5V+I3a8d2YvxxzyS0JP
3yqFFec4aOtkkkyCvZCY9QoDC24ZsOX8qRRU7xP2O0pwMeJRhTrvc5D38UkW
Py7ZhNeMpe3d9xLFD5WDuOPOgM/u/BscioynMxuOpK5je9VOz68j3wtoGPFw
W8XU3cMNbFPRfsQl5kreW8bcMvrqe5DTf/46nxqxiLVxeSR8eIX60wk1fSnK
X4yJ1sAqkUaCarNZEC1tDjt6Z6dDPLKcqpQuu+IsZpBi3r3lNQk7HQvUf4z+
wUJaCs66IXPF6DfPX5vGSpkYc+nIRQHy/hvsJDZ+/PJ/19+QQFDDsPHRCex0
DDkt//Z/89VX18/bxjD7Lyd1XyNjUVugW2cES1wOruFPJ0FZQalva+UQ1iTe
IRmInGrpxq2kPIgt64nE/kWuLL9UFTLUj4k9cWQ0e0cCZ6+Qg8yJPuzaxyqb
VuTDb80NTDu6sZz9hkr5Gai+TVVh7rEdWO+VzIwDmah/vK1Je1rQhnH4r/BH
IDse9p4TnmvFFN+f89mUhe43WshecaUFsxiNnrRHNr+gkLDtxw8sUmD0Wj/y
q+KQokWr71iVqmzlxWx03r5UVDuh1Iztefc9UjIH1UtRD+YXb79g6t17NhKQ
Z9I0i6MT6zA3TptbnLnovMNy2Y9SVou9wctaPJDt+nbgwavV2C87dpxA5u2M
/sFkVIVtTtZ+cyOPhKzLzvvEhiox6Z+veBuRgznXFNVZP2Ihskpjb/PR+bel
bjxYrBQrNQu7vKsArdeU6zn+TcXYWFRvGTrCQey31fkhpkKMr15CZBHZ75OU
ZZl0Aaa05BZm8Z6EzfV/uxN98jD7I1+W25AZtIW9P8/nYIk3BMzOFqLz1Rhz
rQJ3NrZUnq8gXITmEym24O/M6dhCtAtbIvJiZ7qZfdJrbP4O1s5fjPpR4Yrx
jP0rbPb85rRQZG6l7S9bHV5if4TrHNlKUL8TM2VdSE7GpjYenfZBVpap7d/y
9wVG/L7Eu4x8nm2aadPsc2wif8eAQykJ7EL+r6/LxmHjjzuzJ5HDJiWZhQuj
sVGLF16mZWgeaj+mO3XnGTZ8ylSjB3ll6fSDPJOn2OB/hwW1PpBwakTUqN0v
HOv7S040I/fOXJBRSQnFur/llaiUo3hedAm3fRyCdb51DqpE5vzuPsZeFYx1
+FG1FSpQPrSEH49SeIC16W8SyUNeYXfxFpzyx1rlP88f+UiC1hKtXKTTF/vJ
86j6JTLt4ofQ94ve2PfJixGClST4X6TG2Dz0wppr+YyfIb+mTuotObljTS9+
S3F9IuH09vdOVtkuWINr4nogcp4uh0eDhBNWf/Xm1w1kdZ+o3OLxu1gtRey5
SxWad7ZKnrTouYNVsZK3Z5CP3E0695DZHqscyFW4XY3yyUDU/HmxNVZR5sQ2
hMxfq9cQV3oL+/DsZPuNGvT+IU5KXOwWWKkdQ1or8qrC7rHM56ZY8blaR41a
1B9lv+T8tjXBCg8+PP0Z2XU3F2OIqxFWsHaBFz6j+e6cRlWMrT6W1759oAhZ
2aHZ6uxZXSwntyNbug7V7+qTskJ3tLGsRwleb5G5+DQ5/oxqYu/MTDQO1JPQ
lJ9Vci3pCvYGRAXjkb+OxnpGR13C0nYRE9u/oHlS8bSe0gMNLHUupyQEWffS
mOrIaTUs5eu9IOYGEpgzvjUeuq6CJb1W1PZq+F8/q+rZXKGMJfpsCP9D3tWw
m8fothL2/EbNvF0jmiekjcTGtGhY3PHg6nHknS37B+aXqFgM94UI4ybUTzt2
3DuTqYBF0XmNO5GHXrx6ufFBDousbpe6+pWEpSMzKY57ZbHwhOfrjcgvn7s6
ko1HsSfOxl+Vm0kQenW8XOSeFBZyWeR5OfJm4VXG9/Xi2EPxydty30j4u0Er
6w4Qw4KYcxSykbt3i0rRkoWxwD5HNrHv6Dwz9r0uY9tBzL9EoT0J+XLKw6a1
hn2Y79P1V7t+oP77o+c9Y5gQ5m1T7RiB/Ke5410tw27MSyXo9NafqJ/ifUf2
dfFjHvs1eP2R88hRlWvb+TC3FZ6BVeTbGl8KRxN5MOdfbdn3WlA+59ztnBjn
whyz472mkHm/HPikKrAVcwg20rBoRfOqvCpltYQVs78pLNiPXHu9MbSkmgmz
xSYmdH6RUBJ0K/Ot2Gbs8ghLwRfkYkmTF8ObGTDZxwc9FdtIuMbZOBIgv0rl
P047+w5ZpXeo9WfHInWpW49bsB2dl0pGgm71/KV2+7t2hCDXlDx5d0Fxjloh
EZW8hnypoPpzzsgfanJr3m3bDtSvqivOR2aSVH+Pb8f6kA/KXJF/tHWCanGI
WL34m4T5Dc+W8+2jVLUmts+VyHrRfwQMmYapEo7CoUc7UX+L4zZ8+2CAyi2o
pJOCrC3I8DAkq5c6W22wf3sXqq8s+LHvrZ3UViv3CT/kiq9P995zaKcWbY/J
n0f+2FhWFObaSo0rK/Aw6yZhm+D9+c89P6ieN3+caUO261R3BLFvVKOtU1wq
PST8HvTe+Um4kaqUv6WjCDl2Ol+vNaWOKnxDNFmsF523FDmTjoXVUCfSjY5t
6UP5xXl0dwbXR2rOcmztJPINu4CZB8ZF1IiUwid6/Wh978iOXjhdQL2n1qL9
FZlRXqBj+VEuVTGOYyJrgITEtzP7PtLSqUJKh/P3DqL5Dbu2tzMzjcowccYj
DLnqZKmm5dOX1FqF+1wOQ+i8yZNcum1XAvXNQHz7IPK3ivW0es5Y6sPg4qSr
w2iezEy3Knv8jHrp94zM8RHUr+cirzz4GUrtdDHVXhxF/fI88db9sA/1T9G5
JK8JtB/bymVe7blJFZTjk3k0g+bjXsYzw+8OUnvmI6qXkL+WMT0JdN9HTczn
uWY5S8ImW81T96P/o+49yu1yZo4EhR372MOUt1MPSGyp2JgnwXohr/Pno81U
0QMMao6L6P63Au+zKveflOEijPU3SNg/fILel//0pOpodbgU5xTwHlYdsLg+
qOjZIMRNEZ8C6+VV5YWp5BMTolYHDqtMgYPhptvljbdkBV3vCqQhczXWlQSG
ashqNLhzHFSdAicTh8IbQdKyOdYhC4LnpsAnIV4oTWLumHNuZsO281NgkCt+
Wyjc4RjTyT8OixemYCBb8naMtIaM0IV71XVaU+C3IY7Zr4pIXXjhWaysPQUq
nkUvrkmNSnr/Ccj8hKxza2BiWPOl5HBEVHSZzhRoHZ9+U7POJ5neXmSVrTsF
FQ+l6rSPt0rIGS9vjzaYAp7CO4fLz987bJm3mZ3PcAqExifiB5boYrGMW9fD
kE2tBxK7LDTFVl/9N/7QaApqbrizcZgyiVZPUD94mUwBI//00oB14MH5k2dy
V5Cnne8bznkbHBB5rJHmchM9T8VSBv9T5v0PpQzCHEzR+03UndGMcBb64G0e
MI0c/uxRnk7r9G7yh62btdkUdCVr1dZo6QjsOehsR0c++PCrSsbjozyXHO+b
mptP/f//72Ng+D8VLAfa
        "]]},
      Annotation[#, "Charting`Private`Tag$362263#5"]& ]}, {}, {}}},
  AspectRatio->NCache[GoldenRatio^(-1), 0.6180339887498948],
  Axes->{True, True},
  AxesLabel->{None, None},
  AxesOrigin->{0, 0},
  DisplayFunction->Identity,
  Frame->{{True, True}, {True, True}},
  FrameLabel->{{None, None}, {
     FormBox[
     "\"allele frq.: 0 \[LessEqual] minors \[LessEqual] \
1-\\!\\(\\*SqrtBox[\\(fw\\)]\\)\[LessEqual] major \[LessEqual] 1-fw\"", 
      TraditionalForm], 
     FormBox["\"Allele frequency distributions\"", TraditionalForm]}},
  FrameStyle->Directive[Bold, 
    Thickness[Large], 
    GrayLevel[0]],
  FrameTicks->FrontEndValueCache[{{Automatic, 
      Charting`ScaledFrameTicks[{Identity, Identity}]}, {Automatic, 
      Charting`ScaledFrameTicks[{Identity, Identity}]}}, {{Automatic, {{0., 
        FormBox[
         TemplateBox[{0., 0.}, "Spacer2"], TraditionalForm], {0.01, 0.}, {
         AbsoluteThickness[0.1]}}, {2.5, 
        FormBox[
         TemplateBox[{0., 0.}, "Spacer2"], TraditionalForm], {0.01, 0.}, {
         AbsoluteThickness[0.1]}}, {5., 
        FormBox[
         TemplateBox[{0., 0.}, "Spacer2"], TraditionalForm], {0.01, 0.}, {
         AbsoluteThickness[0.1]}}, {7.5, 
        FormBox[
         TemplateBox[{0., 0.}, "Spacer2"], TraditionalForm], {0.01, 0.}, {
         AbsoluteThickness[0.1]}}, {10., 
        FormBox[
         TemplateBox[{0., 0.}, "Spacer2"], TraditionalForm], {0.01, 0.}, {
         AbsoluteThickness[0.1]}}, {12.5, 
        FormBox[
         TemplateBox[{0., 0.}, "Spacer2"], TraditionalForm], {0.01, 0.}, {
         AbsoluteThickness[0.1]}}, {15., 
        FormBox[
         TemplateBox[{0., 0.}, "Spacer2"], TraditionalForm], {0.01, 0.}, {
         AbsoluteThickness[0.1]}}, {0.5, 
        FormBox[
         TemplateBox[{0., 0.}, "Spacer2"], TraditionalForm], {0.005, 0.}, {
         AbsoluteThickness[0.1]}}, {1., 
        FormBox[
         TemplateBox[{0., 0.}, "Spacer2"], TraditionalForm], {0.005, 0.}, {
         AbsoluteThickness[0.1]}}, {1.5, 
        FormBox[
         TemplateBox[{0., 0.}, "Spacer2"], TraditionalForm], {0.005, 0.}, {
         AbsoluteThickness[0.1]}}, {2., 
        FormBox[
         TemplateBox[{0., 0.}, "Spacer2"], TraditionalForm], {0.005, 0.}, {
         AbsoluteThickness[0.1]}}, {3., 
        FormBox[
         TemplateBox[{0., 0.}, "Spacer2"], TraditionalForm], {0.005, 0.}, {
         AbsoluteThickness[0.1]}}, {3.5, 
        FormBox[
         TemplateBox[{0., 0.}, "Spacer2"], TraditionalForm], {0.005, 0.}, {
         AbsoluteThickness[0.1]}}, {4., 
        FormBox[
         TemplateBox[{0., 0.}, "Spacer2"], TraditionalForm], {0.005, 0.}, {
         AbsoluteThickness[0.1]}}, {4.5, 
        FormBox[
         TemplateBox[{0., 0.}, "Spacer2"], TraditionalForm], {0.005, 0.}, {
         AbsoluteThickness[0.1]}}, {5.5, 
        FormBox[
         TemplateBox[{0., 0.}, "Spacer2"], TraditionalForm], {0.005, 0.}, {
         AbsoluteThickness[0.1]}}, {6., 
        FormBox[
         TemplateBox[{0., 0.}, "Spacer2"], TraditionalForm], {0.005, 0.}, {
         AbsoluteThickness[0.1]}}, {6.5, 
        FormBox[
         TemplateBox[{0., 0.}, "Spacer2"], TraditionalForm], {0.005, 0.}, {
         AbsoluteThickness[0.1]}}, {7., 
        FormBox[
         TemplateBox[{0., 0.}, "Spacer2"], TraditionalForm], {0.005, 0.}, {
         AbsoluteThickness[0.1]}}, {8., 
        FormBox[
         TemplateBox[{0., 0.}, "Spacer2"], TraditionalForm], {0.005, 0.}, {
         AbsoluteThickness[0.1]}}, {8.5, 
        FormBox[
         TemplateBox[{0., 0.}, "Spacer2"], TraditionalForm], {0.005, 0.}, {
         AbsoluteThickness[0.1]}}, {9., 
        FormBox[
         TemplateBox[{0., 0.}, "Spacer2"], TraditionalForm], {0.005, 0.}, {
         AbsoluteThickness[0.1]}}, {9.5, 
        FormBox[
         TemplateBox[{0., 0.}, "Spacer2"], TraditionalForm], {0.005, 0.}, {
         AbsoluteThickness[0.1]}}, {10.5, 
        FormBox[
         TemplateBox[{0., 0.}, "Spacer2"], TraditionalForm], {0.005, 0.}, {
         AbsoluteThickness[0.1]}}, {11., 
        FormBox[
         TemplateBox[{0., 0.}, "Spacer2"], TraditionalForm], {0.005, 0.}, {
         AbsoluteThickness[0.1]}}, {11.5, 
        FormBox[
         TemplateBox[{0., 0.}, "Spacer2"], TraditionalForm], {0.005, 0.}, {
         AbsoluteThickness[0.1]}}, {12., 
        FormBox[
         TemplateBox[{0., 0.}, "Spacer2"], TraditionalForm], {0.005, 0.}, {
         AbsoluteThickness[0.1]}}, {13., 
        FormBox[
         TemplateBox[{0., 0.}, "Spacer2"], TraditionalForm], {0.005, 0.}, {
         AbsoluteThickness[0.1]}}, {13.5, 
        FormBox[
         TemplateBox[{0., 0.}, "Spacer2"], TraditionalForm], {0.005, 0.}, {
         AbsoluteThickness[0.1]}}, {14., 
        FormBox[
         TemplateBox[{0., 0.}, "Spacer2"], TraditionalForm], {0.005, 0.}, {
         AbsoluteThickness[0.1]}}, {14.5, 
        FormBox[
         TemplateBox[{0., 0.}, "Spacer2"], TraditionalForm], {0.005, 0.}, {
         AbsoluteThickness[0.1]}}}}, {Automatic, {{0., 
        FormBox[
         TemplateBox[{0., 0.}, "Spacer2"], TraditionalForm], {0.01, 0.}, {
         AbsoluteThickness[0.1]}}, {0.2, 
        FormBox[
         TemplateBox[{0., 0.}, "Spacer2"], TraditionalForm], {0.01, 0.}, {
         AbsoluteThickness[0.1]}}, {0.4, 
        FormBox[
         TemplateBox[{0., 0.}, "Spacer2"], TraditionalForm], {0.01, 0.}, {
         AbsoluteThickness[0.1]}}, {0.6, 
        FormBox[
         TemplateBox[{0., 0.}, "Spacer2"], TraditionalForm], {0.01, 0.}, {
         AbsoluteThickness[0.1]}}, {0.8, 
        FormBox[
         TemplateBox[{0., 0.}, "Spacer2"], TraditionalForm], {0.01, 0.}, {
         AbsoluteThickness[0.1]}}, {1., 
        FormBox[
         TemplateBox[{0., 0.}, "Spacer2"], TraditionalForm], {0.01, 0.}, {
         AbsoluteThickness[0.1]}}, {-0.2, 
        FormBox[
         TemplateBox[{0., 0.}, "Spacer2"], TraditionalForm], {0.005, 0.}, {
         AbsoluteThickness[0.1]}}, {-0.15, 
        FormBox[
         TemplateBox[{0., 0.}, "Spacer2"], TraditionalForm], {0.005, 0.}, {
         AbsoluteThickness[0.1]}}, {-0.1, 
        FormBox[
         TemplateBox[{0., 0.}, "Spacer2"], TraditionalForm], {0.005, 0.}, {
         AbsoluteThickness[0.1]}}, {-0.05, 
        FormBox[
         TemplateBox[{0., 0.}, "Spacer2"], TraditionalForm], {0.005, 0.}, {
         AbsoluteThickness[0.1]}}, {0.05, 
        FormBox[
         TemplateBox[{0., 0.}, "Spacer2"], TraditionalForm], {0.005, 0.}, {
         AbsoluteThickness[0.1]}}, {0.1, 
        FormBox[
         TemplateBox[{0., 0.}, "Spacer2"], TraditionalForm], {0.005, 0.}, {
         AbsoluteThickness[0.1]}}, {0.15, 
        FormBox[
         TemplateBox[{0., 0.}, "Spacer2"], TraditionalForm], {0.005, 0.}, {
         AbsoluteThickness[0.1]}}, {0.25, 
        FormBox[
         TemplateBox[{0., 0.}, "Spacer2"], TraditionalForm], {0.005, 0.}, {
         AbsoluteThickness[0.1]}}, {0.3, 
        FormBox[
         TemplateBox[{0., 0.}, "Spacer2"], TraditionalForm], {0.005, 0.}, {
         AbsoluteThickness[0.1]}}, {0.35, 
        FormBox[
         TemplateBox[{0., 0.}, "Spacer2"], TraditionalForm], {0.005, 0.}, {
         AbsoluteThickness[0.1]}}, {0.45, 
        FormBox[
         TemplateBox[{0., 0.}, "Spacer2"], TraditionalForm], {0.005, 0.}, {
         AbsoluteThickness[0.1]}}, {0.5, 
        FormBox[
         TemplateBox[{0., 0.}, "Spacer2"], TraditionalForm], {0.005, 0.}, {
         AbsoluteThickness[0.1]}}, {0.55, 
        FormBox[
         TemplateBox[{0., 0.}, "Spacer2"], TraditionalForm], {0.005, 0.}, {
         AbsoluteThickness[0.1]}}, {0.65, 
        FormBox[
         TemplateBox[{0., 0.}, "Spacer2"], TraditionalForm], {0.005, 0.}, {
         AbsoluteThickness[0.1]}}, {0.7, 
        FormBox[
         TemplateBox[{0., 0.}, "Spacer2"], TraditionalForm], {0.005, 0.}, {
         AbsoluteThickness[0.1]}}, {0.75, 
        FormBox[
         TemplateBox[{0., 0.}, "Spacer2"], TraditionalForm], {0.005, 0.}, {
         AbsoluteThickness[0.1]}}, {0.85, 
        FormBox[
         TemplateBox[{0., 0.}, "Spacer2"], TraditionalForm], {0.005, 0.}, {
         AbsoluteThickness[0.1]}}, {0.9, 
        FormBox[
         TemplateBox[{0., 0.}, "Spacer2"], TraditionalForm], {0.005, 0.}, {
         AbsoluteThickness[0.1]}}, {0.95, 
        FormBox[
         TemplateBox[{0., 0.}, "Spacer2"], TraditionalForm], {0.005, 0.}, {
         AbsoluteThickness[0.1]}}, {1.05, 
        FormBox[
         TemplateBox[{0., 0.}, "Spacer2"], TraditionalForm], {0.005, 0.}, {
         AbsoluteThickness[0.1]}}, {1.1, 
        FormBox[
         TemplateBox[{0., 0.}, "Spacer2"], TraditionalForm], {0.005, 0.}, {
         AbsoluteThickness[0.1]}}, {1.15, 
        FormBox[
         TemplateBox[{0., 0.}, "Spacer2"], TraditionalForm], {0.005, 0.}, {
         AbsoluteThickness[0.1]}}, {1.2, 
        FormBox[
         TemplateBox[{0., 0.}, "Spacer2"], TraditionalForm], {0.005, 0.}, {
         AbsoluteThickness[0.1]}}}}}],
  GridLines->{{0.7763932022500211, 0.95}, {}},
  GridLinesStyle->Directive[
    GrayLevel[0], 
    Dashing[0.03]],
  ImagePadding->All,
  ImageSize->Automatic,
  Method->{
   "DefaultBoundaryStyle" -> Automatic, "DefaultMeshStyle" -> 
    AbsolutePointSize[6], "ScalingFunctions" -> None, 
    "CoordinatesToolOptions" -> {"DisplayFunction" -> ({
        (Identity[#]& )[
         Part[#, 1]], 
        (Identity[#]& )[
         Part[#, 2]]}& ), "CopiedValueFunction" -> ({
        (Identity[#]& )[
         Part[#, 1]], 
        (Identity[#]& )[
         Part[#, 2]]}& )}},
  PlotRange->{{0., 0.9999999795918367}, {0, 15}},
  PlotRangeClipping->True,
  PlotRangePadding->{{
     Scaled[0.02], 
     Scaled[0.02]}, {0, 0}},
  Ticks->{Automatic, Automatic}]], "Output",
 CellChangeTimes->{{3.7444500816487722`*^9, 3.744450121535386*^9}, {
   3.7444502518531103`*^9, 3.744450281074609*^9}, {3.744450343358127*^9, 
   3.74445036575665*^9}, {3.744450401129169*^9, 3.74445049290014*^9}, {
   3.7444505760667143`*^9, 3.744450622230878*^9}, {3.7446082082532043`*^9, 
   3.744608251072701*^9}, {3.744608321036381*^9, 3.744608366716777*^9}, 
   3.7446084575103893`*^9, 3.744608540347122*^9, {3.74460858402229*^9, 
   3.744608609683023*^9}, 
   3.744613457581863*^9},ExpressionUUID->"2dbc4496-ca29-4bb1-aff0-\
8e83f92b6e30"]
}, Open  ]]
}, Closed]],

Cell[CellGroupData[{

Cell["Joint distribution of minor and major locus, L=2", "Subsubsection",
 CellChangeTimes->{{3.744609227594239*^9, 3.744609237083246*^9}, {
  3.74875924625556*^9, 
  3.7487592486143417`*^9}},ExpressionUUID->"23341c6d-2645-4cdd-9c3d-\
c5d061ef86a3"],

Cell[BoxData[
 RowBox[{
  RowBox[{
   RowBox[{"PJointMinMaj", "[", 
    RowBox[{
    "y1_", ",", "y2_", ",", "\[CapitalTheta]1_", ",", "\[CapitalTheta]2_", 
     ",", "fw_"}], "]"}], ":=", 
   RowBox[{
    RowBox[{
     RowBox[{"DiracDelta", "[", 
      RowBox[{
       RowBox[{
        RowBox[{"(", 
         RowBox[{"1", "-", "y1"}], ")"}], "*", 
        RowBox[{"(", 
         RowBox[{"1", "-", "y2"}], ")"}]}], "-", "fw"}], "]"}], "/", 
     RowBox[{"Beta", "[", 
      RowBox[{"\[CapitalTheta]1", ",", "\[CapitalTheta]2"}], "]"}]}], "*", 
    " ", 
    RowBox[{"y1", "^", 
     RowBox[{"(", 
      RowBox[{"\[CapitalTheta]1", "-", "1"}], ")"}]}], "*", 
    RowBox[{"y2", "^", 
     RowBox[{"(", 
      RowBox[{"\[CapitalTheta]2", "-", "1"}], ")"}]}], "*", " ", 
    RowBox[{
     RowBox[{"(", 
      RowBox[{"y1", "+", "y2"}], ")"}], "^", 
     RowBox[{"(", 
      RowBox[{
       RowBox[{"-", "\[CapitalTheta]1"}], "-", "\[CapitalTheta]2"}], ")"}]}], 
    "*", 
    RowBox[{"(", 
     RowBox[{
      RowBox[{"fw", "*", 
       RowBox[{"y1", "/", 
        RowBox[{"(", 
         RowBox[{"1", "-", "y1"}], ")"}]}]}], "+", 
      RowBox[{"fw", "*", 
       RowBox[{"y2", "/", 
        RowBox[{"(", 
         RowBox[{"1", "-", "y2"}], ")"}]}]}]}], ")"}]}]}], ";"}]], "Input",
 InitializationCell->True,
 CellChangeTimes->{{3.742287436625704*^9, 3.742287592360489*^9}, {
  3.742287630176426*^9, 3.742287633792466*^9}, {3.744609193398447*^9, 
  3.7446092078735743`*^9}, {3.744609256996337*^9, 3.744609261893692*^9}, {
  3.744609536078083*^9, 3.744609743816711*^9}, {3.7446106304832563`*^9, 
  3.7446106460582*^9}, {3.744611413655899*^9, 
  3.7446114158962593`*^9}},ExpressionUUID->"212442b2-64ee-479e-85c7-\
55d2de46d9c2"]
}, Closed]],

Cell[CellGroupData[{

Cell["\<\
Marginal distribution of one locus, 2 locus model, Supplementary Figure S.8\
\>", "Subsubsection",
 CellChangeTimes->{{3.742287420644*^9, 3.742287433311636*^9}, {
  3.7459247252740297`*^9, 3.745924731216968*^9}, {3.748759273255574*^9, 
  3.7487592742476788`*^9}, {3.75767054594154*^9, 
  3.757670546341301*^9}},ExpressionUUID->"4b0aa0ac-76a5-440b-b9c1-\
40a482003dd4"],

Cell[BoxData[
 RowBox[{
  RowBox[{
   RowBox[{"Pmarg1locus", "[", 
    RowBox[{
    "y_", ",", "\[CapitalTheta]1_", ",", "\[CapitalTheta]2_", ",", "fw_"}], 
    "]"}], ":=", 
   RowBox[{
    RowBox[{"y", "^", 
     RowBox[{"(", 
      RowBox[{"\[CapitalTheta]1", "-", "1"}], ")"}]}], "*", 
    RowBox[{
     RowBox[{"(", 
      RowBox[{"1", "-", " ", "y", " ", "-", "fw"}], ")"}], "^", 
     RowBox[{"(", 
      RowBox[{"\[CapitalTheta]2", "-", "1"}], ")"}]}], "*", 
    RowBox[{
     RowBox[{
      RowBox[{"(", 
       RowBox[{"1", "-", "y"}], ")"}], "^", 
      RowBox[{"(", 
       RowBox[{"\[CapitalTheta]1", "+", "1"}], ")"}]}], "/", 
     RowBox[{"(", 
      RowBox[{
       RowBox[{"Beta", "[", 
        RowBox[{"\[CapitalTheta]1", ",", "\[CapitalTheta]2"}], "]"}], "*", 
       RowBox[{
        RowBox[{"(", 
         RowBox[{"1", "-", 
          RowBox[{"y", "^", "2"}], "-", "fw"}], ")"}], "^", 
        RowBox[{"(", 
         RowBox[{"\[CapitalTheta]1", "+", "\[CapitalTheta]2"}], ")"}]}]}], 
      ")"}]}], "*", 
    RowBox[{"(", 
     RowBox[{"1", "-", 
      RowBox[{
       RowBox[{"(", 
        RowBox[{"fw", "*", 
         RowBox[{"(", 
          RowBox[{"1", "-", 
           RowBox[{"2", "*", "y"}]}], ")"}]}], ")"}], "/", 
       RowBox[{
        RowBox[{"(", 
         RowBox[{"1", "-", "y"}], ")"}], "^", "2"}]}]}], ")"}]}]}], 
  ";"}]], "Input",
 InitializationCell->True,
 CellChangeTimes->{{3.742287436625704*^9, 3.742287592360489*^9}, {
  3.742287630176426*^9, 3.742287633792466*^9}, {3.744609193398447*^9, 
  3.7446092078735743`*^9}},ExpressionUUID->"6e1ba037-2b40-4873-be2a-\
06bc27edcdd5"],

Cell["\<\
This distribution has a singularity at y = 0 for \[CapitalTheta]1 < 1 (focal \
mutation rate) and a singularity at y = 1 - fw for \[CapitalTheta]2 < 1 \
(background mutation rate):\
\>", "Text",
 CellChangeTimes->{{3.744613536982572*^9, 3.744613569599745*^9}, {
  3.744613734143887*^9, 
  3.744613780112232*^9}},ExpressionUUID->"7aceeaed-eddd-423b-9a37-\
c2a5b1b66c9b"],

Cell[CellGroupData[{

Cell[BoxData[{
 RowBox[{
  RowBox[{"fw", "=", "0.05"}], ";"}], "\[IndentingNewLine]", 
 RowBox[{
  RowBox[{
   RowBox[{"ThetaBackgroundList", "=", 
    RowBox[{"{", 
     RowBox[{"0.01", ",", "0.1", ",", "1", ",", "10", ",", "100"}], "}"}]}], 
   ";"}], "\[IndentingNewLine]"}], "\[IndentingNewLine]", 
 RowBox[{"LineLegend", "[", 
  RowBox[{
   RowBox[{"{", 
    RowBox[{
    "Orange", ",", "Red", ",", "Magenta", ",", "Purple", ",", "Blue"}], "}"}],
    ",", 
   RowBox[{"{", 
    RowBox[{
    "\"\<\!\(\*SubscriptBox[\(\[CapitalTheta]\), \(Bg\)]\) = 0.01\>\"", ",", 
     " ", "\"\<\!\(\*SubscriptBox[\(\[CapitalTheta]\), \(\(Bg\)\(\\\ \)\)]\)= \
0.1\>\"", ",", 
     "\"\<\!\(\*SubscriptBox[\(\[CapitalTheta]\), \(Bg\)]\) = 1\>\"", ",", 
     "\"\<\!\(\*SubscriptBox[\(\[CapitalTheta]\), \(Bg\)]\) = 10\>\"", ",", 
     "\"\<\!\(\*SubscriptBox[\(\[CapitalTheta]\), \(Bg\)]\) = 100\>\""}], 
    "}"}]}], "]"}], "\[IndentingNewLine]", 
 RowBox[{"Show", "[", 
  RowBox[{
   RowBox[{"Plot", "[", 
    RowBox[{
     RowBox[{"-", "1"}], ",", 
     RowBox[{"{", 
      RowBox[{"x", ",", "0", ",", "1"}], "}"}], ",", 
     RowBox[{"PlotRange", "\[Rule]", 
      RowBox[{"{", 
       RowBox[{"0", ",", "30"}], "}"}]}], ",", 
     RowBox[{"Frame", "\[Rule]", "True"}], ",", 
     RowBox[{"FrameLabel", "\[Rule]", 
      RowBox[{"{", 
       RowBox[{
        RowBox[{"{", 
         RowBox[{"None", ",", "None"}], "}"}], ",", 
        RowBox[{"{", 
         RowBox[{
         "\"\<allele frq.: 0 \[LessEqual] minors \[LessEqual] \
1-\!\(\*SqrtBox[\(fw\)]\)\[LessEqual] major \[LessEqual] 1-fw\>\"", ",", 
          "\"\<Marginal allele frequency distribution\>\""}], "}"}]}], 
       "}"}]}], ",", " ", 
     RowBox[{"FrameStyle", "\[Rule]", 
      RowBox[{"Directive", "[", 
       RowBox[{"Bold", ",", "Thick", ",", "Black"}], "]"}]}], ",", 
     RowBox[{"GridLines", "\[Rule]", 
      RowBox[{"{", 
       RowBox[{
        RowBox[{"{", 
         RowBox[{"1", "-", "fw"}], "}"}], ",", 
        RowBox[{"{", "}"}]}], "}"}]}], ",", 
     RowBox[{"GridLinesStyle", "\[Rule]", 
      RowBox[{"Directive", "[", 
       RowBox[{"Black", ",", 
        RowBox[{"Dashing", "[", "0.03", "]"}]}], "]"}]}]}], "]"}], ",", 
   "\[IndentingNewLine]", 
   RowBox[{"Plot", "[", 
    RowBox[{
     RowBox[{"Evaluate", "@", 
      RowBox[{"Table", "[", 
       RowBox[{
        RowBox[{"Pmarg1locus", "[", 
         RowBox[{"y", ",", "t", ",", "t", ",", "0.05"}], "]"}], ",", 
        RowBox[{"{", 
         RowBox[{"t", ",", "ThetaBackgroundList"}], "}"}]}], "]"}]}], ",", 
     RowBox[{"{", 
      RowBox[{"y", ",", "0", ",", 
       RowBox[{"1", "-", "fw"}]}], "}"}], ",", 
     RowBox[{"PlotStyle", "->", 
      RowBox[{"{", 
       RowBox[{
       "Orange", ",", "Red", ",", "Magenta", ",", "Purple", ",", "Blue"}], 
       "}"}]}], ",", 
     RowBox[{"PlotRange", "\[Rule]", 
      RowBox[{"{", 
       RowBox[{"0", ",", "30"}], "}"}]}]}], "]"}]}], 
  "]"}], "\[IndentingNewLine]", 
 RowBox[{
  RowBox[{"Clear", "[", "fw", "]"}], ";"}]}], "Input",
 CellChangeTimes->CompressedData["
1:eJxTTMoPSmViYGAQB2IQLfHA4M/3p68dr28QZfsBpKP6urlA9LaJUrwg+sGJ
GFEQfed6ghiI5tp/XQpEn5k6XxZE55iJqYDoAu5iMD3j3n4LEB2UetMGRLsW
9TiB6Ih5F91AtMXEk5kgWntJYhaIjjaNLQDRIt8rSkG0+6l1VSB6VvW5ThC9
8MbbXWBzL0mfBOtfPPssiPY5LH8ORO8PuXMdRBsJTvgOov+81/8Dot+lLWb/
CaSNt7B8dn322tH++M1/IDokyJfdDUifmXGSF0zH7RMF0R2PGCVB9JyL6xVB
9K/ZHuog2swnSRtEiwtI6oDoJcqMZR5Amn9VcxOI1rqW0A2iiyoywLTFCYOF
IDox6BSYtsia3MzzFmiOzkowDQBoy9cd
  
  "],ExpressionUUID->"ccc02937-659d-4c2c-b67d-d746002e8be0"],

Cell[BoxData[
 TemplateBox[{
  "\"\\!\\(\\*SubscriptBox[\\(\[CapitalTheta]\\), \\(Bg\\)]\\) = 0.01\"",
   "\"\\!\\(\\*SubscriptBox[\\(\[CapitalTheta]\\), \\(\\(Bg\\)\\(\\\\ \\)\\)]\
\\)= 0.1\"",
   "\"\\!\\(\\*SubscriptBox[\\(\[CapitalTheta]\\), \\(Bg\\)]\\) = 1\"",
   "\"\\!\\(\\*SubscriptBox[\\(\[CapitalTheta]\\), \\(Bg\\)]\\) = 10\"",
   "\"\\!\\(\\*SubscriptBox[\\(\[CapitalTheta]\\), \\(Bg\\)]\\) = 100\""},
  "LineLegend",
  DisplayFunction->(StyleBox[
    StyleBox[
     PaneBox[
      TagBox[
       GridBox[{{
          TagBox[
           GridBox[{{
              GraphicsBox[{{
                 Directive[
                  EdgeForm[
                   Directive[
                    Opacity[0.3], 
                    GrayLevel[0]]], 
                  PointSize[0.5], 
                  AbsoluteThickness[1.6], 
                  RGBColor[1, 0.5, 0]], {
                  LineBox[{{0, 10}, {20, 10}}]}}, {
                 Directive[
                  EdgeForm[
                   Directive[
                    Opacity[0.3], 
                    GrayLevel[0]]], 
                  PointSize[0.5], 
                  AbsoluteThickness[1.6], 
                  RGBColor[1, 0.5, 0]], {}}}, AspectRatio -> Full, 
               ImageSize -> {20, 10}, PlotRangePadding -> None, ImagePadding -> 
               Automatic, BaselinePosition -> (Scaled[0.1] -> Baseline)], #}, {
              GraphicsBox[{{
                 Directive[
                  EdgeForm[
                   Directive[
                    Opacity[0.3], 
                    GrayLevel[0]]], 
                  PointSize[0.5], 
                  AbsoluteThickness[1.6], 
                  RGBColor[1, 0, 0]], {
                  LineBox[{{0, 10}, {20, 10}}]}}, {
                 Directive[
                  EdgeForm[
                   Directive[
                    Opacity[0.3], 
                    GrayLevel[0]]], 
                  PointSize[0.5], 
                  AbsoluteThickness[1.6], 
                  RGBColor[1, 0, 0]], {}}}, AspectRatio -> Full, 
               ImageSize -> {20, 10}, PlotRangePadding -> None, ImagePadding -> 
               Automatic, 
               BaselinePosition -> (Scaled[0.1] -> Baseline)], #2}, {
              GraphicsBox[{{
                 Directive[
                  EdgeForm[
                   Directive[
                    Opacity[0.3], 
                    GrayLevel[0]]], 
                  PointSize[0.5], 
                  AbsoluteThickness[1.6], 
                  RGBColor[1, 0, 1]], {
                  LineBox[{{0, 10}, {20, 10}}]}}, {
                 Directive[
                  EdgeForm[
                   Directive[
                    Opacity[0.3], 
                    GrayLevel[0]]], 
                  PointSize[0.5], 
                  AbsoluteThickness[1.6], 
                  RGBColor[1, 0, 1]], {}}}, AspectRatio -> Full, 
               ImageSize -> {20, 10}, PlotRangePadding -> None, ImagePadding -> 
               Automatic, 
               BaselinePosition -> (Scaled[0.1] -> Baseline)], #3}, {
              GraphicsBox[{{
                 Directive[
                  EdgeForm[
                   Directive[
                    Opacity[0.3], 
                    GrayLevel[0]]], 
                  PointSize[0.5], 
                  AbsoluteThickness[1.6], 
                  RGBColor[0.5, 0, 0.5]], {
                  LineBox[{{0, 10}, {20, 10}}]}}, {
                 Directive[
                  EdgeForm[
                   Directive[
                    Opacity[0.3], 
                    GrayLevel[0]]], 
                  PointSize[0.5], 
                  AbsoluteThickness[1.6], 
                  RGBColor[0.5, 0, 0.5]], {}}}, AspectRatio -> Full, 
               ImageSize -> {20, 10}, PlotRangePadding -> None, ImagePadding -> 
               Automatic, 
               BaselinePosition -> (Scaled[0.1] -> Baseline)], #4}, {
              GraphicsBox[{{
                 Directive[
                  EdgeForm[
                   Directive[
                    Opacity[0.3], 
                    GrayLevel[0]]], 
                  PointSize[0.5], 
                  AbsoluteThickness[1.6], 
                  RGBColor[0, 0, 1]], {
                  LineBox[{{0, 10}, {20, 10}}]}}, {
                 Directive[
                  EdgeForm[
                   Directive[
                    Opacity[0.3], 
                    GrayLevel[0]]], 
                  PointSize[0.5], 
                  AbsoluteThickness[1.6], 
                  RGBColor[0, 0, 1]], {}}}, AspectRatio -> Full, 
               ImageSize -> {20, 10}, PlotRangePadding -> None, ImagePadding -> 
               Automatic, 
               BaselinePosition -> (Scaled[0.1] -> Baseline)], #5}}, 
            GridBoxAlignment -> {
             "Columns" -> {Center, Left}, "Rows" -> {{Baseline}}}, AutoDelete -> 
            False, GridBoxDividers -> {
             "Columns" -> {{False}}, "Rows" -> {{False}}}, 
            GridBoxItemSize -> {"Columns" -> {{All}}, "Rows" -> {{All}}}, 
            GridBoxSpacings -> {"Columns" -> {{0.5}}, "Rows" -> {{0.8}}}], 
           "Grid"]}}, 
        GridBoxAlignment -> {"Columns" -> {{Left}}, "Rows" -> {{Top}}}, 
        AutoDelete -> False, 
        GridBoxItemSize -> {
         "Columns" -> {{Automatic}}, "Rows" -> {{Automatic}}}, 
        GridBoxSpacings -> {"Columns" -> {{1}}, "Rows" -> {{0}}}], "Grid"], 
      Alignment -> Left, AppearanceElements -> None, 
      ImageMargins -> {{5, 5}, {5, 5}}, ImageSizeAction -> "ResizeToFit"], 
     LineIndent -> 0, StripOnInput -> False], {FontFamily -> "Arial"}, 
    Background -> Automatic, StripOnInput -> False]& ),
  Editable->True,
  InterpretationFunction:>(RowBox[{"LineLegend", "[", 
     RowBox[{
       RowBox[{"{", 
         RowBox[{
           InterpretationBox[
            ButtonBox[
             TooltipBox[
              GraphicsBox[{{
                 GrayLevel[0], 
                 RectangleBox[{0, 0}]}, {
                 GrayLevel[0], 
                 RectangleBox[{1, -1}]}, {
                 RGBColor[1, 0.5, 0], 
                 RectangleBox[{0, -1}, {2, 1}]}}, DefaultBaseStyle -> 
               "ColorSwatchGraphics", AspectRatio -> 1, Frame -> True, 
               FrameStyle -> 
               RGBColor[0.6666666666666666, 0.33333333333333337`, 0.], 
               FrameTicks -> None, PlotRangePadding -> None, ImageSize -> 
               Dynamic[{
                 Automatic, 1.35 CurrentValue["FontCapHeight"]/
                  AbsoluteCurrentValue[Magnification]}]], 
              "RGBColor[1, 0.5, 0]"], Appearance -> None, BaseStyle -> {}, 
             BaselinePosition -> Baseline, DefaultBaseStyle -> {}, 
             ButtonFunction :> With[{Typeset`box$ = EvaluationBox[]}, 
               If[
                Not[
                 AbsoluteCurrentValue["Deployed"]], 
                SelectionMove[Typeset`box$, All, Expression]; 
                FrontEnd`Private`$ColorSelectorInitialAlpha = 1; 
                FrontEnd`Private`$ColorSelectorInitialColor = 
                 RGBColor[1, 0.5, 0]; 
                FrontEnd`Private`$ColorSelectorUseMakeBoxes = True; 
                MathLink`CallFrontEnd[
                  FrontEnd`AttachCell[Typeset`box$, 
                   FrontEndResource["RGBColorValueSelector"], {
                   0, {Left, Bottom}}, {Left, Top}, 
                   "ClosingActions" -> {
                    "SelectionDeparture", "ParentChanged", 
                    "EvaluatorQuit"}]]]], BaseStyle -> Inherited, Evaluator -> 
             Automatic, Method -> "Preemptive"], 
            RGBColor[1, 0.5, 0], Editable -> False, Selectable -> False], ",", 
           InterpretationBox[
            ButtonBox[
             TooltipBox[
              GraphicsBox[{{
                 GrayLevel[0], 
                 RectangleBox[{0, 0}]}, {
                 GrayLevel[0], 
                 RectangleBox[{1, -1}]}, {
                 RGBColor[1, 0, 0], 
                 RectangleBox[{0, -1}, {2, 1}]}}, DefaultBaseStyle -> 
               "ColorSwatchGraphics", AspectRatio -> 1, Frame -> True, 
               FrameStyle -> RGBColor[0.6666666666666666, 0., 0.], FrameTicks -> 
               None, PlotRangePadding -> None, ImageSize -> 
               Dynamic[{
                 Automatic, 1.35 CurrentValue["FontCapHeight"]/
                  AbsoluteCurrentValue[Magnification]}]], 
              "RGBColor[1, 0, 0]"], Appearance -> None, BaseStyle -> {}, 
             BaselinePosition -> Baseline, DefaultBaseStyle -> {}, 
             ButtonFunction :> With[{Typeset`box$ = EvaluationBox[]}, 
               If[
                Not[
                 AbsoluteCurrentValue["Deployed"]], 
                SelectionMove[Typeset`box$, All, Expression]; 
                FrontEnd`Private`$ColorSelectorInitialAlpha = 1; 
                FrontEnd`Private`$ColorSelectorInitialColor = 
                 RGBColor[1, 0, 0]; 
                FrontEnd`Private`$ColorSelectorUseMakeBoxes = True; 
                MathLink`CallFrontEnd[
                  FrontEnd`AttachCell[Typeset`box$, 
                   FrontEndResource["RGBColorValueSelector"], {
                   0, {Left, Bottom}}, {Left, Top}, 
                   "ClosingActions" -> {
                    "SelectionDeparture", "ParentChanged", 
                    "EvaluatorQuit"}]]]], BaseStyle -> Inherited, Evaluator -> 
             Automatic, Method -> "Preemptive"], 
            RGBColor[1, 0, 0], Editable -> False, Selectable -> False], ",", 
           InterpretationBox[
            ButtonBox[
             TooltipBox[
              GraphicsBox[{{
                 GrayLevel[0], 
                 RectangleBox[{0, 0}]}, {
                 GrayLevel[0], 
                 RectangleBox[{1, -1}]}, {
                 RGBColor[1, 0, 1], 
                 RectangleBox[{0, -1}, {2, 1}]}}, DefaultBaseStyle -> 
               "ColorSwatchGraphics", AspectRatio -> 1, Frame -> True, 
               FrameStyle -> 
               RGBColor[0.6666666666666666, 0., 0.6666666666666666], 
               FrameTicks -> None, PlotRangePadding -> None, ImageSize -> 
               Dynamic[{
                 Automatic, 1.35 CurrentValue["FontCapHeight"]/
                  AbsoluteCurrentValue[Magnification]}]], 
              "RGBColor[1, 0, 1]"], Appearance -> None, BaseStyle -> {}, 
             BaselinePosition -> Baseline, DefaultBaseStyle -> {}, 
             ButtonFunction :> With[{Typeset`box$ = EvaluationBox[]}, 
               If[
                Not[
                 AbsoluteCurrentValue["Deployed"]], 
                SelectionMove[Typeset`box$, All, Expression]; 
                FrontEnd`Private`$ColorSelectorInitialAlpha = 1; 
                FrontEnd`Private`$ColorSelectorInitialColor = 
                 RGBColor[1, 0, 1]; 
                FrontEnd`Private`$ColorSelectorUseMakeBoxes = True; 
                MathLink`CallFrontEnd[
                  FrontEnd`AttachCell[Typeset`box$, 
                   FrontEndResource["RGBColorValueSelector"], {
                   0, {Left, Bottom}}, {Left, Top}, 
                   "ClosingActions" -> {
                    "SelectionDeparture", "ParentChanged", 
                    "EvaluatorQuit"}]]]], BaseStyle -> Inherited, Evaluator -> 
             Automatic, Method -> "Preemptive"], 
            RGBColor[1, 0, 1], Editable -> False, Selectable -> False], ",", 
           InterpretationBox[
            ButtonBox[
             TooltipBox[
              GraphicsBox[{{
                 GrayLevel[0], 
                 RectangleBox[{0, 0}]}, {
                 GrayLevel[0], 
                 RectangleBox[{1, -1}]}, {
                 RGBColor[0.5, 0, 0.5], 
                 RectangleBox[{0, -1}, {2, 1}]}}, DefaultBaseStyle -> 
               "ColorSwatchGraphics", AspectRatio -> 1, Frame -> True, 
               FrameStyle -> 
               RGBColor[0.33333333333333337`, 0., 0.33333333333333337`], 
               FrameTicks -> None, PlotRangePadding -> None, ImageSize -> 
               Dynamic[{
                 Automatic, 1.35 CurrentValue["FontCapHeight"]/
                  AbsoluteCurrentValue[Magnification]}]], 
              "RGBColor[0.5, 0, 0.5]"], Appearance -> None, BaseStyle -> {}, 
             BaselinePosition -> Baseline, DefaultBaseStyle -> {}, 
             ButtonFunction :> With[{Typeset`box$ = EvaluationBox[]}, 
               If[
                Not[
                 AbsoluteCurrentValue["Deployed"]], 
                SelectionMove[Typeset`box$, All, Expression]; 
                FrontEnd`Private`$ColorSelectorInitialAlpha = 1; 
                FrontEnd`Private`$ColorSelectorInitialColor = 
                 RGBColor[0.5, 0, 0.5]; 
                FrontEnd`Private`$ColorSelectorUseMakeBoxes = True; 
                MathLink`CallFrontEnd[
                  FrontEnd`AttachCell[Typeset`box$, 
                   FrontEndResource["RGBColorValueSelector"], {
                   0, {Left, Bottom}}, {Left, Top}, 
                   "ClosingActions" -> {
                    "SelectionDeparture", "ParentChanged", 
                    "EvaluatorQuit"}]]]], BaseStyle -> Inherited, Evaluator -> 
             Automatic, Method -> "Preemptive"], 
            RGBColor[0.5, 0, 0.5], Editable -> False, Selectable -> False], 
           ",", 
           InterpretationBox[
            ButtonBox[
             TooltipBox[
              GraphicsBox[{{
                 GrayLevel[0], 
                 RectangleBox[{0, 0}]}, {
                 GrayLevel[0], 
                 RectangleBox[{1, -1}]}, {
                 RGBColor[0, 0, 1], 
                 RectangleBox[{0, -1}, {2, 1}]}}, DefaultBaseStyle -> 
               "ColorSwatchGraphics", AspectRatio -> 1, Frame -> True, 
               FrameStyle -> RGBColor[0., 0., 0.6666666666666666], FrameTicks -> 
               None, PlotRangePadding -> None, ImageSize -> 
               Dynamic[{
                 Automatic, 1.35 CurrentValue["FontCapHeight"]/
                  AbsoluteCurrentValue[Magnification]}]], 
              "RGBColor[0, 0, 1]"], Appearance -> None, BaseStyle -> {}, 
             BaselinePosition -> Baseline, DefaultBaseStyle -> {}, 
             ButtonFunction :> With[{Typeset`box$ = EvaluationBox[]}, 
               If[
                Not[
                 AbsoluteCurrentValue["Deployed"]], 
                SelectionMove[Typeset`box$, All, Expression]; 
                FrontEnd`Private`$ColorSelectorInitialAlpha = 1; 
                FrontEnd`Private`$ColorSelectorInitialColor = 
                 RGBColor[0, 0, 1]; 
                FrontEnd`Private`$ColorSelectorUseMakeBoxes = True; 
                MathLink`CallFrontEnd[
                  FrontEnd`AttachCell[Typeset`box$, 
                   FrontEndResource["RGBColorValueSelector"], {
                   0, {Left, Bottom}}, {Left, Top}, 
                   "ClosingActions" -> {
                    "SelectionDeparture", "ParentChanged", 
                    "EvaluatorQuit"}]]]], BaseStyle -> Inherited, Evaluator -> 
             Automatic, Method -> "Preemptive"], 
            RGBColor[0, 0, 1], Editable -> False, Selectable -> False]}], 
         "}"}], ",", 
       RowBox[{"{", 
         RowBox[{#, ",", #2, ",", #3, ",", #4, ",", #5}], "}"}]}], 
     "]"}]& )]], "Output",
 CellChangeTimes->{{3.7446133285887003`*^9, 3.744613396482152*^9}, 
   3.744613468169344*^9, {3.744613642192293*^9, 3.744613646778034*^9}, 
   3.748160542034505*^9},ExpressionUUID->"6b4c4e8d-a3f0-4724-9598-\
84c97447f118"],

Cell[BoxData[
 GraphicsBox[{{
    GraphicsComplexBox[{{2.040816326530612*^-8, 0.}, {0.9999999795918367, 
     0.}}, {}], {}, {}}, {{{}, {}, 
     TagBox[
      {RGBColor[1, 0.5, 0], AbsoluteThickness[1.6], Opacity[1.], 
       LineBox[CompressedData["
1:eJw12nk0lP/7P3BlabOlSCSFlBYpUUk9pcW+S5YiEkLLu5KSkowtsmffyU72
JTsha8pOxMzYZyYVoaTv/fmd8/MH53Fm7nuu+3q9Xtd1zTl2W9zRvbGWiYnJ
mfj1v78VJx2kFPmlwfT/fs4ojPzgPx9CePJ02MDVtMMKyX8DEmz5z4E2PbSZ
d0xYYcCVd7dPsjra2HgE5gx4FdYxa3Re4tfDmfXW/ps5uBVELnBxW41cxsCG
kwNKlRsU5D0/aT1MvgLmSCmy+FNWhSxqs9K5omuQVTzgGHFvrUIZa6a1Gv91
hC3s3tknwaTQKO7rqffkBoqZbcWn3q+gW+lWqsmINczJ/e8fzS5jzEaz6fpZ
W3AYrHnKFboIhvfhSbtke2wMtFGsT1rAnwzudQ/W3cHIzW+Mhr8/wTLxaMuZ
ortIiE/+0hz8Az4Pb4rWTfyHL7v/LPcZfQfPOmPpi/z3gekcrYWLcwgPUz3X
ovIAumUCau5pDAjvO6Wn+cQBzvd3ZbUv0ZBSeuD656yHYNKUzNB+OIuDKjvu
G4w44o2cWJeqwAwKBtjdBrkeQ66Xr/7s1ynI2f4NMj3rBJuFjU/LaiZR85ue
SL73BLvWcsv+fTcBJZ+RfKtkZ1AfPphaaBlHh+DHupmep4iwsO3eyKBCP6v6
8+11LtivVKK4QYSK2zsN/3u84zn0w7TTNt+gIM9K+/GpoueIldrW5VVExnyO
sutfDVd86UkQZ+ch48Signf1hCui2c2O2jweQ5XnkYhz/G5IcHthFW05ijWd
EgmseW4Q1fu94tj+Fef5RdKbVEj4duIU4/7oCFrTeMrUnrhDbUjIvuLQMDi/
b6zl2OqB2rrNqTM3vkD3JHPzxywPWCp/3hmQNoT+5p/9eiOeEPKQ8RBWHcQO
Htoor6MXyrUDQtJTB2BmTJ3q4/IG+ftvpwn2AUzMdC+ZnH2JC5PKa81pfZCQ
bmfaOfgSHZIFt3Nv9MH+ScP60Xs+CHO+XtxF7cXPTcX8lsm+MLjPyi3yswey
+jm7xE+/Qr1n2P4U1x44Rafsm+p5BWvV4ZycrT1gOhR2wn6dP4IG2b4rKnXj
vIO/gmS8P571Nh0xmOjC+5FzYo92BIDl7fqFP15dWLdX/qBcUQDEL4tkner/
jH1qJ6Si1gRCzeb1c2fSZ6jeOXZsRSMQ5kHCa2OkP8Ov5KB81UQgOKbzLWYi
PmGrspC6In8wFtaarEq7daJDtnINt10w7jX+MfE+3QmvPVdLhiuDsSTs9lp5
/iNW1saIPL4egqL+pX+PfnaAUrlj+W3Oa7x3tneLEm5HdFZFztM1oRg6OSp9
tKANBlFXLNX0QzG5dQPbtEobWh5Ff5xYDkXt9X36Us9bkS+9I0XoQjiEJgRa
BtlbYC9SYTIbFo6aE1dL+YubIb75yuaymXD8127lFGLejEhGlLN+QARWD1IS
GFUf4JouqOczFAkXC2fW9YFNkAsvX28kGYVbXizP2FSbMO9hUiXuGoVzh1bs
c1iaYGMZJVEnHo0HlDKZmmeN0BYWZFr+LwajENjwkNSAjZzlRY3vYzBcWBpy
QaUB71eM7UK2xUL7VYeqEVcDTgxG9h6ujEWyUcdNsbj3CFB9ZSDNEo/jRwW/
KrbVg3726pHIQ/EIZS8dkoish+rJQ+xrLsfjbJ6zC8fNerDsa6/tSI+HR+J+
m+wN9XBk5Thkq5WAHMWPVYGX6tC98mXdp0cJsHCKbYrZXwep+Szy8cQEXAmM
9rnHVIcZsno460ICugUz31zLqYVpjS9zQmQipqpZLtbx1OLiE/bBvvEkcJfd
+uz0sxpetjEGz9mT8TlomC20uBqtRpJd+6ST0TkXKh3hVA3tE9ptj58nQ83F
mO0cazWMF4KrBAXfYMjC8m2MWBVu3RFMMtNOQf8xT5U3nhXINc0SXu+YgqfW
t1lFLlfgh8bp6NyYFBhI5HWd21uBhwfNXq+ZTcEVv7/JN5vL8Xw60TPJPRVL
R5iLJreWI+T6fvvJd2ng19vgcbKxDL265VP+Y2kQ/LBha0ZsGbYrqt84sT4d
9BVBxRDHMsTuum3qfSkd3/zLP7ftL0PacJ72gbl0PFhXPR4SWoqKyydl7uzJ
hHWqx5V+1xKsXmzJ26aeiRzxoOLFayU4K2siWXMvE18015+9r1CCxq1P926u
yURzr+zkI6YSdH6q2V5gnIWyzrSzoaRiUNSUV3/5Z2Ob9BDnXFQRXvTFGQ0X
ZaNyf8lq6fMiiFxfLKwfykbnTHJx440iYp1S7AL25mA6oPVBllQRRtNYBiSq
c5AbsPzbvbkQX1hrC64w3sJmg2xrClshqpR9PXdvzAU3I/+D+rcC+HGeKNoq
lIs70o4OEv0FOBTpz/1HMRcpfIVkt4wC2OedaWryy8WFozd/pukUYOZr9DFz
8TzkTl7yEUrPx7s3yhb6J/PQ+/blwFBIPl7azfsrqech3MHAqPF5PiQW1WYP
3cuDhmjkWyGjfNhw/kn4XUlc7/DDu3FTPibkjbhCLuXjY3o41e9RHsgRvDON
pAJ06KfKf7LPhaHu/vOXIgpwPDh2odskFx0bEUvJLoDJbT22FdVclD2x0WXq
K0Dw1IbH+RK5CLha/u6kRCGyzVW22X56C+w298lqL0TRlew19wdyEJ2WdTCI
rxj7N/46nLA1GzzmtR67DhQjcok3kPt3Fry2947moBjSnDGDuV+zcP/lv5BW
m2L8lbjB+SIzC6r2un9ZyovxzNmkxPBCFpYPL7U7mpWgQuP9V1vXTBiUnLtz
Na0UPadH7Xn5M1A1eyLSt7wUcseLfCVYMrB3l2RDeUcp/gQ7Wlwh9tGSF7+g
wEIptre68Ao1pyPSmN7Ye7YMAqUe3MzO6fj6N3Sn9lAZ1paufbt3Mg0252fa
FTnLESXo+9/BT6nofPR16b/d5VjX8WsluiYVJ7O7RROOlePJtfufxXJTsZGv
+vE/43LUvLoS/tg/FdmTwXsqUsvx60qYwVGtVPx4efqpzNkKBH8NdCr9nIIn
nwIO7ntQiae7yHWMqTd4ucRw++FViXuzDkofBt4gXFhjqCKmEo8E21hKWt6g
+NaGlzpNlXByTXjUlfUGcxteTDoJVOGJ8EdP5ntvYKV4P7G9pgpu7oWDgkxv
kDaw37eMrQZ/OAR37tqfjMP0gZKdm2tgeYDrpJ5QMoqZvClugjX45RfwOZQ7
GQ17J+U0pWrQpZK8VmsxCWSHpGmyUQ3Wtbn8cGlIghDPDiX27Bqk3a6ebrZM
QpAqx1ozvVoc6K9LP5WTCCnW22+Cr9bCrWG65XFSIj5Wdyh/sK5FDGe4x/vw
RLDLBPgfca4F5XWSg4tbIjyFtwixvKnFHqvTvV5GiXCe5z+R/qsWw5UK1/rW
JeJGrNjtnxF1OHVpP23QPgEsRu6b9yXX4XDucyX36wlI3DJReCWnDk15b3tO
Gidg1Cv1T0NdHb416ijXKiXA+P5+7/DZOui8elmlJJoATWWp5NOn67Hl5g7h
PV/iceLHqUHP0XosbvXuKdOPJ845+wT7TD1cRey1tmvEw4Yy/D3wZz1mOYx4
nl+IR3i3y4Zotvf4/XpB5bpsPJaK60/kHnwPq/B/Fi788Sh9ohbW/+g99Gv2
7d5UEYfjrCb6EpsbcOPgZXXuL7GQ5XfqaDnbiP2fztkLKMRg90uXu0Lqjago
NLk7czQG7CsknrsGjaguqshp3BMD8ld/A167RpA0JMOSNsXAL/XNiFlII5xl
dZXofdGYkP3EmJ9oBE/9vY3596IRemkfl7BvE25O824NzY3Cr6Berfu9H5Dz
R/50vWokBhXVjflGP2Duos0lskIkqn/UWpZNf8BuQf+dG45Hwks3+/G/lQ+Q
KXkcf0s0Ett5SEk+os1QGbh2O3AlAvKBRxaT7jaj7lLNO/ncCLzw943t3tgC
2qYoxtSOCHD6KtJl0Io63WM28xvCsZFy806acisiTz/bMrsmHKxygd8FdFux
U3DPlcnlMKxMfl34Z9kK4wxSztx0GGbPPV1tftkKMx6R0gstYfjwp4TLtLcV
3zKnnOd9wvDC7tBRj1ttKN8fr4gtYVhU5XfsjWpHbW4X9b5UKLQPsykxeDvR
kGSbaf8sBLpLntdWlT4h/2q2ZbxYMIpmwxVqgz9D8fz73LtjgWCqG+G7P9AF
SyO1kMqOADhePvjnyIYeXP5BrlgZ8ofWtg0pSbq96Dkhbssu6Qe9ULqpiEcf
aFYhj4dbfFEK8xG9rn44O33LlnLwAVvbBv0HAoO4xL3I26r2Es+3vetLUBvC
av6zb5f0vWHyann3i9AvSHvYFa5ywwsWdQpOd1qHceyYmTFXnCd0Bis+qP0e
gYbh8yHtHx7Q5qTevrV7FLk3zLZFaniA0//W8/J3hCVZihQ+uMOqS2GnfuUo
+EhvuSQa3VG1bWsFrXoUdH+uzzzv3XEr/t2iUMMobnfHvpqpdkdb3ro7zz+O
Qq//+3BGiTtedidcvUAdxUmrzT23U93BJtAr95FjDC1PTzcze7njb/KZBfK1
MVTb1QiZa7hDQG/17p3rY8j8waaaqeaOE2uqaH9ujOHh0ZLOXyrueHD1NHWr
3Ri0bkfTAy+6Y4ZXvuuiwxhmFvyt++GOXo+TeRneY/C3r7mdctQdOTbHbt3L
J94fv81FaTsRH9/81GrhGCzeBIlXbnPH9PsCS5+SMcgKDx44xucOsd3SV5Ir
xvB3m6W2+BZ3RA4cUettHMO1vXGsghzu8FQ9LCE3RNxfOvH8xTXuuHZw//ga
FjJmzlgZvJkhYWWa9YkFGxmC+7mDTKdJCE8d465fT0ZNzQHm7VMkdIpEyJM4
yGgyd/AIHCcB29eHsG0jIyw7hi9wlISdbBOKm/aTcX5E37ull4QvXxPit2qT
4S/4/di+9yQ8inkq66BLxh/vINL6ehK2mhi19eiT8erqa+6ZWhLUe7mXQo3I
WLNQO5JbTUJ5m4vW9utkaK1OG2uUkxBZdnVV6CEZGkfmOOrySTAK3n5lbzQZ
6WQTo+hEEjHfv7hcHkvGXsPNFP8EEuTUZnW1EsgIkSycJcWTsIO5UsUxhQxj
n1tP7seSMHLv2vGmXDL+eQXEW0SSYKmbymPdQMba3+7XiRBxe7NMcwqDjGSX
7o0rbiSY0mPey30nw+f0Dt1dhLWa2Wo6fpKRoW659+ILEqRc+4t/LZFxxoLv
WehzEn7OPUm+yEzBv8u7ZlWeEs/fWecysY2CnJw/WHlIIuqDtqz4WQok+nJm
g+xI+O7Uo+Z3joKOtbbyC7YkXLMyNv91gYLl8ftLhoTPnLb0bVSl4ONyZKHY
TRJ+zziSrfQpYG53VG+3IuHexTi/VGsKIoeVHK9bkDB2RCyZy5aCB2yq1V/M
SdAWSi9ztKeg9VjUk8uEJefzqUr/UXDnP289nWskzCQ0yk05UZCdbBZoYEqC
xV/6xD4/Crh3XuhINSbh09S9lYAACqrkjiefIKzQvbh5OYiC+H9Xl1qMiPXP
XHO6OYwCw0qK0LwhCYOGvME3EygwyDt91/AyCSrnI9M+JVGgwiGvumBAQulh
4aqTKRSYVlWkBhMOZZOY3pBJvB6x+q37Egm6hfLIKKTgj33Hh5v6JNTG1erz
lFCI/iXymYewlM9FW6cyClxcPCwr9UjgtNB+rVpFwZqhS3u3EW7hspydaSKu
r1M8OaxDwsk/U0x6LRREOJyMCyKcNnGLr7yNgnBxzhAVwh6Vjmd9PlFQ26Z+
qEKbBEU7n7ADQxTM7ZCTLtQiwbFm5aXnMAWnfu01diScxXv7GeUrBZlZx9nk
CfPWaN+IolIwr5o116xJ7EfeOsPFCQqSXvlIBRN+ZiutrjdNgcMN16WrhKe2
8klvYlBwZjRXdEmDBCFbT3HrOQqCRG55NRHWrV7aXv+Dgp2nLjwKJ1xxc4jp
ySKxniVGK2cI+1fFd8wwURH24X1mrDoJ77fw1F1kpuKj3gYXJ8JLNm5FiaxU
mDGnUi4TtthiFW28kYqs37sstxEOs+nzL2anQjo0wnVZjYS2SmU3Hi4qDjAl
Sw8TlrU5YNuyhYozWwsM0wnbVUZfFeejou7nlfZAwvE8nDov+Kk4ykUZeEK4
29rl/IgAFUc+C7hYE95QOXdcTogK3tbBSn3CZ3gsDoQKU2Ga9Tv0HOF71l07
f+ymgqqht+kY4dSK8zyaYlRo5VQJihP+srmYNUOcCsv5bc3bCW+23rvMKkHF
jbuntnIRvlgRTjM/QMW9GLZVVsJOmzeOVh6i4oeIoeeqKglvrZ50bZeiYrqH
K2+JMLWc1uhwlAq7d5zO84T5N5u++3SMilWW49PfCWtYfcw+dJyKDTvsl+cI
vyhXSPA+STx/RFD2/14v4c4PGT9FBbdaANv/rqfdEPU6e4YKQVl11v/df3d5
yJMYBSriQnMy/hI24Ga7s6xIxfJY/CILEZ/PDUeLSxeo4PrAQecgXPNu6lKe
EhVfjo358BOe5zJW4VClYkJnfY8YYYkbrfI31ako8Pyv+Shh03fyUg2aVFi4
sNsqEg7iyhHdrUOFiFhLiR7hJkvhbU/1qMhJji6wIrxSFrBx4BIVvx44mv5v
fY5wrV09ZkjFSy2tsv+tn5Xl/e8BxlTIHxdo+N/6dnIa9CubUTGeaf1zhDCr
ZVNrsjkVfUVftq0Qlis7Uc1kSQVni8R3AWL/JF0XTCm1oeLbf2i8Sri/1Ddi
qx0VTCys710Js3Ou+t69RYV9fLRTKuGHpaP3992jQilJlW+JMNPBr20lD6gI
vxVVKk7sZ++44T1KjlTQfvdbXSYc7THYd8OZiiueprQqwuK/+6UWnlGhZqbR
uED47a0+b5IrFWx5D/MkifNUp999KsmDCuc3QzUphNU/fA456k3Fq/D2yXHC
Pac+0Wt9iP2UabVnL3Fep0Q64kYDqHjgyD3zljDX9ybmnVFU1Jor1gwS5z/c
svFKdgyRL3Wz+v1EfRDpf18kH09FrNCVKWfCstW11iZvqNB+VRqzV5eEK6/K
W8PfUtHE2TQSStSfCaZ3YvvyqUg5E7d9ifCdB6VPSwqpuMC19YUJUb9emBQd
7i2jIurq4Ng+ot6lSbwN3vKeClsht3UjRD08GpNNS2ykQrhxcECbqJ/l3FkX
jjZTERHOO9FAuGMxbVG7gwpd+Rf5xUS9nW9INPHrp8LLpkepgKjPz04mFAoN
UWGd0M17woSEddlxHNnDVEz6vNpfTVggJLq6lUzFrdF6ye4rJJy1CBXdQKci
IG62c7sZUT97QpzDvxHnQ1iHOY+wvkpwz94fxP68PuytSvQLG6kAz4uLVLyf
1YwkEf3Eb9V71m3NOGQuWCxvtSTqf+TTglXeccwVrJxJI/oVWShc3IJ/HE0H
nRr/189m4vMjGgTGEX6s69Ymov/9Tpl08RUex74MWRFHexK2F+ioC0iMY6GT
Q8PmDgmGrXvGZeTHsUNLlr3AgeiPmgqGEWfGwfrdWMOD6Kc2n4xbVxTG0f6i
pcnEkei3ff559RfG8ens0Tscj4n1pCw/1dEahw/5RImPMwl9f9r5blmMo1hO
M2uB6Ocjz6a8Oy3HodjlrkknEeu3hvmvtPU4uhzzL0y6k/Br3QnKbzvi/pb7
5MieJPBtTXzr5TCO3CPVt+d9iPN+8KFyshcRz4/XaT4hRD28stNpKGccT+8c
XwxKJc7faoPuvbxxKL/bdXs+jchX3K0DGwqJfH3MoBlmkKBErvgiWzYOdemg
TQeySXhnbYKg+nGY8EnsnCfmnbh74Swq/ePwi2Ll3kHMRytbFIa/Do7DPKhT
520NkZ+iyaKHw+NYNpz4cKGOBJ4lWetkMvF647yFcwMJpKc9zf9o40g+lBXF
3UaCrRePf/GaCeTrHO7rGyChUeKdtQbLBG42On2NGyJBtNVcgco2gX4lWS27
YaIec+R938w+gSjdw/fYx4j5J1hL/xbfBDrexYs+IubDY7G+28UOTEBpw44j
S4sk/CtgSw7UnwD7mm/zBcT8OmjZErpiMAHXW0wlzYLuKOb187Y2mkC0THwP
Wcgd9o68d06bTsBLy0dGWMQd/XJictPWE+ip3fGlZr87cmvPdio8mUBihnNh
hjwxv350XvmWMAHZ+4VCR66749RzhW/GyRMILbsqWHbDHXxHWMgNKRMI65Wd
PG9DzM9BPk1RmROw0Nm2bH2LmM8NIoOUiiYQ8VLqwRdHd3APl+yL+0DE32Gh
/eKVO2pmfuhrfptAdUbMoa/l7jBnTdqT/X0CbqXMWQNV7li7S+/XpvkJaNTJ
G/TXuuPcpYKw5iUi3iw6yE3uaKy+P3h+7SQ4jhya2NftjvaQebNTvJPQdGxz
c6cT+Tjzy3bfqUl4/zuRESPqgSdGKac8T08iROZ7vfheD+x4YEBkexKuvFff
FO73gGl6cXbS+Uks3v7cPXLEA2NbHOd2ak5CTjPm2S0FD0xNLTrwmk/iQ9nF
4UemHlgIWn6+1nMSk0eiou/GemCmVbYkxHsS7+QCXy0lemCU5QFd3HcSxgKx
fz1SPdD2kGGkFjgJHUMH55JcDyQaU46GRE3i7mQC2breA5oi7dQ9uZPY6NbN
4JjxQFpevLLKwCRalGRPvpX3ROzM8LOhoUnw7VC9ya/oiWBRwaJbI5Pg3OCv
6K3kiWevX+8OokyCIvVE4IWuJy49fvl7kD6JFaFSr082nlh79kGW/dopwEtz
Yi7UEyadStwBB6bwUOTvnhfLnujgT7j269AUNq8Nee/5zxOK5r9zr0hNIfBj
iP5rVi/s/5GlIyEzhaNiafc/bPbC7y08wXVnpqAiwDPiv98LkZe/8C7oTCHd
7oZY9lUvDIzcFTR+NIU+yTXl91u8oL63xa7GaQqm0a31rz55oeaOaIX40ymI
CwnL5/V7IY2p98pP1ykExW/N2zrphUcip2J9faYQ2xcrocXiDX4r1t3VsVPw
iNvyOlbBG5fpEeJiDVNo3VNG46z1xi79518qm4jPs3vIv7fFG1PvrIIut0yh
8s36APUubzh5Sa++/DgFP32Tsupxb0SLtvd8HyA+nzPqqsqmlyAbMblXM6bQ
cLLi41/Dl7jVaEUx5p+GfU51f8i/l5A9pBExLzCNhRXlnaSNPlgNltbyE5rG
9I6iBjdeHwSYM5XXikwj61NlZuEBH+SvRATtOzSNr6/k/3419MHS0fazv85O
g9miouthsQ/c4qTjA+2mYUnjyye5+ILnLtsx4dvTcKJttnzm64t4hYGmrLvT
WJdX1eYT4YvKsWffmhymYTOwUYdc4ItF0ZYzqy7T6BqrFn4x7Qu7tGvDtiHT
CBBY9z7b8BX08l4JnK+chrdVS+xHJT+QXa/lfKqeRt0BmT8+l/1wV1da0axu
mugLCzLm1n549bP/plPTNMoUGtgue/qhSUasLPfTNCia4/85fPDDqXfvLgtN
EM+jljqZruUP0frJkF+cMxCRnFQsPRkAqaReRcPNM/j+3bEsTzEA8m4Nc2Vb
ZnA3Q5G9TC0ABueS1J/yz+Bg0vO871cD8LLelIVFZAatlxcWONwCMFffc3+z
zAzcRFdFNnUGoOp9ve5BkxkMi7cJ0h0C0Zqcz+R3dQaz7yqPDj0PRD8pIeeb
2QyUR9s2DvkE4sd5l40FljOg0UcCuBMDsadBru7k7RkcunmR/fLHQPg25B1R
cp2BWdl84/1DQTBqjOO2SJ1B/3TqFM9yEN69FxRbTJ/BP9YOq8x1wdhRH3bc
N2sGpx682m3GF4zRan/T4rwZOLuJ6m0/FgyrMpesjRUz2NTI9u/r3WDcyzJT
LuicwfWx9Pmf34LRnTFkotw1gz/nP2ZeYwqBTPrlO8M9M/D1G9hO5w7B0hut
0HVDM8T3+TFDq6MhcIkD1WR8BrovMzUpD0PgGyT8nOX3DGIEGmd02F6DERAV
HLFC5Ct79MUY/2to+W9Llfw3g/rV7RdDD7wGjy9XhyHLLBol1bru6rxGhPs/
wWzOWfzN+7YwH/saKY++llwSnQV7/F2p12dDUWMa9y1FfRbdcmOwSAtDvP1x
IW6tWezcxKTeXRWG504fVR/rzOLRjgMt93vCoBD6742awSw2ZXgxn2YOR027
2ZU5s1nULknzsZmHo1p+V/PJ+7Nof9hfO74nArGqpb8SHWaxwipKskMEnhlq
i7E/msX8epWde40icObBc5cR51m8GpeXVXwVgarMURk3j1m0snrN8S8RFkhI
bIsgvJuzva8/ErH7TnbKRM+igqpxl+1XJJ7JfvobGzsLC5W31x22ROGM7hqj
/5Jm4fJMXmqbVhSqvM25+LJnkVpgUODSTHhpt7NZzSyirVtKwlujUdmbeOnH
xCyGL6fckN8UBwvNveZa07OoulEtbnIkDusbM+2zZmdxYR9LQPflOOgXFbpZ
zc2CVzlgfOhNHGjBjXmDy7PQna8ulhSNh4DODEc9Ow0Sjxn3drfHo+bD7e27
uGho/dqiqUWJh5XCT7Gnm2ngbDN+V7gcj7zDK6eO89FwdML4qMTeBChzctpm
CtMgdlh5sZ2UgIetRxqDj9KQ7GlWUqGWiB3nij/NHaPh4jfJubobiah7Jzes
cZyGMqdePs7nieDIODe/Tp4GqYpSTseiRCR7XRJxvkDD2b0/29+KJuHzhcfP
LA1p+PCHNzubMxmPKv961xoT8dFNOF0PJWOnzIvXO6/ScLmgUDhTPRk3xXyy
+s1pcGsK9Fjvmwwm5phBdTsa9jzskOfkegPJmhpZmWc0VOva8vjsTcE+g8+p
Dc+J9wusvIrSSoEojcJv4EZDgNqBAMlHKeDnX/fnoRcNCtcClMdbUrD2rkZ1
aRANH9t9DfofpqJXeFBJPpV4/qh8ecHZNHQWzZa2pdMgr1Tn57YjHa1qfyWu
ZtHwcs23jAjNdNQ47mJ/lkdDIs3k3pfCdGR8tOqsLqchhyp+SOhlBlxcfhqe
66Rh739Pf40YZ8GJl7Wl6zMNhxScMkfCs/Agk++UZQ8NXg6n8lv7smDbd1LI
fZAGu54tt1wNs6F/+PlYI5UGjf20o/QbOdBsCNS9PElD3n6Z41OZOVAxSaqf
nCbilz365s+PHJzxbHyz/hsNlkbesiTSW+z7ym6rukxDXZzw2ynjXIg47Bwa
/ENDb9ELcsKLXAhtklK3W6Xh57rZvWszc8FzXE/Sl5mOUZGec01/c7HiF/Gj
nYMOr+Yb7T2Zeeg8I/5ER4SORXJXFLNkAVSoemzFYnRs0n8sWWZagDpv10CB
vXRYpD8ROhdQgMLuL6mUA3R0kOJuTy0UIMw2uNtBho6rW7ICuNsKwc1dazZ4
nI4gf+XSf8xF8CpizJyRo4PLVtZmTr4ITkyqa9aDjvM2eoFzeUUwDWWSjFSm
w9R6tf9wejH6TkmWrarSIX+4pJg+XQztMZPz1zXoEGx9GTJ5oASKB0uMD+rS
seX4Hs+8ghLsqbvlWWVCx8V7yyfjukqJOj04Sr5NR5JZfs8203LcCF5vr/Qf
HWOlR811SsoxckJ2MfM+HZG0uYNPeCrQ6RbI4fCIjgRFH+PhjgoUbFeWW/eC
jgPX/XzyzKtwsNqhwY5E5OfqroozbVVItkzS7vSg41UJK0PlZDVC365aRfjQ
0ciZcyycowZOF4qCD7ymY+v8Es2aqRY/Z8g7A8LoUOB4X0ZTqIV9AHfGfAQd
91NNLLe61cJ0yK6mMpaOX2ojK97sdTj7nwhdK42OahpT9LRMPd7xaT8qzKDD
VUtf/Yp7PY5WPGXenk1HwQlHNua+eoitG9hOzqNjODWGXdn1PdbH+F98UE5H
FddO30fzDUi5NM65q4oO2TCNfwKWjTjHeaqvtYaO7qGn14P6GvHMZcJatJEO
sVGD/U0tTdhxQl7q4wdiPY4Eh8+pfkDZXOCSUysdqW3Hk5s+fsC8+Wnvz510
aKcxvF9MNSNIIFjnWRcdaw5ulpl3bsHhrqnt+3vpOK7+7d/hba2wPR+S4TpE
xCvdlmtm2oZR8dlWqQk6dJklNFMVP+LZV4WQL1N0MHPm5e9d3wnB8NArXrN0
xPySupR8vxMGGxTpX+foCHGq7h8x+oT52rAin5+Ek9yf6fV8QqAT/enxX3S0
1jRtGTX4jLbZcE7/P8T1do7Xtt3ugm0yo1dulY4ln43XWlm6se7q+bgJJgZI
+fc2ZCd1Q7Hj2+EzbAxc9PPyK1rpwajHhaXp9Qxc55BwsC/txVNE1bzexEDx
qRdLD136UJp7UYfOzYC1I6fwB+kBGNyM3h6xhQFnr96tnqKD+Ln7x9h5PgYa
1g38ei06hIBBpYw5fgZ6Fv/8Spb5AsngmHvRggyIf2OlJJgMo03tp5zyTgaU
zX951IeN4CaLCvP8LgYe3onLCaN9RbLDfLCaOAOLu98JXn44BkVJ1SuL+xho
2TJwrEyLjK8TcWJJBxgozZ+9y3uaAue4BZqmJAO6Ihf3XDhLhYChWtFvKQY8
bGVFC8zGUcqd8DRFmoHQMIcZ1+gJXGr+dUFXloGnDdEBVSuT+OGqzrl6ggG2
qtrQNx7E3CeX2Jt+ioEzFRTXNYqzkPy5GHvpDAN2q+dl354g8p6pYb3mLAM6
YY8Zxo7fYGOZdDj7HAMJQlFCquu+g01oedHwIgNdnq5fZF7+QHKPZg2LCgOy
fet/P9Kbx1m/ZK9cNSJe1UIrgUe/MHLxt/YVTQaKLjSI3+NbhvM/re3rdRho
e620fclkBQKlb8YK9BgYtf6xhVWZSaHk7p90MwMGhOTT/pRuZVbQl9C5t8mI
gecX/uX0rrIp/BhLkSsxYeB49feVR0PsCgGRK2uvmzLAbmF685rGFgVJPd1W
TnMGjA9avdNkEVJo25QW/O46kf9zDn22/w4qdO/pj/uf////6/0ffGiQqQ==

        "]]},
      Annotation[#, "Charting`Private`Tag$9332#1"]& ], 
     TagBox[
      {RGBColor[1, 0, 0], AbsoluteThickness[1.6], Opacity[1.], 
       LineBox[CompressedData["
1:eJw92nk4VO//P3A7bUIUSiWSNrTIUnkeWhTJrsVWEtKmlVCR3pUIZcmWfUlR
ITP2NZR9T0jMjMGYmSSFSN/z+f3xmz9mrsd1zcx53fd97tfrdV/XkXe4bHaW
j4eHx5Z8+9/nmxau3KJqQ/D8v5cO8cVXSj4g5QgWcZzp6V17CGF+oxZLaXOs
kPOqt9PbRaw7sFTMqf8YFu8fW2Gvvp3Y87DV+GaKDUS+17UHD6sQmYxP+vvy
TuFqWZb7GeYmokDwtbOh9BlEf+NNNe/ZQNQoBT409zqLsh9muaxr64kO/Yvp
1v3O2HuudlvfPQVi0OVo7RldVwxcvX5QfESe4PqrDp9PuYBZizHXqKC1xOwr
MeHrwpdxt/JxZ2rzakKA6bFMJ88NSnODvM5tq4iAm+cUKplXYPqpmzEotZKQ
ED6546D0NQwuMXIzDZIhIp8b7Ks7fB2TK1b/Tt0uTaxR3m1+1OsG7DcWd9fO
LifS8jefacu8CZsBF1UphhSx5fCqa1b97uiWvTIjOCxJ5H5Z7Nez9BYu2pZs
YfFIEtquf5/Z6XrCNybyToHKMkI/oD/HKcUbgVMuM27F4kTTyuZKVudtlLuI
R9+UFicsMsvaLgnfxXuuSPltHzHi0urjV26t8sEf6oS1O3Mpke1kcmt3ng/2
rmqI3vBNlJh8c8j3r5Ev0jfHlawZXUJoThH+ZUxf6PxOcs7lW0KUPtwWtU/a
D49fJ3jz2i8ieFs2Jgpm+6FIruWKafxCYr/0uozaw/fxPHh3lDVrAVH/UqLA
0Os/XD0vV7bhhQgh+mNhxRLJB7Ayfkp34RchzLT4PzVnPoCNi6anzRVhovvT
z27z/oeoPBbhvdpBiFglwR6Qcn8Enc8DpeN0QcL+JGPk81J/jO+sGb91XpBg
sjqmrXUfI1nxZIPKYwHi5yKKtGNKIBqPSKUY/OUjdlm8Wau09wlC0nbz5iXz
EZ6xacojnU+gf1Dm9UMjPoJn63PNC8LB2DfGJ5z8ipfYfyOYUEkIhs9ltX2h
trzEh/59ih6rQrBwo7OW9jJeQnjDni3aeSFwEFXeveoBD6FsqKkWw/sUD9wj
zkrt4yEMLu/cOWf0FFor/67S5eMhgqhb9pQyn+LoyH+xD5b8g+QhuSN60qFQ
eX5O/rXhXzTtKuEVOx+KO45r3Zp65vBovS31a0kolr126LtxcQ5zfC/W3ToT
BvG+OI3XsbOgl6yaefsmHIreMdferP6D2MziN7d5IxD+tCi8r3oGVjE2joYW
EYg6fOWH9+UZ1HnENjNnInD6Mmcq69M0cnasSpM7EAnWB5Wjxs+ncGFdsfXY
80jov1VRvmc8BSVxG/ECViSCNEJTPBdMIZob420REgXCv37g1r3f8M1YaR7Q
Gw2NVfbNCx/+gnZkkcgJlRgcqUzKKTH8hckH1qVKvjEYtj04WyX+Cy6OMRsr
lWKRkeDi/iJxEiZrVvLMXHkBafsoJ4fmn1goWpRX8+EFFA5sb3784ic+zJ08
H7YiDpqTj8epF35Csye6S7UkDnsXNt7nEf2JEIMnVjsEEhA+vz7mtvUEOLq2
26K3JqApXIA9qzYBA62ti3mPJeCl3oE/B4UnIKDcWNGUkYBBNwOdLZQfcBdc
stXVOBGyqZepL1b9QMdcn3CrRyISBhWjWVPjUJvMpGkkJcKse9/h3vZxsGhH
IgV/JaLR3ZMT8WQcduWB/InRSbA0jwgXFhnHQa/FPZ+HkiGXvmjrzc1cPHJ9
YeWzOAVO7tmutb85qD+h0q68IwU3FNxNuis5MNE0abjlkwKbuPs5yrYcnPwV
WrpyZSoWsiwDVkSzcfHyymR7kzToTN3aJ799DO/sMteIuKfB44yBbYHwGCaM
9sa+e5EG7bBrer1fWbi5xT6cdywN3zQzh7IDWPAZTXqY/F86lv774uvIGUXY
mU0Xhgtfoi3iQcVAzQi6zIpGggdfwmZIbnomeQQyekfOaopkoG5DX9ot3xHE
rb1k52+ZgcRiP6vUvSN4+TXbZPN4BsL/hCbfKRxG8TEt9cvrX8MIozN9H5ig
Gx6a/x2chU6/oyULlg3h3uf4E1/zstB2c7Q2+Q8D685Mva/qzULCPrs8DxoD
Dp5p50M2vIGxkUp/cw4DAy8Fvmwse4PHejlNq6wY6BOsyLXhvgXRMvnqURod
pYcCH8ovfIf7rIfK15/SESSqmScp9w6f04bqgrzp2BodLDar9w5HzbJ4jM3p
uJCtU1sb9A7r1ny0Y/HRwfoWu/O0UjYEBXy6RV1pKEw95GChlY2LsRLn0o/R
8Pj8ZLD+kWwIUfXMnA7QsHHKcGzr1Wz8l3HU0FKeBhfR2cQ/JdkojppZOtYz
COaeE0vDLHNA29WaFW4xCFqUFKvmfi4m4v9J7bYfwHGzTfsto3JRIn7CPM54
AE0LEUfPygVTrOr5WmIABV4uZjyfc7HtP0a5j/wAQmyLCrU2vofk3jtOhvXf
APnTAZmN7yHDFFhymdmP2JeZW54tp6DZ90Ztvd5XSJyueLB2MwWVHlH2Kzd9
xSOZroE3oMDo47IzEeJfce3xv7B6Fwr0q9f0Lx7sg8EFs78CRRTce7rP5rtv
H2ZUpxvd7anYXPlXaWt9L6yo+y7bvsyHVU5EwohHD0rHNKMDi/IhF2+puMup
BxvWqlQXNeWjJe7OtnjzHkw/kl4p+ysfkjtjJypVehB9klPTpVuAJ7oZvgbM
L/j2N2K1SW8BrjQlRG04+QUu+1mNeqJFuP2+5PZL8260eHybviJPuqMoaG5f
N7SyOhQSdxbh1LKON2d3dmPh8rJb/04W4Zm6zJWbUt3IGg5dX5xehCUz+S5P
uj9j4vHe2+q6xRjvy2JedPgMr9aQLcrXSxDM+r5t0q8Lj6e5fhOPSlC68ZHk
vRtdiFxj1Fv8ogTbxsqMFJy7QLm44LFpbQmOOwduiDfowviCe8OesqVgZMkd
8pDogpPetaTG8lKIpnQKhKR24uWXTYEFQuVoivGvc+rugCrnC3W1eDmu1I30
yTZ0gMLjT/dbWY6l9U2S/WUdqN4wrH1UrRw3r3jcf5reAdqN5FHaiXIsNgq0
zXDvgJzEKv3FWeXwWhKe+p9sB54ZLOGzN6/AiydhrXqu7VATvJQaaluBgbDp
db327Wguazr00bkCzlo2q+5atmOxekjwNu8KrLtkkj9KtOPhmmVyAqkV4Fk+
elNfuh3ek9KaGb8rECLy7LXkpzacjVO89DOqEjcm6iS8trdBc2J3z8OBKmT2
T16QlG9FC2sxczGrCgoXxiReyLTChf71x9OfVVC9dSdgi0QrIjvuLogV+oDj
7dwme/5WTFOqNN9t+YC+8B8xy5ktyPcyfN7t8QFBn+wulmS2QEPQ2mKjeDWe
BM8ovddpwS5pz6Y63Rq8mD2ovHW4CfKP77rJHakh63vnqEJPExbP3Zdws6rB
zQi/vUqNTaB9C7aSOl+D1l0ptka5TQhKT+23D6vBieD8zwo+TWDuauVOMmsw
sHeynLGyCRGWykvXBNai0myRiIV1I34/6zK+1vUR+y6PHVs7VY8evSMnlw98
xJO20D/7OfUom6hwLBj9CKNc6yk3ej0emWXd+jf3ESWHgvv7m+shI3E/OUDh
Ez7YyPiKZ9Rjz9NtU8lun/CAEr2p3qYe94ID4zoW1kFkgaSw9ac6iAbqcdRR
j4BVK0Sc8z5hykDavSumEQJXSz+nfa6FiaqQPleqBcu04m8Vra6B2fTDU/P6
rfhR+MlLp+QD8sYiiYrQNmwTTvD/61YFnsr+5de+tKNca5wjYVkJ92NbZrct
6MSFVaYL35+vgPGKBWnJZl3oHsmR8w8oh3kEx27dg8/oMNG11kkuQz5O95u3
d6PDreCXwZ5SCDUssLgu2wOZqamrXXwl8FlR+DnRsBedRqY8R/4WwfrJjPy9
iD4ktXOkFvIUwaGS8Lxc/xWCrJUZMVsLYdpT/NHwTz+C7CLf/bpRABNRxqWL
ZN46cULe701NPkSDL/oUFQ4g6INLYplmPpzaidUWJQO48h9f4n+78lG6QrKY
XTYAST57eaOd+biYUDglVz0AjW/qKQOq+WjIFr7s0zyAituW2TIb8vG4I9H2
AGMAer676O1S+RCS7dJuXjII3/El4S6TVPxN0flFOzWI2aCJSkkKFbLm826X
zwyiyjsofd97KjR5S9mzZwexNUWb93oOFddt9zIkzw/i25CG5Jc3VLCk9rQf
vDEIiU8rit+nU9H1QCv7lf8gck0l1XKiqHjjsvPi1ZxBbHe1fldzh4qG5ZMj
8+8HIahw30vxNhWjH3IdA6iDmHeLLffzokJRfodNSvEgGMcdCw56UBH9ZZth
V80g7KN+uvZfoeKhgepG7d5BzNQ6/bU4S8WpLZuGeAVoEEjVuXvKiIq5UUEv
ByEavkzadQsdoSIyfVCsSoSGGCmGzxsDKlrWRe25v4SGcycXVPAeogIyImFC
K2jYGXNMIF+PitVCTL1Fm2hwVUtoPKNJRd+3xARJExoUw0x1ChWp8Hhxe9cN
MxrmCh/wBihQIWl9oqHTgoaJ7oRVtuuoONIlNh1xgry+crG14FoqihruGsuc
oWH5lt1CTivJ8RTYzsvdpEEprM7cRYKKE6EyNhtiaYgv11e5xkuFweV7x4ri
aHjeUvz+BA8V2oZjZsaJNPAUP+vT/UfBKv6Sw+5pNPxRPimx4i8F/VdPadS+
o8FnwFqxc5oCR7N0CedqGg69uWWZME6BhYqY6GwtGY/wRtXE7xQcWHhrQXAd
DWKPnuQkcylQqjTgoTbTEBeTlZ/FpmB0G5cj1EOD4zqRts4RCi6Jq39K49Lg
W3i98OYgBXacFx+0f9CwSVrm+rMBCow/CZU3/aShz+bjwNtvFKj5dlN+T9Pg
WVfR+f0rBT/HvVIO8tMRzszF/R4KPFoq7zJX0NHn+jH5XztZR4NNdinp0pG3
QPHcgY8U/PDsNAzaR8f5QGil1FJwyunk6d8H6Mi19H8uQFpnr2NgjQEdfIHr
eOuqKfjDcqc5WdBhGD4b5VxFwdWD8UHpznTc38e4wi2lYHCbYspSVzoWye69
4kTaRC6jwP0CHWapcgsGSihQmcxh6F+h46SaimB3MQWsxBrtEU/yenbNur2F
FDj85TCVg+j4feqmqyqVgtaRq3MhIXSsPzR7oIJCAdExJT7zjI7In3bVFqRX
v+bd++k5HeveFuf45FHQc1wq9Fwi+X87GTbsXAoO749+2ZpMh9Jx1wsBpPNV
15RqkX3Z85Pf1m8hHSG0cXTBazreZeVEXc2hwOz9Hrx6T0e1pWDMsmwKKuIr
LCSodBARvGLl78j5Djjo6llAx5V/euqXSIs6mIQblNIh29IZ2vyWgrqljmOs
Wjp0VJCf9oYCrdkRHvM6OkqCTtWcIv2SeXF5UQMd9mJOAatIPyhx1w1opUN7
hd/eqCwK9M4HPN/cS4fT0qUn0zMpcC+fe/zwKx0fLRcedSOdKXXpDv0bHcJN
F7japKXKTc7GMOhITS/V6HxNgYFU5fEpJh1LHtnQUkjfcd1xxHyUDt6Y0j03
SY9ILt+xiEtH06imwGrScq4PlZzH6UhqEbk2+Yocf9m0TNUEHXF6i8MbSBef
6+XxmqLDYGzjb1/SP0qPTHbNkOunIKhhT1pJsnR4+xy5XmPhKjqkg0sTmlg8
DPhoOx/gJf1hmUTlQX4G2T9fdRrKoGDaxS8vSZCB/5i1uvWkt5ZOvpwXZsDL
xaQ7h7TDMqfYkwsZmD/wa1Ms6ecun4MpixnYvjNR+yHphpJDfhJLGTiwjhC5
Tpp3WeHNS+IMsLXLwhxI73LZ7Fq3jIGGocWDZqTPl8TaKi1n4OdHae5+0gkS
oqb3pBkwq2sv1iTd4Xx3f78sA1vF1Y6qkF5QMq6hLcdAqrB88nrSOhIOmyPW
MLDFJqZ4Nemrzu2rJ+QZWMQfHiNDOr14v8RRRQa+agjqLifdJ04RfKXEwPq7
jCxJ0uLOG2YENzJQmb6F/j8fLI5kn95Mjr+he/B/3/cUXzhQspWBKsuhV7Kk
3zp5tcuoMdD2xxhrSTOK2DU3tjOQUbUiYQNpaXG7wtadDFxfuLdJjbSRU3PW
Vg0GFG9X1O0mfa+ISPTXIuNb8zLiEGmqWE7Y0G4G3A1+bT9Gmn1W4ZGuDgPG
OW8SnEnLF4V5vSDI+M70DtwibSUmdHlGj4G6Wr/JJ6QDzro7WB5gYCYluy+Z
dHnhiGW2PgM88m7RRaQ3nq3fc+4IA05X26LHSdsV7lGrPsqA0p3Qb0vI9X+2
9I2CvCkDY5Fr5reQnisIWfjFkoE9LbQGN9LblvLN7zzOgM4pvbvhpJ0cr/0I
OclA2mjJ0mLSLaJW3YfsGXjpd65ZlLxfBR1r61NOk+cw70ae3aS1CzTLeBwZ
MNTLkzxHOvnMyrR8FwYkRR6N1JG+mT9wTfkqAzE17fap5H7h2fKtgXqdgav6
j0eHSPvHf12v786ATOsOijK5/2If9Hw+603OT6L56jzSlRYdu5MfMKBWwzQf
JffrkY9tYdv9GaC666/ZQ+73zt2tnIoABqzlCrWekh5Z1xQ/EMKA7NwSBz0y
Pyz9Ucu/OoaBbJtbmeVkPol0rLHJesFAfOGZVUpkvlnX/SFvTwIDviGLRp6Q
3lVW4WydSs6nu2SUI5mfbJ4U1Ue+ZeBpnUSICpnfXm58G7rsAwPbhIoP7yqg
YPuLLHZSDQPXBq7trSRdJJZ5YPsn8v5f/y/dhMynTVMvp0yaGDha/WrkOnmO
mqxOsg7qZoBOjzfoJfOxrkOEwgIOA18GKjfLk/m8rjPMO/I7A6rnlJw7SVsc
Du3cMMFAXsHkrsAPFLiohTw8OEXef11hMbw1FATN+4/58Q7BSLzj7aJPZP6N
vp07LzUEn0bp6rhmCmhykUoO0kN4e7pF61ILme8TcqKqZYfw+vKNBUQrWU/S
hu8GrhlC8B3XclYbBTK5pkdkNw7hR3VOiU0XBcfr1w+p7xkC69XsvfdkfTt1
lDgepTOE3ctHb73qJ+NpPVk/RwxhgY3dSBJZDz0+B2dXHRhCTbr1jhiyfkbS
Z26bGg8hRzKQkjFEwefZxuUXHcjr6XvLE2Q97r8z4t/iOIQdQjE37ch6zeTl
/7vDeQiqhccc7pL1/LewJv3P+SGUTDUIfpqgYLlk0ttHN4YgJK9C8Zoi98uW
m4dSHg3hUpjas1NkP9Fhs9qz980QLl884amxgopt89VmV7PJ8YePGjZIUxEU
f3HzgvdDmPc97uUoS4U+rbhvV8EQBD9K88TLUVHobI1nVUN4cXzJ9B6y/4m/
GilwuHsIY6r2Lmu2U+H6SCKYwstE3GTD7XATKmo2FjobCTDxNFTwWKwZFQr1
pwmGEBPfRPxn0izIfmpJ9g/xxUzwZWhl1B6nwjjU2OLiciakrs2t1DhNxc64
QBnFzUxEHX6T3nqVin+5QilPLZgQEOi0Eif7yR7Huog5KyZuFGqwL8ZQQZEK
8nc+wYRm0zM0vaDigrvU5b12TCjalqtEJ1HRra2oPerMxI4nghH2mVS8q9Bt
IbyYmNG1bEsuJ/vHZu+574lMZAYZem5lU7Hbh/h+MoWJWfcf+xZ8p2L5NgFa
dRoTkTUFBqM/yP71WUBtzGsmWF83yVOmyP7YKvqZfh4Tys+NLvrx50PsK1U5
/iMT2fyXbo6vzEc5a8Li6HcmLA/tOa5uQp4mBJPXZ/1gYmIbxy/EPB98a81/
L5pkgj6faDlulY99lrnPP00zIZH+a77ENh81Zdd69vMN47b0/K+n5/PRGDZp
v1tqGMMe/02ufZSPHp3frsq7h+Fr69LMU50PrxNpux/uHUZTUvj3Px/zseq6
FTnbw4gznD3zpyEfdhmUrOT9w2j44X56QWc+Bpe5j68+OgwRmvcJl6F8jIxM
3ZA6PYxcHse3qsIF+PVsxofv4TDOtPEGixsXgFW/ixrmPwzxQw3hyhYFGBC4
zlEKHEZNkVzvwRMFaLjJPWH4dBjl4XkHo84UIOkkfXtYzDA+535/FeFRgKPr
Ghnr3w2D/e+e8lxyAV5mJxw6/GUY1bVziQU8hYhjfb3T2zuM6SLx3nqhQoQq
rMy72D+MZUOX4pmLC3EnPFz+GX0Y6w0yptVlCmF56/GfHs4wApbZae7dXgg+
3euZF/hGwG4pC5o+WwjrFn2xkM0jiPlHP+vdUYgm6cRTv7eOIGskzGNPbyH0
Tv95Z6M2gqJxNWdBWiE2TWSablQfgbsjRzjneyH+LJMIrdQZAWfvzVfui4oQ
faxP6pfpCOJ+PTAv21+EL/1uK096jEBRfYQTU1qEIxvqzpd7jiBfJfJwSE0R
yi8rFCvdHsFXX43NwU1FeMnTZfPTdwR1I3LFmf1F8Fi3Oy4wYASq4ZElLv+K
IO0kKF8WNwK+MubQD71iHONEKSlWj4C1wFqzuK0Yay18+kpqR/ClylqD1VeM
kUKnZ8fqRuDWN7hgw3AxPB/tmH/cPIKoxoWPG2eLEavQ2Pnjywj+i+1NbVlf
AtoJnv/KuCMYbdG/Uu1dgos1TvST0qOIzMxfqqRRil1bjaImZUdxUOr6kdP7
SjEfusM4SG4UjuIWDW+MSxFymqeoYt0o7Jp7l/m6lCJnLuqZ8tZRLL88e0Ao
phTT2xt1f+uOIkdD8eA7/jL4xe9IeHp+FMFJznu8GGWQcBPauebSKNJUDz2Y
myhDAvGlNtNtFNMP2+mfeMpRMnjne+2NUXgFfHW+t7QcUwp1OvN3R9F3tuSd
59ZynH956qtr2Cj2r2eHRp8nz+vZT2T3l4zCZ5SI3vmjHDTfU29ay0YhuMWq
b36mHG5mO/TsK0fhbuo91cVXgSc/u8951o7CqeuTQrZkBWrVFQvetY5iHv5H
xbQqsLuw8JgccxQbon/GPbtfAYWq4bDfoizsKI8d9tpQCbXkLr3j4ixcfqUg
6LutEnv8qscLlrFwQTwkOHx3Jaz2JR+5Lc3Cy231pznGlXhcZScgsI4F/zMZ
Bta3KjFe1XlNXJ2FRLNNcYbNlSj9UGW2xZoFG5PaYNdHVahPyeEJsmXh7Xa7
F7FhVei+n/jmuz0Lhbnq52gJVZjYf3dhriMLOo4y/RkFVVhfrV2pdYkFXSOd
6i3sKgRWZ2/T92VhpjdKW9nyA07UxIs5pLPAf9aRZ49mNQo/rFScymBh+JKO
5L1D1VhV9VwjMJMFig/3HPN4NQbKgu0o2SwE+f2bW+hZDaeCu5kLi1nYu+X7
YH1JNa5m2h/KbWFh07B3qpthDTpe9Vofamfh0gVfSqltDdQzjl3+2snCUoGp
OVW3GkynGkcI97KQ4Dzjfzu8BnfjwbAeYmFL1FGfpsEaBD5b4yPwh4U+D/+H
0b614IbEhEbNseB5NO8//YhaGAevSFf5x0L4MWqZ3OtaSAQubTouMAbLzQrh
+p21iPrv38os0TGIv77eGbv5I9I8vlEtFcbAH93IlzvwEeV28d/TjoxB7Ymd
h6hbHRIuaMiJGY/h74OxeWH/Ovh4NhvcMh3DXrVbX3Yk1ZHnqn+phlZjuKxR
mqTYWYfyRnubcfsxeGgRobf21qNsz9pPWtfGYOi+/MFl6QbEGeT/Troxhu4z
uXMtOxtw57iJ4mKPMbSckhW8ZNoAnes+d/u9xyBy49EZ24AGlL4eUPd7MAaB
6218inyNKJVNTGqIGsNKdTsN7mwj4pS1WtRjx3B8hppmvaoJd3a1/o2LG4O/
6Ziy2N4m6JjxnriSPIaXNbappnebUOp/eunyrDE42i9gGgk3o3Ra3tu+fAzl
iZffTUu0oKQryXKCOYZat90UF7NWOBzdcNp4dAxRN4V8nzi3QqTm9YXMsTE0
nODVZXi3wiLvvZ/T+Bg8e5RXbXrZCnZoTXbPzBjedTuobuRtg6wpa0nVYja5
D9W2PSlpQ/nHSzJrl7KxzT7WUr6rDU7ET8Xb4my86uuLneC2IVt1brfGcjbk
J1FnLN+OQ6Kirq/XsDHaxhxY5N+Om/XbakK3s9HplAnTsx1YtY/SOr6TDeuS
DUFr7nWgslD7q5EGG1B/HKIV34Elr/ZNCu9hgy4cMWrR04GUR5brvA+wIfF3
42N9i060Hbh1x/E4GyMtMonrjnfBo+Svf8VJNtL6fb3VPbuwWv1e+GpbNqgH
8o+lx3bhnGJAZvdpNopnvHKyaF3g4X/Rc+Q8G+o5XnyXrn2GSnn5LvU7bGhL
9wuszuiGslVberUPG+PFTz5bdHZDgU2XtvJj46hzjZUs3xdISwvP3nzExhqp
FZrWtl/A52ZUlv+MDc5oRPacbA+61vTo70ln45d/4/T2vF605I3lN2SwcWVJ
hGLsWC/qDf9utM1k49bgpfTKdX0od1+7+E42G4lJPXTL0D68anZqKStiQ3FH
4I2/t7/i7t2fx/e1sNGmY/KK7v0NnlKCde1tbHy7+Wrmb/k3XH+9fLdjJxs8
90RGFvMPwPWzltx/PWxkDh2NyDs8AAtVn8EaBhvbXyZtffR1gOzLn5odG2Yj
crzjywj/IA5bJ1cNj7KxtNjKdHDTIHQe1qSKfGeD9++/t2meg1D+ttjVYIaN
1PdtpXR5GtbdWN3bM8vG2t7UKgcjGuQWqR05P8+GTnP29ohbNEhomKsE8nPw
WW9b8qYOGuaCoiYal3Bw503gr3vP6GjRUfIyXcfB6d62IBXNIRxmmAtRFDl4
tkF52dGLQ6j0930qu4GDu8el/U2Th/C+oy+dvpmDhouT1TISTDx3De24oc7B
H8lAO+NZJsTEKux7NDjYsPUetmoO41Eel6WjzQGv47Ok1TeH4cljwCsCMh7p
eLdjv4ZhF8GjEn2Ig+wnvyK5vKP4vFulYN6AgzeKhUE7D43CZNB6/xkjDrqr
B43rg0eht4V6cosZB4enn0yJKrCwvvLiw1JrDvo+2i+fPTkGNqdngHaJAxt+
/cS/MlycDRW5oH+Fg4jKmRwdTy76NXdNvb7GAY89/8+APi5a/J4uueHBQep1
Aebj9O/IlTmkLXyPg8nPH+7dzRzHlrIb1efvc/C7T0m4YmgcKY7JJi0POHDT
Pf/GdO0PRLydd4oKIOP5mxoWGPUDngfyQjeHc8D3dvl4wYsJ/GTRVoc85+B5
Id/nStoELoSIvZqM4uDtmmcSvht/wq73fHlJHAeK3zqsbYp/QvfKOo7xSw4E
LyUFX5mZROFyE4/3rzhw9SFEBI7+wvbi2/wyWRwc4vLs+pbyC4rCX2Ro2Ryo
q96RbDjxGyIvgg9eL+Ig5e2S50b0KaRZDomuLeXANy77pcuJaewT3f25vpyD
QON74tfbp3HnLtNZoYaD+Do1WYWOGazS3KPW/JGDgj8Pw7db/0HB+NNpz3ry
9xIfshYO/8Hk6b3+bS0cbL8auHqF6ByeyYaa3mnnIDp+/YbujDmoto/IbOri
oJpew+tt+Beu+8Ne+fZy0Nv+KrwicR4DSmP1akxyfY6f0Qxu4yHufCPC+kY4
MH2/8eKxvbzEysgIm0djHKy4pzpTn8lLWC3Q43wb5yDRYX3idDQfMVnxPC/g
JwddD58tcZDlJ556cm5r/ObgndbetX3x/ETDWKRo8CwHD/VZH2pLBQjXFG6X
9jwHUydaXTVPCBLCtvvjmTxcKKeLfCycFST0mr6r6ghxIbr61bWn1sLEwIMD
06MiXGyob4h3kBUhbiOmPHwRF0U2M+H7GSJE/ruDphwxLi5UmBHEi4WE1blY
mahlXNg8nbDKClpE/JSfGNy/nAv+w6w7fcGLiZAe/Vfj0lwEWNDiTictIVRC
X1yNXcmF/9WZ9yIfRYkGw5/ah1ZzYbrUaP4yrxhxTuAw/+RaLrRqJdSSXokR
KTcmQw2VuHCwH6sVUZIg9FQMbKaUuRidufc7a1aC+MaMV0zezEUZavyWM5YR
3vG/2EdVuAgVeGTePShJyB43zPujxsVSE/e+BdNSRL5Y4u20HVyc81+z/cym
FYTlp98HzHZxoTHM+nLutjQx4XtEdF6Ti5O54x9f/5YhQrSTujJ2k/HUXBUV
e7GSUPk5FWepw8V2KUtZ/VtyRP1rI2deXS7kpRoVXSPWEC6OyapZ+7gw96Ob
XOGVJ4TkZqaOHyTH+0fPZ9BlHZHSebRc4DAXPz5HFJ0XVSR0g1IevTPkYjJW
68VvfiWi/+AfE5ujXFxJzbi0+owy4f3PWEbElAujejc/pulmQjY/dTDXnAtV
w20uxxepElS32Qx7Ky5+PvR5fHB6G2Gx0fTqohNc7OJTi221UicmBtO0qdZc
CBWH5psbaBM7NBtLJ2y4///5rf8DtGPctQ==
        "]]},
      Annotation[#, "Charting`Private`Tag$9332#2"]& ], 
     TagBox[
      {RGBColor[1, 0, 1], AbsoluteThickness[1.6], Opacity[1.], 
       LineBox[CompressedData["
1:eJwV13k8VF8fB3CiVLKUyFKyl0hJWpDPLZKQnZKylCUKLVKpUKkoSUjRYk0R
bSrSgkQLZQuh3Jm5M2OMmUnyiyQ99/lrXu85M+fce+75LldzR4Rr4CQxMbHX
4mJi///Mqb8+ZtXibjln8eCi9M5B9A4pW6crm2Cj9KP1M9sHUfA3JTdU2Qrk
nfqR5NZBSElsavZQdsP9ZhPNpI+DeDb5brC98k6cizSJv1A7iFlSW01slA8g
p+zezpL7g3h11jjTSvkU2MNebl4Jg5htO89hnXIaxJl7TwWZD8Lm6IzuTk4+
FuXs15Jc9R2Uve3Er4ulWCPK+Vg0XwRWpiK/Pr4Mkery8X1qQniWW0Vsv1MB
cWcrd9ZMAY62pBgujHwJv2z3oIgFA0i1k5nk61aD3zstxcJX8rFqyLz7LKMW
b0rNTmp59WOFcvSnD2vrIag/ofZfOg+/UjucDnS8Q05xy5rHDX2QTVonNEUD
2gy7Xv9T6cOInfKhjmsfof+lo7k1kgvnJVM2iBSbYejI5a9s4MB19KzfxIYW
iL5s771oysGTgatETVorTKvjTR2usyH2ulfpQFcb7CaYzxNk2Ti02fCP8bR2
IL1N1HSJgtOcaYX5rh24WJJ65eAsCm4ZQh+tM514sq7fryuPhQr497q1fUH+
01T5e8YsTGmc5h6p2g2DbxGlWz8wETensjPXvgfPFqvb8/Yy4X3ht+bJjK/Q
uMN3TJvDxI7XRHREwzeEUdcvxDYw4NL94p39WC+Wyu0tmZTAgLMsOzxMkwHB
+aU75m5gwG35otut2gxQIQIdcxsGPLfuJVfqMbA7vDp463oGthWOO00yYEDu
26rwLCsGdlkqGl9ZzkDIGYOTGgQDceE2P6vpeSSmXGdbr2bg/qc7h2aHM6C4
RC3lO/0/2Ythcc8rGdDIlh/8PIuBoDZC3f0lA7cckhskab+aM/uFoIqBt5i8
0XQmA2E5lSPz6hjI5dUuuirHQONDqYi4Jvr7ivaLgTMYOPc5d/t6NgN5PhUK
86cwMEW1w6xJholio8It84ZJ+PgUfQmWZyJxikRU4RCJp3nHosQUmNj3uZS7
9AeJQAPtR8bKTDxY8q92o4jEG4u9+ulaTIwXLTl+nkfipO90Za+VTBi4vPJz
+kbib4Hlfyw/Jp7ZaNV9fUtC1W1ib8ROJlbX2+64Uk9ilfgrwZ9AJjRrLm52
qyMRuX0Ne/ZuJl7/qXFoek2Cr2jRZnOQnl/i/r7OlyQ6zqx+WJzIhHXKmQX6
j0nc27U8bP8jJmx+9kR25JJoVBrmTTxmYmx3q9nLHBL9b8oCzpcz4ZZltedW
NgkdTZNtBS+Y4LYvmR19g0RWl7F9R/3/nXRueSaJs3ZL9M16mNB7dK9QlELC
z3ARR1ySBcNwzYhjJ0iM908+umMKC+Xvw+/nxpG4epspXzuVhU3jVngXS6JZ
K9MiXoYF3StDTioxJKAyNX3KHBb+/jhm0xBNQn0Kd530IhY8u6wUIiJJVNbW
fNltyMKpo+oZRQdIeJ64Ed5oxIKEb8x+zn4SyePuWRdMWAixDzDz30fv51Dt
D7k1LAxtkFYJCSfxlczNme3Mwj0b1cLKXSQO3zi+4qArC4qPXeWlac/29mps
d2dB6e6z3m3BJBw65EczvFj4p91RLBlE4nljrJPKTnq9DfUKgTvp/Xi2fWJe
FAuLjrTVh/iQWHFodXrMYRZkm5zeNW8n0bpccREZTd//I+/Vq2lPf9DokRPL
wtPy2WGy20hEF5qXaiWy0KfVteSDFwmvNJVtC67Tv19Q3HDWg4RdxMnNz2+y
kN2obPnHnYSZ/YCrUy49vnVhxF7acyVebjxUyIJojdFMPzcSvfv9Vr59wEL1
K+N97i4kmhzfL/Muo+Pad3y43ZlE9aJlRt+fsOAvmQwv2rksCd05z1kYy1+y
ONCJRIDr7VnBdSwc4TSdTd1Ewt1IXvbPWxZeahn5atFeP/3ItIsfWDCaVzf5
sQMJvdd2YuVNLOSsEr75ak+fH2ORcEo3Cxk/svSt7Uh0y2zuz/rKwqRIg0zW
RhIf+qvYRiQLZsOPGSdpl+Re6vFks+AkZTD+zpZE+EzT94UiFvTNl8fv3kDH
l/DGG7MfLAQnz25Tpu30fkr1p58smFb8m/TOhsTSE1+e/hplYXPg1emGtH8O
Hi2wkaBQwz3XNX09CXYjO7t7MoXKg3td3lqT+Hxn07XwqRTOx70tO037qd/8
1AwZCrFrr1hMpX24+XUsdw4Fja7bcTpWJHaVGByNVqVQPGcsbHAd/XwS0qNk
51EYunnM6RVtMyIobIUWhc09M4Z9aRvMbdr1QYeClse1Zya0546uDPBZQKG0
wPvwNNp/70/zPmNIId/1FLdyLQnR+f2eqksozNY9dDWDdm9wj8s9YwqKz57Y
RtJusrLetG45BfeJhFE32tXzS207VlD4uNOiyJT2gz+K1qGrKVzqmrtNhXZu
ZwwmzCm0tB6e9Y8gkVrWZ5ZqSaFqQ85HLu2TF51X6K2lEFXOTm6m/SO63T7Z
ir7ftpLsl7T9grb6/1pPwfexYVQJ7SYXMsrHlkLBmWiFG7Qt1wQk1dtR+J1f
evgi7dKF/blGmyjszegtPEV77uzw8gwnClkqC7KP0D7/b6hxwoXCF7W8Hfto
j/EPsYLcKQirdg+F0g7pGB/55EnBxSfXKYj2l5oTMiu96Od3xv/oTtobSqdo
Z3tTyBFvjNpB++nV86ukfCgcbBG3+v+4bry8Y4QfhZDlusxA2ukRl3d27qDw
7JaX6//nl/BWPYJACg5k7ZW9tPfbZCffDqb3uyfx0WHaTGOdArlQ+v4+t+af
pO08r+jZoT0Unti93ZNMu2qqURMZTo+LXZK9Ttto+BF7wz4K4mLe5+7SvkGu
HLt/gIJalgvzBe0ZDS/klKMoJIbkzf7//h59ulY37jCFN27HdDm0+bn1Zrxo
CnfOySmO0/a6YO/sfJzC3OQL7Nn083t3uDmwIpbev8X6l5fQLnTqTkmIp8+T
0vmbobQVzX0LB89QuJD18vc52vF67OdbEikMLuealdLe8VfIXZhMYVePWOQI
7Rbe/vGUFAobGSHh8+nzR3wemfk7lYLM4FO3jbTV74qveX+FQqr2GJVH+0LG
GVfjLArZy/ZfaqU9fkJ6V+Z1il6n1UiSjofuLYppIbn0+uQ2yzDaG62z7rTk
0/FVMbusgHbFkvmvVhdScM77NLeXdsYU/f5pdylwg/Z/9qTjy/WxBYofU5D0
EY360vFZk13jPqucQsRRTbPbtJeetwmNfkbhQ1lT9CBt2R3Ol+1eUThQ99+/
BDq+P8gFDPDfUuhbpodWOh+s/sMTc/tAoTCPk6tP54873DCl540UTD6PyJ6i
feblobXnWygEmN6QsaDzzbrd568Y9FDw4/yrrafz06Hq8XNnv9HPj7h60ZDO
XyWK4TEUSe93XJ93Om3FaufAa2wKrhflx0PofMebrWQiLaLPV3RR3GJHEvNC
z+oFD1LYZyt9OJ+2a9WoSu0QhciHSkfV6Hz6IqRH7OgIhabE6qKZdL69+Crn
E1+MjcNnWpuVXOl+QGHWaxsJum97yHO4QXt016kneZPZOLrzL6lL5/MdCkHX
t05nw7WF77yGzvcrdhmEflBgo9Ty7pnTnnQ9m/l0crEeGx+TGi8c8yYxM3jB
78n6bKQpFS3SpeuLzYurAn8DNr7tD/jVRPt+0NE2laVsVJQXaxjS9erkcyI3
cTU9/x0LwYQfCf3ABosQBzba1OJq5ej651NpsbTOkY3Lz4XSX2mnyt3T1nRh
49yjz9eL6Xo5/ixlepcHG3ZGT246htL1XNbzi60vG4OscpdHYSSiKhgHFu5n
w9br41A/Xb/FDMnG8kg2kl9omA0eJJGY/U13wyE2WhiLXH9Hkbh+prsz8Bgb
99Xi/yocIfHa/bN5/hk2QqI+ndh9nITcj7cS6tfYuLEnwPHWGbqfCKjfVnqD
ja2jgxVdZ0lofXnzxCKHDd6yqaozE+n9qqoJ9r7FRlH84/cJ50lsu/C84ep9
Nv6dr9W5Tvcrd/Tvpym8YSNrn/Ikj2sklt0oFeTVs+F1qUOi8jpd7+VL1i97
zwYnRUpX6yaJTyN3Rpw/seHzN7z5D90vDdfleSd/YaNqRqNSeyGJtTsytKcJ
2Zgb2fdOs4yOl6zjZROKHHjnMypWfiLBmndVb4cyB9rrxSX6muh8kPMos06V
g0LnZR6ZLXR+LOyLTZrPQZvZkJpUOwmVMhcHVX0Obl5qipb6SmJLgy7H1IID
xVPpb2/wSXT++agUtoODN8G/P6hMZqA3hpfYHMCBU6nzGR26X+WKS/w1CeYg
+PSJH0ulGPgltYoa281BVJrPN8dpDCjNzrufcJCDBezh5dkydD9uGGVbkMBB
/VxidZoSA5+3qUf33OOApU8Wt+kzYDxR57r/IQd5ofceLqP77eTsMINpjzlY
K+kxmGbIwAbWi68rnnGwMFRCffsSBiqDvZFay8H61JQj000ZyN5/VXLjFw5a
pfSN2+h+PjRh1sWn4lysHJq+afFWBur1K4M3SXLhvem/9k5vBrQb/An2FC5s
stup+O0MfJV5+GPmDC4cV03N5Pox4JTm5B6mxEXOhj9l74IZWH4zSUXHgItZ
92fKTY9i4F/ZlIJL7lyUVkpuuJzOQHfAh4xxTy62/hB9OpDBwFPF5MRgLy5q
L0d2uV9lYM8hxYg1PlzYJ+TGqV9n4IuZjll/MBdRjCi/5nwGHtSsbSaO0tf7
5+WzB2UM+DUdG/+ey8X7ifxVh9oZMI8jvm8t4OLB0pVedzvp/TWWZNUVcnGy
Ss+T1UW/X6Sef3vtLhd96oE/tvQysMozK3XDEy5Ws7ZLhvQxIP+tfGH2Oy7+
9M/YOWeMgWr+kLvjdy5WlWwwfqPJhP/kfN3SH1zEZRXqbdJhYpKG2y/pYS6e
lUhYdekxYeVRduX9KBfEy6yJMQMm6qsOdFtP6oP3gnNUwAomPqYP+5or9qG4
9dvZdnsmui1/hS4074Plzi/7rI8wcdSr0Pzsmj5EM6mA1ceY9Dn2pHe7D5mV
TqPGsUz4FD0tzbfug++5MXmj00wwFQ4Nqjv24aTga6zrJSZ4vJGDiv59mB8i
o+ZczMR/qb/jJp3tg9jkLGoNyQS/YUV5emIfHDJ9XcdYTDAkI4V6SX24cH3N
o+dcJhqjRF72l/pQtHa27yYRE3lbqWXp1/pgPs1Rp/QvE45aH9m6D/qwMFvR
PGAeC3ce5thu7KLfo48eH2P6sXCT/y2mp4d+z57znbcxkIU0bbUnYb19KCnJ
Ly0PYSHm8mXNVIr2m29dBftZ8Dhybqxb2Idd1EBOfTzdp66NLNkziYcnbxct
X1LMgnfzBvkUAx40NatELb9Z+KSc6/drMQ+uevOtSyZYWOc/9mDbUh50Z7rc
TqL7zkVDJS76pjyE/a4u96X7yjGFWWmvLXmIS57Mc9Kk6/rmr4r/ufBgfWvH
d1+6j+rq3au29TAP105MnnycrqsOCz7sro7mYXBs+Yj+bQrVEdov9I7zAHkx
ld4Sum8Q69j28wQPnbsmFLZVUDisZX4z6TwP753KpR40UVAOmqxZdZOH8rZR
nZp/dF8qzNTTqePhlLmydUcgGxrucV9fvuUhM7rUVCaMzpOVQambP/Dgl1W6
zpHOy9EJJhPnmngYZf33XXSSjevaH9t/dPGgTBoGldB5leUldrpKxIOi+N1C
vV42wuqDqK3K/aipmKx/xZ+DFYs3ZQ6r9iPHKLDIJJSDiTQTp+R5/Qh6vCnt
634OUvzFntdo9cM3TWfULZ6DR+OZqQsX9+OK2hefntscjC77uPbX2n5IBf6Z
5PeDg1PZJjmXdvcj97fVLG4yHdd7pyyfH94Py+3nuNKZdNwTXW9L9tLrv711
lcjn4iUz5vvbg/1QCYj/11HOxYj2B8uJ2H4UcEVvKplc7L7j9y00vR8Lkh/7
Rq3qg9vDC6rWL/sxueXb26ShPrBO+N1rqerHdWf+cN1EH/a6mqzzfd2Pr36P
6mZK83Dh55eQ6Lf9CL/v38vU5uGtqc6zBy39OLxvqCXYkwfzysrN87j9EH+p
Jm1QxYN2bV/6L1k+EsfjFQpy+rE0v2Pdlpl8rLjXonvsXj8sTtUNPlPgo/He
ifZdL/rhaZXvcFyZj22D2YVxX/pxrtZHUlKLD+VvFZ736P8N1rYfmGnKx+W4
Ii/dBD5eval1NfTmQ9pfXPDwzAAaCh6JJW/nI6oyeW3ElQF8ic+9992Xj5NP
59TY3BnAkHXs9LIAPlhdu2TWfxiAbp3Z69Xh9PiWi3nxcgIk1T003nCCD2KD
/lNkC+BVny2/4zYfPxYPy1i1C1H5Rk1npIiPYM/52hEDQsytvbIyqYSPhFIm
57W4CIyqiz5PH/Kh2OLIYBmJEPQstmT6Cz6afuV1yp4XYX+Jr21ZMx9ipYKW
3fbf8bm4x9u2jQ+rXtN8BHyHadHmiG/tfOz2kHdZe/w7Rm85ZUj18OGxcd1I
0/3viM0G25vDB2dpulua9CCSUufHSY7RVlHiXjw0CFHKtbTMcT6W8eaWnDo9
CKeLc24b/eOjP6ZDOTVtELOS5D5tkRyA3hM90b/7g8g8/U+tVHYArrPaBvT4
gyg8TJZ7aA/gldSAEmPnD1T7ZH8vdBgACtqmz48YQs6elfPknQZg4aRW9jZ2
CHHRTXZHXAZQ0jjbPiVlCETGv1v2ngPY6TOYePLREKo/+m4b9B1AWnbc6uGR
IVRZaLxffWAA43fqj2xO/ImbdhW/8g4OoPzXsgq96z8Rs8VZZ8bhAVxJsvNV
u/8TlpFxsb3HBjBj4FhYVPtPvLrLMD1FP+dTbduiJ7SH8Uo1N68xcwAypRyj
R++GcXPh6mbT6wPQdvTwm9o7jJgVLX9v3hzA9n630nM/h2HpKu61L38AYw+O
H1Gc/x9eJfrLKZUO4O7f9S4uh2mPah7zrR5A7qUQmzaTX3jZkecxxB0AtXmT
hbB1BDscF/g79Q9gztOFataiEUytv7unZGAAKX6nlndOG4X7k8enggYHsLjG
4fPjtaMQpNU/7P5Nz7+Aivd/PApVF75M7QwBVNtc3RcU/kb1u3AVDfrcTY33
Tsys+40g4qfO8ZkCNLAk9N05v/Fwybj5SiUBlszUmluoOwZbWdnQu/MFYKWo
V7QXjSGqwbg+bZkAg6+mX11R8wdzrZ62DC4XoFnR1PYm5w9eV5p927RSAA1O
Uuv26eOQKbYalrIQYLhntIfnPo6CBA+tY+sF2CFx6ayjaByt64/EBGwRwDnr
hVSQyQSMqqtXmMYI4Kvo+U4vQYxY6Nl6uy6Ovv5Bl2yzfDFCW0Ape54SYNqH
QIkbr8QIZWWpP1EJAnRUfV/m+kuMmLR3U1VFqgAKgWXlOSHiRMf87g0WtwX4
thPEiN8kovnJQEVjkQDXXJLXXDwxiWiw/6u/vUQA+9ahe+fzJhHVhzRmxDwU
YIvp3sAKziSiuCmoueq5AC76Wwn5fRJEbOzPLVbNAshkTlQ735AkohUnf2hr
FWD//pYiyTpJIvKuknlAuwBGJdYa5kJJIrRz9bzT3QJYVFQ9XIXJhPuSOGY9
W4A+Xynpiv7JxEJyRqjdbwFqxrY+FfeWIrQOqvd0/6HHG/M7pZKkiHnSSx12
TwhwZMX7hsqXUsSslW5GSRJCHKlRHzLRnkqMJ2cOfZQRYvrl6s/Nv6YSzZZ6
R120hNgstnheX+10YiPbbcpTHSGM7c/EEH+nE68TT1xSXSBEx7MMhcCV0sTj
z19vUwZCpORiWP2eNHElNO3zQVMh/lqtc39zawYhL1/j271SCK+bsqc5nBlE
whMR39JMiMSA1oQhPRkiWsxOfCqEUG8mLVl3ZQifDDGjLFshDn+w17tZI0t0
mhs9m7ATomp9zWjeNDnCmeltvXOTEPqPO2Wfu8oR6wzLtxq6CrH7y2tNc54c
ofs67OwrbyFm5lk0JqfIEwJhN4MVLgQjR//UJN5MIjBt6p4N+4QQT7d1UFCa
RfSuWjFy94AQaumKFpT1LKL51CWZg4eFKL8VubalYBZRpmJrJnVSiDKDuI3+
4QqEYdXBut3xQqT1Lxni5CkQBQH5zs1nhGBu/ufg+EWByLg/EZR5nh4vtWP3
rp9NRK9/kmZwWYgAreL7mYaKxE8+Sz3lihBnnx6Ubt+lSOxJkS8ezhSCrRzd
pFmoSPj07K5+eVOIa51yldN0lIi1+7SETneEcA3ziGtfPIeYeuOiTeRzIcJP
9/+3OE6FKPTgyGq8EuLfEY28M90qhJWseWdDtRDLk99kda1QJWJiucHa9UK0
Zx88XPyfKjHsvyaxtVkI6R65TS8uzCVSVdNcYtqEsC2+4nDn91xiSRtPZVGH
EFdrhLuVds0jQq3Ti0/00Ofl59+R9w7qBENvoGEpV4gL6uanf6tpEDEkkf6V
R9uX/X3Bdg1C7WrGtgS6zpyd9ejJz2wNwnPaOiE5KMQvjUuCrEWaROPAVdmL
f+j5bR3WNHloEaEFog6zCSEu79XRTrqlRUhtt87miolAXr6xPWhEi1j36fsS
yykiKMcuYlbnahMVD2xchPIijF1dLNipoEt4hlxXyVQQwW5lidA7Spf4qTnE
tFYSYdUL/896X3UJo7Qb+6+riWCmPlx864Ee0Wj/08xWXQTdTudVl+cvIEIk
N0oMa4hw4ddjuaZLC4iCg8Np9noi1DlINhXFLSTWGdltG1kognhh0IK0vwsJ
kputk28gwpQtpczNMfqE6hb7J2NLRYhIJ3pVkhYRKWZ5HUXm9Hp5gcEXvhkS
Rj9HbnpYimAaHe3vGrOYaLi7KVh8LX29R5unx+kYEVPm/R7ZYiPCxp9rVs0+
uYQoaHesltwogrXd54fi85YSa5MLEh7YixBlZZ+44thS4tg/J5WpLiIkbLP9
MWJtTKhW3GKWuYlwLtssrfueMVG+90+Rryc93wmFX4VzlxFDzEKzcm8R7v1g
iL+TNCFSssYn7fQRIXyhx6ZzsSaEkZtrg6y/CE16qzVm/TMhGqXvpFXuFCE+
Izor+9RyIuTNX++gIBHuFJ6bf0jGlPgfPo8j2Q==
        "]]},
      Annotation[#, "Charting`Private`Tag$9332#3"]& ], 
     TagBox[
      {RGBColor[0.5, 0, 0.5], AbsoluteThickness[1.6], Opacity[1.], 
       LineBox[CompressedData["
1:eJwVV3c8Vv8Xt6mMhyIjFCqEjMh67rkhmdl7ZXxRKKGUlVRWyiZ7r4zI3ntk
70plh3ieJ9ll/Z7fP/e+3q9z7r3vc877ns85F2we6P5HRkJCcod4+f89vSv5
n+KIPpIh1jPn/3BIfHqDVSmGVQLyLDSHPZuTZbMPIzLusSrC1I+FP4GRQnLU
5JrDBqx68MwhO+GTTINcLWWhgzqrLSg7SCWIhqvLd10KC9Lz/g/efxbQ2uuw
lR+/5ZJnNu0ARx7+t76YP5UnhFxddsp2BgElMlpBwXT5/fcYag/qB7CnS+0k
9aJUnmLpyWmk0hVmoq8lX91vln/9+C5v29JDaB9tLyyLHpBnojaVUGZ1h0c5
ezw6t6bk38WrKfaqeoDB0nsL+dAleW5+Ob3b3o/graJus1bjhnxuzRXb0aLH
8KhDw53i9pG8kOo5d8NpT+gW4SvRWaLGln+lfTHF8BSiinXTyl2YsLL3DqMs
b3gBlRCm+fYXDmzLP3zmvJs3FKZUCVHl8mFvvZ7+aJ/tA8vOYXhrDhHsIMdQ
2+qEL1w0fvKnPUkSq1/UPHqf+hloHKnxbEYh2Ptcxg+fnvMHgWu2ZutGN7Fl
9tpP5Sr9oWPAbIrygSZ2q0Tl+aHmc9DVe9aIxehjpXfRkOal52CifahUwGCG
9QaZyOfPAoAmS9XwIaMNtilILEGR9QUcvC9UJV92wJIOC2RQlr2AtmizflLj
B1glVp6CbtWXIHGnKajW2gMbfIe9LGT+JZzs7RgX0PTC9uUz1ap7vwK+7zxI
5Bd/LP2fk610ZwKhSa9q68L9V1hdGfJPQ0WB4MCaqabL/Bob+3x/OPJmEMzg
LIdWSCOxXz5tftGbDoKyEDXSf3Kx2HNMuFlmz2Bw99db/mmeiLUyXVz5zBAC
0Ut2j87eSsdmZn5fT8gPgWlLTc+G4yzs0ur4ntmNUPhtyqKU7p6PFZAYIOGa
CgUFnf4TI63FWGfvTppZt9dw2LNn3U/1EVva3ojJPBUG5h46h0+aK7Gbp6pY
7bLDIEtLejngQh1WSr/k/CXsG+gxivlpotyM9UrO5V+ZeAO+g1HHKjlt2MbF
VNH3999C9mOmLdbLXVgS4XhpZ+pwKBV/HvxCther9CgcFUkPh8/Gb/qfbQ5i
O6YV+Z6ciwDDwNOJPNdGsUtkKP9XxwjgvfDNudl4Akt9WV5ItjIC9hPYaG9s
f8Hyq0uLJpFGwhqeRruD9QdW7cG1aweakRD6513o/q9ZrHO0qLRFYiT4cvt7
JycvYN9WC8k3LUWC1Z+6I8uSJWzpN36UWyIKuh/x5ZsIrmJHjvmU/J9FwZPr
myTl5wjYDd4LKnN9RLsXkJqp/sGeUeHUUGCNBg/sl8/uA5vYQalGUoxTNFxq
iP0bsLCDDb5oUf2jMRrEP0Y1jtj+wyqcOXQuxMQA5ZM4MnfTI+wBWQrPU9sY
kI0TGde4R4pU/ZH/olwVA4GU7N2G6+SI6+z3N2dOxMLDyrAJ0W4qRHDIR3He
LBZ6pw+z/ts9gSw0nvv7oSQWTCfNxbGhdEhyUUOJL2kcDBTzjC92YBDDJHM7
df042P2SauVFchrBhB6wseXFgW30++UuX2ak90ny0NLfONAkwd4QUmRFXjrI
v6rQiAf9yvtsb404EMTwu2xAWjyw2VocmLRxIXtKPutaG/FA4rM91X3zAvJR
4lwu5813YGmKUv+04EWceRrM1uLfAY//0QZvyUXkEqM5Y+3qOxi3ffLZS44f
mT3e7wrEJkCJ0+VcuVNXkERCko9+RAIIu00KsPGKIPo/5MR5FhJArzFMOK5D
FKHv/7b8WzIRlpNjtg4yxJGeOu+UxuBEYExjOZArvoY8L+DQe/0tEbiaj06e
XJVCZN/V05iIJIHmlmi5ubkMshVo1nTpeRJonFt94UQjj5Q82nffGkuCM4R5
4/INBHG0SxJou5QMQ0qmCwcMNxAePbmZ8KfJcP2en25+rwLy/ca3GIv+ZCgo
sfpGW6SEaHNzkPx9mAJ75q1/4gkqyEn6+squjhRIDv1l/tdAHek4MHWKOZsK
i2oXyt+sayJ+a//O29xLhTGDwITtO9qI9FTi5NXGVNiVcxUkLOkgGz2yYYcM
abB01otaLEwPKaqeutFnkwZ5TlnM33QNkAi1N4YSFOlgZS6S56JpguBvWIgl
CqeDdZnyMX+gGaImI0xLapQOfM0uHZu/LJA80cMlB/906DI7MdSJvYNQ8A+0
DhakgyX9ouCvVGvEmjslWXIsHS5zs6Uvs9kiTSwunskH6cAWkGxkXGqHeFLS
Cd/TygBpwfkLelKOyPjBd+qRJxmgFqvR7i5wDxHdKpq/npkBqYlZRpLgjLxZ
82lM7cuAvb6Eo6Sn95HVeY13lNsZUB5pRWPj4orcmjrn7syVCavKrL4PPz5E
skdwmmO3MoHTiJOOj84dsWwJI89IzIQhg/0BfZrHSH21+TR1RyYEnn2o5VDo
ibB+EKq9j8+E6Cu5fsp3nyKPcg+iJ1iywOal0rC1ojcymtJ/Xx7NAruvRoHS
cr7I1dhk1ay7WSAXNC9mqvsMCQtz5jsZnQUJRy+TJDr9EWVv2qnPP7PA5e2P
M/TiL5DgeymG/rTZkI3dIc90eYn0mYiM8Utkw4m+Isipe4VoS2v3P/XPhso4
T27ZsGAk6vKcCk9eNnyMCVN9xhSKTLC4dfYOZIO6WNX1pOLXiOl2dBMHRw5w
DQ10nb0UjiQv8sl13MiBzFcVZNUBEcjMWGW1s2MOvD55bNruF4nYffxc2liZ
A7svaeYupUYjuRmOwvbfc4A1dsg3pS0GWYn4W0BPngtS0k/uV2zHIi4POLKs
tHMhvpN9UTr0HVJqWcRN45kLI6NxNwm4BGRDE5tcmpIL2UIWW2N3kpDHQlax
pGu5MFkbJXDgl4rUcKwzvmfMg4WTF/xNmNOR/ZPP3+pK58HLLcOXN7bTEf9f
mUFZr/Kgx1s4v388E2n7IkGhUZQHIlLGqgoTWQhlT4f/1mgeOJGKv787l42E
5i49vXk+H2pm0+riuPKQGFtB5+W6fHibsf+hUKYImdStXwmfy4e+ixOiU9nF
CJuCxn/SNAXQ8bZwI5/7A5J6/r5liEEBGF+mwYnzliGzDMdTYj4F4FKX+6Hp
bxnCexxuNJVZAEy/F08pff2I5P8o076yXgDVH98deFdUIKv9CgNjLO9h4zmj
7HhpJSLcMKbqg30P8TqPPR9WVyEfE7cVBkLfA/eZUe6ZxRqkwUhG8sHFQnBS
7oRPvY3IkXJv2VmNQjgKclj05m1GbkiZibS4FUKceZVro1IL0nXG9zJjSyH8
nd/CBTe3IjQU9Nm1S4VwtT5ApTOoDVHfTD1vQ1cE+yvl8cFG7cjwSAtbuWkR
VNc84I+h70SYWnXizJ4XQeSJb4zGO52IQek8E0V+EbhGTKglLnUhU28paA22
i0Ch+q51xlwPsqCucrQTXgyFZG2Ct1QHkIDPaSY/KothLE/ZwOrxIMJju1vR
/q0YmJc3LNuKhxAbr1yniMsloKMtxKPKNYKQUR11PdYsgXCKSzPqvSNIRqQB
j4V7CQRemPtA6zOKzOZTfBVoLoGGP83ovT9jiP8182uYnyXAdXr1n0nlOMLd
Uh6+c/ID/GLfbSt+NoFYfrZRbjf8AGYyFLRi/J+R75St5eaED9D4LIcjd2AK
aVIJC7pwshRopsV6P3z6hryll648w1kK+fmdoTED3xHhxHDMvkIpkEwsTTXg
p5EDKzmEYFAK5C4SU9coZ5H+i8tOc46l8NKPi3M+fhZxLkO6u9+WQiB3Em1p
7xwi77m6VZdRCrSyyd4nnOYRWmwcT0lFKQSPLqtcwSwghT1435ipUgCvIQe4
u4isziRfs75UBmQ8VK9pTZeRuhwVG32ZMih2Xaag4VtBQp22wm9plMHkbip8
2lxBBHbV14TdymBUKjbjUs4q4ki/n/GvsQzkunveiesREOnx3CH8cBlYFHgE
YLV+IzSJuoezC2XwPri+klVgHcm7+N64+8RHkPYW/1Uj9QdZkjdhiDH4CLpn
+N0W/TaRKjJKbJDjR9hMvpvRyb6FBPaU3vPy/ggzni/DWuu2kIv6NF13Mj6C
mJC6mC31DmLnVO0jjP8IncqeX8Yn9pBrYrbvz5OUg2sfXRom9i9CsUv/5fTp
crDKtyjhNfmHZAXYS/yTLgdsrhvu2vo+Mp/AvNr1shyMDX6KTpsfI8a6gkoG
CeUQmU47PC5EAoMnIXWhuBza0+x5o0pIoNbbUZfkczlsv+a3M28ghQiL+joZ
gQr4JK+WKk9OAVQsw2d6sBXQzfk29l4qBfgMLt431K0Aroee/CFYSnAEel53
7wqIwWSIrwZRAVywfl00QLTz6N1+rXUCKr4++ik7XwF0p20DX9OeBMGoUPi0
UwF5FY/c+IlkWMgrNn9yV4J7eYptjBUtEBapzLndKqFh8G9ubyMD2KVwVBUH
VsKfSUNeHh0MTBmIYuSTKmGWB17RdWGgs8ukw7ijEqoppBV4axghOb9IKIql
CnbfbFDWN50GJuvWwPNXquDiblTat1tnIJhtcrYEqqBQqrWXefwMuIcex/Q5
VoG+fHwBww4zqDnrHlLUV4E7n419mTUrtPA5GEUPVYFZqJqwJCUbSP3wLruw
WAU1flQLKkVswHM75z+ErhoC/Xd6LCk54O/VvQFPKyJmzhqi/MkJ91do+ak8
qqH8wxfGT7lcsJh+ISAmuBqsmb6/SXXmhmFGdamysmqQ8s/xtwk4D/mbKamr
5DXA6CWFPL7GA4bVig8s8mugJ4D+gQnNJWhak04Mq68Bh5nafzSvLsHl8yKd
9YM1wMYy0XdMfhn2glk52Ldr4OqrOfdFGn5INMV3Td6oBWUT2aHHVwWBLHz+
D6VBLdSNYXEazYLg1P75nKRjLYBr7EiJzhWQF2pzi35bC5cwzG0yfkIwcxjH
pf2tFnqnwM1pVwRUxInnHqEW7ij7eqYmX4VS++ceJaR1sKA+GKDHIwoBQ069
tPx1MK1sn/BhUBT4MtDHnzzq4GDDZhGREQdHpdUBBfp68OfmzbxoKgnDT2b2
Hl6oh2YP2uW2TkmQKR7nzbhWDxN5PCPnJKTgJEvz02PTemBV/BFx7vR1KF6O
vtiQVw8qhXRsKyvSwHIuRHutrh5UwyKiqWxlwE/bz5t9sB4Mx9KG6WdkQLvW
ceTJVj1gqIP3Nr/LwkYo1lfyRgP0sSJq1evyYNosnm+n3wBSWrfHP3lhoX3z
8li0QwN89uti2aFCIMacSWDjTQMUi0glVlwEkBJZHi+ZaoD7kbn7DU0oeI9E
CPF7NIJkXKnfsqYihO4RXmwEN4LPw52glCJFeMet+a0hpRHwEkxnB2iVoMrl
RKhOdyPklK26vR9RgvUTActe7E3geLEm8ZuLMtgruGcOtDRBriALNdeWKnjc
HfkbP9EEr5VITcOd1eBFxFUdm9UmUJwRe9uxpAbp02vHO6ebwY+rSePtrDp8
87KzOO/QDEte53sEVzUh/6tgWC1VC+S56JcfC+nAVfzXai7GFojV+ng96IkO
VJGELLzgaAEfpbyfbJ060Hl5Wfa2aAtwSigmOFnrwvyjrF/zJi3Ae01Cji5P
DziZzt2iLW6BlLNjOo2OhpB9sc/tYXULoKzFuje7DEFIxit1srUFgjNIKikv
GoHsnS/b6ZMtgLikPZJbMgLjkphsSZJW4P+XmT3oaQJRanRkVnqt8MtNSwWZ
MgdRyvs50RatsNqev56iZgFDzYMqPQ6t8KSOc9ekwQJoJSPCxXxaIUNYW2Yz
yxKCuE9zUuS0QtE3GRoShTvgs8UqXbDTCn4hLkycN22A/cPTbz9I2kDtB/f2
SrAN1N6d8mM61QautpukPgM2sDOd1OnN3QY1v5lPHxnbgusnLr3bKm1AIlDT
mPbUDv5L5bu/mdAGFnqyXX3z9kBh8oqRP7sN5qWTB4YkHCDz9FKFeUkbIJxq
yZWvHGA2OG+/s60NBosEXYSFHMHUXTDk3RrxeYVb6NGLu3BbRTQbi22HBYqM
hKI7ziC9ITcVNNsOqCUJzsblIQyv0i7RrrZD6tLs/mrGQ3Bc+PEncrMdXmeJ
qxImH8K78Wcnkqk6gH/0VNFdBTfYq2qXLhXqAAsxHg5Vbneo8VaP//KkA64E
NRoY//EAbY9zWRYBHTD60JXij/AjWHHGl8y/7gCN8QMbRqdHwGoZ3oVL7YCJ
09OmuKVH8AQd2ybp7ABvGh2vCz8fw3VKM30Bxk6o1NOakjt4AoOHV+6UsHeC
8eSE9YcbT8F+58BJgq8T7lU3PawOegpxy6kvsNc7wfwE1iWY2Qt2Ps1/1LHo
BE/5/iolaW+oenuP0augE/I/XK2dTvQFKVavwd4bXTDFoKN5zeU5XAh95sqp
0QWXp9qlhlKeA+3BSyZXwy7wsZS7ODL4HOZnwg2ZnbpARyZbllY8AN7m5Uxb
xXQB3vCu6/3DAFiSGiFsLXXBttWLMvP8lzCSPxlx608XsJl/pCiYeQkN7N/F
E/e7IGOpi+G/s68g6mjpMWC6wTTvg69I8CtAug6OQmS6QdeeQMvyIBDiDPgZ
uMO6wdE8auijbjA87xYuexjXDUeDrnbykcHgLCOh15HeDbZmsk+Q4WBQ4ETi
71YS31deqVWiFUI8z/S4K6a7YblM6aKGfigoezy7qirWA2rMmbn7HmGwEzWp
5T7ZA0GF4f6kYREwpaBhyjLbA0w0bpbVpRHQvNFqV/urB3QWKG0KJiIgWLf4
6fFBD8QIhTQqnI8ENqaXWa95P8ET+d//tGsiQT5SbDfL9RNQmfky021FQUB4
WOr4yV5IOB304k1SLNgDWYHnmV64PtFjJtkTC+q/PcvZuXqB4uVli/PbsXBG
y7bnjlgvDG+VVLdoxUEOvewGzqgXtKV+D4rSxEPPm+WblDm9QH9YZHH06h3Q
hyngJaEP7grqa36qSoKTC3cf5Kv0QZ97VZzYWhJQykb+Ydftgxv25POz3Mlw
sDyzfWzXB1SHMorMocmwpuh79Cm0D2aeBYZNWadAz341g+VkH5zh0esm5U6D
ACdh8UCXftCMo+sKdswAvzb9ir3H/UDiKVtlFpQBT9l8pJz8+4G7W+u8QW4G
uHb3ympH90PgOYvG+sUMsOJ1VGSv7Yf53tBYU9tMkP+WqV9CMQByS8ZmGw5Z
sKvG6jmZNAAWm+TRvOE5oMzhEc6SOwBVGttph8S9LGZtKM+wdABWii6L0PzI
AfGwoC+THQOwMy93/cOVXHAe2JH5jB8AodXc8Vt9uTCvNXHwGQahiJkrt/Z0
PvTrRwV8XRiESf1ZTs3e98B+kZDIRhgEzWrHM4677+Hutmq5yd4gOLS8Sani
KwSqONLFr7RD4P/3bBvhWSHc+Ox6c0pyCOScNLoGpIugykSL5lvQEOg8tftp
UlEM2lepbhGYhwENzcxIvVsKHlLOQVXsw9B0rCPT9LwU3mFHu/24h0F255bd
dkIpzKqnqjAIEP1JJaLe95aCq6OUmqj8MEypO3KJCZdBRIa9ppvNMJg1UOlU
7pTByOluvZ2SYXiRS3W9N6kcdPeC7hzdGgHlIh6M99VqOC9P4yysOQI2zdwK
WO1qwD8L9jTXHYFFed2f5x5WQzB1yNs68xEIVU2MuVZeDU0soQ2PH44A557R
5S7pGrgiGcb6O3EESD1e2T5WrQUKt4jhGfwIkZ+qu8Dzeqhce4e2Ro/CWOSq
ovLFFqAn36D+8m4UyEoLmKlkWsCRXX2IkDIKmyE/3MY1WoBd9dDiXP4ovDhK
HE72aAG/XGtvz4ZR4HBR4vre0QIq1oJVwj9HgfG8LC2zYytMTdZfSZQaA7+5
d9X3a4l9v22axf3rGHQe5cokBBH7lpHQvtiJCUi8s0L3yqwPtM6eyM3SnYTE
pIlsRYUR0IvDW/IEfobdwt3e8Z1xqAHrab2xL7AmriQ+r/8VqPpP6HuwTxHn
vpencnE/wP9s3ecM9W8Q5ffDVu/6HJi9+XshIO47eMfnJPC2LoBNG+r1oO8H
VNRZz3mLLoHOVEOP+r9pyDvxAXOQsgLa9Iv3XS7MwthVEpZfymtAH+7iX183
C/p/M88fd+DhMBvZnr8zB13GdAtW8utwR0jwJynFPNj5vOj1Df8DJtFs5peT
52F2luuwsW+D2B+0pS7dWAAjh5CI03xboOD0Ov7KtwXojX2fJnN3Gx7XzLoT
NxnQDq2nwpfswFSib/kR80/Q1M/kKubcg3FzLq9vJT/hVnt/gmfQXzgup8qO
1F+C3xos1WNX96FldUP/9u8lUEsdm0tZPoDtqL/+ZEHLUJ74UeL68BGs9klV
x4Qsg5NP4THb1yOYpfDAXwpbBnargiCy+SPof0wwUY9chhr32tXFzSPINF0Q
j0laBr9O6y+/zx7DbZ6BxYuly1D54IT6RetjyC9LV1H9ugyP/QItVPaOwWz4
Fibiygp4frTa+JBCgg6yZtzZEV4B5utiLOmZJKiC9b9Sc9EVUBRxqIjOI0EF
N4p0BCRXoHP82PVVGQn67zRTdBuyAu7GizbRnSRootF35m2dFTDvXt0zJ5Cg
X6ddOUyfrABZ45pdlwIpaoRPuMTXuQJGCs1iR7uk6Hl9/++N3Sugy4pjfXhE
iq7U2UcZ9a5AU3hZwC8KMtQrWOIodGgFXrzE/FtlJEOTeQcm/nwl8qE7wIoJ
kaHzJiSvmgkrwO+jZD1iTYa6dNkvmLL+gp4gxa7oETL0RZpEeqTTL1j2ePFs
ooMcZXKlusZ9/xew3xSjae4nR9PRr91Frr/gkRt154dxcrRxzu9396Nf8Fp5
dj93kRzd5e1Fjp79gsEIFiU8BQXqlH/nx72YX1ByffDprDIFqlf2hl2p8Rfs
zd/cThqmQHnbl2N26FfhGpbpOnJIiYpmTSoYM67CbdXQ1lAqKlT+Red67elV
iFO6bTnDQIUaKmZp+LKugv3Y7nI6DxUa2m5JQcGzCj4CL1dfqVCh6+0T7oyS
q6BQ/4DkRywV2tTRritktgoTbw9dl6WoUZOuNIxN3ioo1lVTPoimQes6OPh2
C1ZBpq2LbDaNBj3XHn89rGgVLl55W2hWRIPONodbVpWtgkQj5titkwa1r31W
dLJhFVqcSGIv7NGgbkVWKuXDq5Bj7Pfex+oEGhbF7U/xb5W47wR50kidRFss
037naqwBOb9RTvPxKTTd+TonRmsNOs3PeMTT0aL+XkNqT3XWIG3oiOMRBy2K
xh3nqBuugfjHO/dvXKdFWwaszNet1qAc5RZgf0CLNsuf/yTjvgbUWYNH+TO0
aBN7RmZ/AhEHTvxcbqNDU/llhiWT18Dz+f4S7wgd6ic1cpiaugY5GsM3rWbo
UESX1ORh1ho4ZGThR/fp0KYQawaW4jX4NTYqk3ONHm3au+Bj1bIGhTSnBN7n
0KONk5kGG0troD2ZJ+wYwIDa3L5srfVrDaK/hNtGhzOgNF2FzkVra3Bs9O5f
aTIDql9Z8cJ+fQ3OHQ/Tt1YxoLjorrKpv2vgZEHnw7fKgLLrrNK10+KAMVC3
qvISBm3puc92ngEHn4LlQ2qFMKg9usnny4iD8Z0u4zJxDFp29UDuOgsOJDvv
2HojGFSFnv5eITcOzsTwrrsYYNDHfWJd0eI4+IfOOzj7Y9BzilUj69dwsDoQ
Een7CoO21cn+0LyOg/+oApK8QzEo3XvFLWp5HNCPXZORj8Gg2cEGPD43cVDd
LO7SkotB1UimhL/ewkHVgKy3QCEGXfe0lJFSw4HbTtie1wcMKufgoL1+GwfW
v99NjFdj0NGbT/3sjHFQ+yUpRLcbgz5pPAxpNcWBu6pxLL4Xg3JJBsRyWeCA
MHuN4DSIQe/yvS76Yo2DxCPRRoYJDEqfzFAjaYcDWar/uiS+YNCK0zHtUfY4
6CsbUJD+hkFJyFOmNJxw8KpuPX5mFoPmel1YKnDBARW27Zf/AgbV2Mj5Q+WK
g9Mx8+nHPzHoxl3BQ1s3HHg/d/ljuoJB4+dKaFo9cLDFREcbtYpB5U0kznB5
4mD392/ObBwGnR+u5vZ+ioNTPc3aEQQMGqwif+WLNw5+Lsf3GqxjUJGWFilJ
P2J+9/aLN/9gUH7D0bxOfxzUC5bhAzcxKC9ugdXwBQ7eOKTa/9oixhuwHbL0
CgdO3Uq/2XYwKCsr9f7jYBxQt+8Zn93FoEwlrM7Ur3FAyjT5YJaI6ZQEf8S/
IcZLVvHPfQ+D0kzJ3eaPINbLjL1+mIjJXDWba6JwINYr5bJNxAeUVqKqsTgg
3x7tniXi3STXjK/xOOCQUveJJOINsQCme4k4iKEPlKIiYlx39It/yTjItsMl
Y4nfW7LI2QpNI+otxkZbishvbrPqP45MHEQ7K+AIRP7fQ3omC7NxkMxhSGVP
jG+Se+qWfB4OpEXGRRKJ8Q9XrtX0F+AAl2W+HvIbg/apHwpYFOGAQXJ3SAKP
Qbvm6JPwJTi4+J1JM46Y7xbP87R+ZURcHTj3YRmD1tGJ+9JX4CDILIb02SIG
rcxSJKRWEfVTtMZBNodB3w/ZDzfX40Dp2H+a8ytRn/89uaHdhIM1DX+V8nEM
mrYf8nG2BQft01aiO0MYNDEyifdhOw6sdF1+LRL1FnO5OIa0Cwc1TzJafTsx
aHhjE2VUDw7YJstIm5sxaKje8GOePmJ+Y/jwubUY9NmzTWPFYRwE/Fyqsy3C
oF7MlL1joziwcBQ5JZmDQT0KWeTsJnCwYk++kJOCQe99luF8NYWDm9GOI5Zv
MKidi/pb5h9E/qZbolkvMagVucVxzgwOHmyavn/mjUH1r/rPdS3iQFh5Suuv
Awa93Rmpa7SMg0ycWU6UBQZVNctqX/6Fg25NUscGXQyKBHXl0PzGQb6ml12t
HFFvM7T31P7iQPE3FQkPDQblecT1bWqf+H8e8MswbDGgnKdENZyOcPDX3Tnj
2yQDynRdTySMHA8zN9+SOSYwoLQDdmnnqPDQZB5yzP2UAaW2fYwppsET56Id
yU9GDOjB24SNATo8fKeIfTrDyIDu8BXaWmLwUJHbVKCEp0f/1DWME5jw8Lto
wex1Nz26tDRTxcCKB+5F55/FT+jRYeSStw4PHuLsdN9M99Ohqot6VFV8eKCt
vWhNnkmHtoU8j2S/jIdzoY/vMj+mQyvGv+ctXMHDtYt7qjvsdGj8vejxR5J4
uF3mds3OiBbFYFqtpq7jIVFaW6CQlxYNriSsIrJ4wCffpu4nnEK9SNRIaQAP
U8J3V6Kfn0It40hEElXwYKtVw8qQcBL9LCdSe6SGh6uytLa7ZidR7TkzJVtN
PJTTFNuWcJ5EFYSqTYV08dCwet4wMOUEerHNJajJDA9h/j1C397SoDj81Oz8
fTzsY/TOzkhTof9F0zjfeogHFv7MnN0VSnRaWmq30B0PCzL3G7fjKdHhF5F0
j57g4XzRoH7FBgVazqYiSx2AhzI38eLhJHLU62Zl9JVYYj0cYk6NtpGgNCnh
yh71eDBFtOSvEOfBXIOf9Oeb8HAieGytJnILFOnlPve14OFHq45dbP0m+D1b
cuDtwoOy0Ogr2TMbsGWNDRkdxkP2LTZBPNEvij1ax28MD39Me6osJXFwdWyF
TXCSWK/JG8OppatwTynm/fNveFj6GCdZ2rgMs5fW+kSX8LD3dp2pEZ0Hvxk0
5vsKHjxIZvqU/s0Cx7s48+A1PDAtC48q+s6A4QkF/Mw6HloiXPupx6ZgqzW+
8vUmHj7tkc9GZHyBSC+87/UdIj9vW9/m4EnoX3tHH75PrN9hebVo1ijcyyZM
yh4R9cAQYKv6eRioLZTSlkgIcGXPh+eO+iBkMyc6RJETYPIs501Wzj5QGPx9
FaEiwPnT1y8N8vbAbODNvV80BDAUz7Y0tOoEX0hqiT1FgJC1z8w3h9qAfW89
+AY9AcIuyQTi3FqgplRZB48hgPXMKZuaqAYwvJvMlnCaANL+jBWtmTWweWFj
TomFAF6i/3WePF0JEVO33q+zEkBZRVJSYLYMRKJT3JI5CEC/eN7WlbYE+tU3
ZVW4CPDZ/2FlC2kB3KVQJd86T4D5VYYv7XHZQNWY2pfGS7RHttgqtKZD9qOt
aPVLBJiYekQ/gUsEBRE1811+ApRyNEctGMTCzFIaX9YVAjw685/do9wI8Enb
xt0WIUCJoPDRzpsQYDdWr/wnSoA5smC1MXgBNZgM31wJoj+ttSbq6AMGn3Zu
6koRIDRs4WDC2wM2nmvQH0kT4MnYoJ/7J2eIkM2cLJAjQJ3tK75HObYgsrmb
aoAQ4FysDxXjHxPoK9R0IL1BAN1HllEivtrgaJd1tViRAPzS4pbDDEpAxfl3
11iZACuDmNQB0euQPXG7hUKVAFu9DS8k5QXgxtvs4FJ1AqBlsTxnXrPBtPI/
bfPbBLj/MaB2t4gafI612Gh0CEDYz+lYKtxE2Gty5sr1CFAYkssy6vodqXbd
L7AyJIA6Y4IzG3croi+g43bKhADLRouu+ifTkY25XNlqMwJsGJTUbE57IBGJ
B2S2lgSwkUw/cfYJgojo6fbRWxPgXupN0t0VArb/VH50nS3RnkTjRvrTBnu3
49DM3p4AzgxumlaaAZL/A/KTRXY=
        "]]},
      Annotation[#, "Charting`Private`Tag$9332#4"]& ], 
     TagBox[
      {RGBColor[0, 0, 1], AbsoluteThickness[1.6], Opacity[1.], 
       LineBox[CompressedData["
1:eJw1W3c41m/Ut8MP2SuPHUISUfR8v+chySpkZCUrhCQJqcwiMlP23lmVJFRm
Rkb23tvD88geCa/3ut73/ue+Ptd9n/uc87nPOd9z//EVsHpw8y4ZyfGgICH5
3zmtMenvlS59lOT/xvg6p8pbTlkIHqYPt+7Vocg6iEx34LwCO7EzWbIJPrQn
yK93GnDqQV7HD1W9owLGCsoCO01Oa1B8PefgT93PznzCRFaV8xFIK7wVVjPe
56kKOh9/hTMAat5q7fGIsgmxqmG0lDmj4ZCEfdcuj+uM6lO64YG5TDAWpK1Y
+6NxbkZT7XA7oggOZy2aEVMfmel4tqXGF5+BMjvWpfNx7gXDr1ce3M4rh5CI
H7m2crbyT7siJcXcfgDJ66Nt8qXCi2806Mnu6NXCg4o3joIfWy5dWr88HDRZ
D6XjPf+cikoU5Dm9frcoNUKAnrfla4t7ittv+rUf9TfD2ufNFMlxlssMocpE
OWiFAr+/HKxmKZd3NDg9+hPbIV/4t2eDCStW5xzVtRW2TrD5FP0kevwl1k3e
KaiMuxNi7W1C5WyCsHFId5M3XyfQePyIOUsRjJ3UTFE7eaYTbmHU04QSQrEu
9vIa0thO6G1v8ZjLf4ONTLe97mrVCRP9IgcCaanY0ry2MEW7TsDjY7z8p9Kw
gx9kfpM5dYKwaxTvNEUGlr/q8Eb0406IsOv7QxeYhf04HKNT+qoTVASkaTJj
8rFdLE1628WdwPZw4vCZdBl2m/vs26rPx/pVt8b+y/6K5RaM7g0s74SgAu5R
7fMVWCvpOwYcdZ1Qz2AL8zHfsetaO4aX+jrhZSA0+VrVYf3vRRgZL3bCo39w
0jGhCcscKGritd8JNyJD/fDwG2vydmOYlrILKh0XLnvxdGEzMqpNExm6oK0i
aifTuAe79PH1qARnF2jU/Ou2mujDylTfuv1doAsIXQ5xcWWDWK92oXEtiS54
75PgJYsfwdaN/DEfu9AFO/i0d1r+E1japW8T99EuYK/knBZumsLe3A2yOLzW
BQgfNsqPfhZL9HnlYXazCx4I3U173D+PfXUiOLzSrAvo8ldeSBzhsUIRwdmc
dl3A1rMmzfCWiK1iD/nu/rALmB/eXg/pWsWGmtA2Z7t3gdXSl6qUlTWscUpI
T+/TLsBZKe7uYzawItO0E+R+XWBd6cXRYLGJ3Tz9ekkmsAv+Jsztny3fwtbd
+2/b8nUXKH5eIzw7vYONLHpNGhXZBeVSoe//y9/FSsiFcv5J6IIbo9TJXw/3
sbuedMK8aV3QGXyBZrPrANv4PfTc9ewuuCW3pfip7gj7loT+8rP8LsgTsZc0
x5MgViphqgUfuiBbR2LkkJQMkX5Ff3O4tAvIRP3PIZLkyEFr2G2ayi7o+64/
In6PAonTC3ez+9kFotNHDIV8JxDbWAbfmF9dcDnFv7UskRqRHQl/3fC7C8x2
yVHLc7QICd/J2M2eLthgEW1hH/0P+W0VkSE01AXxeomztzLpkaSck8U3x7uA
8+Ip3LfAk8i9pYgKv5kuOHyn+nKnnhGhcI3snCB2gV443Z73FjPS/YVxlGGj
C4KlRh6birEiqXuRC8huF5Q8FQ04us+GOCFMG04HXUD5qso5qIkdUfSLOkwk
64bXTK4/+OQ5EeoGJtrWE91gcHGZgeobF9JH/YbtL103cMc8pw+5dQpxiXwj
acTRDTIVNos0Y7wI2st8KYinG8b0Ki+9sOFH/uOMvlIm0A23yx34DO8JIDmp
0Saskt0w9+payVqGEOI2w2J75Xw3JLgobSUMCSNKom8fusp3g0aLmd2AoAgy
Wvz2VSeuG4p6PgVar4kh+eusb4+udsOvlYvMJ56IIx7y71KlNLuB9RnnxQUO
SYS56l1ZqEE3nBB7aFGfdg6ZJGWv+2bSDerEYmxXozRSdDWmfelONyh6eUvX
t55H1NpjZtUcjv0z4noQSHEBYWfiWPV40A1JFvTaAopyyIx+7H6OWzfQh14i
6fGTR7xHY5kpfbphuFO+PFlTAdHi5+S98KIbbqjW2hI6FBFum7gz1sHdoCJX
XlnlgEW+LMfhaqO74clfyd80eEAYyNdPDMZ1w6tWiya6GRxiz63ZsZLcDZ/1
jTXpJpQQbvWD2zx53eAebejqSKaCPLIwPC1b1A3X6+92WUhcRdo8PhDUS7oh
ojtF56+NKuKdY/nU43s3MN35QVJNr44M/KhUDq/thm/4ZqcRbw1Euo+FNrux
G5TfPH3vQ6GFzJA3xnV3dgOH8QWRfl1tBHuKzwLf1w32X43tN8N0kBgZT1GS
kW4ITcltz/DRRdQsxcvOznUDodaE+f1rPSTdM+C5ylI39B6FJrjl6iN/I0ZV
TP90Q2HXSfv2bgOksCq859VeN4jS/aB7amqEUPYvJKQedkN87+GVd5XGiDkR
Z1VG3gOmnefeNEuaIkw8G6sz9D3QpW2z9+qGOeIgq1X+l7kHVCJ7T/ORWCA/
NbJ9mDh7QMI59+KHWQvE/cktBhDsAbyPh71djxXSEfmxz0C0B+ybwwwnxq0R
sTyaZCfJ4/P7pk4W7dogw/3fJBLke8DJNTlY3cQOkV1h3fh4uQcy/AY4P2ba
I6GUzpVNuB5IW67ZTzq8h8AFfvUtjR5AXblOFBGckDjNJ4x0Oj1Awlz7ucrP
GVm36h4QNOiB9D5XB252FyQr6oWtzp0eeLF+V2dk+iFykDd21s6mB+oJJSGh
I66IYY381vN7x/acvexybeoRQv1nMaDgUQ9QGQbEvGB3RyyplDXrPHtgW+Xu
gMs1D6QSk8g89LwHdPebQi6/8kTua11Pp3p1LH/Z1z8L+xRptM6xx4T1QLTz
g6GdT88Q/qdH5y686YGxqOLSt4reSPf7T1WWScd8jTyNbvzpi0jU0gZ6pvfA
UVrc8H6eH/Ji0Pp6RE4PVLEE2M3F+SPyJ9hHv3/sgZh7ScySKS+QCN4HmT1f
eoB8Z9OhsfQlsijX7LBU2QNNtLtCkUOBSKKN1x5HQw9w0ecu+ukEI5tPe2qk
WnrAWcbUVDQrBLkRLfnqakcPKPXu1u5QhyIkdePsj4Z64OrIf0+9aCIQw90H
zDLjPfAfe1uI4tVIpFCKlGFtugfGa2LvlTFEIUaJQpQPCD3gX2jxQKvqDVLc
VUoitdYDtXw+ileyoxEKatV/hK0eqJP9BOsxb5EPbvYbDkc9oOBVaWyfFINQ
FOytnKHoBbo/F90vfIpFTKZClhapeyGL4a5WfXccQnWjaMqWuRekbEO+u6KJ
iNkLdOw0Ry9s6v361RSchJRUdgzOnuqFgven/qrNJiPmousdVqd74Vnq09ha
mzSk9HZAq4B4L3TslQj0iqcjtG9ZmyaleoGl25MLv5eOlJFcrDK/1AvlNJ+p
S0ozEbqLzRUYpBf8vZwTsOlZiNV94y+jSr0Q/rpGxCMuG6EfflpootkLHys/
PRnNy0WsGOnzuHR64Snz4jZ5fR5SrpqSOajfC6zFicp9+PeIzeeaBEPzXnBY
kXLIv1OIfA+lDL75sBeCVTtmHx5+RJjrY14wufeCr+jr2meNnxD7PVHfTq9e
WOToD7KOLUFYbTU8brzoBZB8/E3DoBRxSBpxpQ/uBcQyhJvzyhekptvJuS2s
F6YxgTGml8sQR4i4qxHbC+Q2T8UYrpcjNY/5LWmSeoHPcM/3vl0Fwl74yaw5
rReu/y4cEAqvROo4e/VU83tBzTJTpIjsB8K9zqms/KMX/PyVN6i0ahEXsXyE
tK4X8sRD1B8w1yGN5pcVahp74QFWgNp2qg552HpbGu3sBXNWFab7CT+RRtI/
Ege9vfBqfSgTedmA8FzyFf0+dGz/lcTHGK9GpDkrg1dxphdmjc2jygKaEd4R
We69hV4QW9LX1In/hbgxNbCVE3pB/r/+x5WVLQi/9wKd/HYvsFG6k24ItiMe
tyT3z9P0wYOyD8ODml2Ie8tA7S2GPkhjzktexXQj7kjAq+csfcf6Gp1S9roR
N6Fhtl+YPvh5owx17uhF3GJejq4I9kF1f1qJW0sf8ojmfCarWB88otJyHe7s
R1z/BElbyPSBs5T6eh3pEOJqJbvz8mIfvPzKGnvz7DDysG/8RwG2Dxalxr6b
2o4gLt/kNHdU+8C84OZ7WfJx5IHUFBNGqw+eCp+PQO0nEOf00EFl3T5IXVwY
THaeRO4HzdwNN+0DwgPtuwv/phCnv+GSpRZ9YFS+vufYNY043VfcGLrbB2Ei
r8Vuf5hBHPSifE+79EFH88NwoeA5xKERe03zcR/Int127X45j9xTWKR/6NUH
98jjU9PDFhB7Pkj8/qIPVkw3kcAaPGL/ZslyOrgPvBvuFicQlhA7yhgx6og+
oI8kb2g/TUBslwlf9OL74EjOj7W5dgWx/prQuVTUBxdTqeqdjdYRK3HVWMbP
fdDV2Z2jLrGBWCWv3ZYv74PnVUHWl09sIhYBast+dX3gOHz+6sLIFmKxvfEp
t6kP2p2cV536tpE791I929v6YGKkrSVtaAcx196m5BroA3cpKs8B8r+IeV16
GzraBykdYwlN4vvIbbnr0TZTfaA3fG8KZ/4PMTuVxf9xuQ/8vpZujxEOEeMF
3cvXSPrh3pw/zRkzMtTI5ID0PmU/nNK7pfT8DDlq1J7X/Ia2Hzg8He86HZGj
hp+PDMZZ+6G+4wOpbyMlaihSwEPB3Q/alZLad8qpUIN4w5kzfP1g8kv4kXbp
CVTfp8jl8Zl+MKBbUSVpo0H1140uJkr1Q86wUn/8Ii2qd5fisEa2H87u913Z
ZqRDb2qavqZD+8G3eXF7IJAB1eagycm82Q+qSfq0JbTMqNZ7QtrDW/3wx+pG
ZGUtM6p2uTMRzPoh9ZGW2FcfFhR3JzZq5G4/ZMbrq0QxsaHYNa/Q9w79EH9T
vHV7jg29FGAe5PHg2B7h5AiLOnZUOvf0c5Yn/VDyRdvE8S0nKqlA4zn1vB+c
OC+y5IVwoWKtBNcP/v2wvP4nnj+EG+X/89leM7QfFpd2YrlzeFDGi8r6Aan9
kDYWvMJRzI/S/TqtrZvVD8+tGca59QRQalMaDb73/cBGm+WicCiAkvh0wreS
fnAdZjHPsxNC/zGWKgZ/7Ye5wMIRJxFhdDcjVu7W937YuPXcQo4gjK42mkts
NPRDs1JFfWeYCEowUhapbemHGQ0JDjEHUXRx6bRAREc/JOeae4feEEMnGYjs
EkP9wNX0wThFWhztMnxKZk3oB0VEJNzMSgr9vWh+IL3WD2V5I4oBQefQFi/l
3cOtfvBcm3RKMZVG61JoVhKO+iHh8aHCauJ5tEqauGhPMQCitanrjSoyaGVd
54w8zQDgld+X5G/IoCXzsUPdzAPwQM+m0tnmAlrs+bQ3jWMAOqoRlioROTSf
9k6HM88A8J0T+LT7Rw7NkBJpoBUZAIcfIWKCcRfRN+6lH5UVBoCic6rVUPUy
Gk4dV8CIDoAyc6Y1xTUsGpLwNGdceQAeKQxNfNVBUP8q5SQvrQHQW1++b+8L
qLeOSKya7vH5k+19AXo41Gua5g274QCMMHdl7y7jUFeqrqCSOwNAe974BdlZ
ZdQ5rtTf12YAgnAJdht9yqiDeNzzG/eO5akHFGtfXEGtbtx5tOQ6AJMP0nO/
baqgejFEc8HAAXhRBlv/hNTQXZtl4VuvB8B1i1PxCas6miKLX3odOQBnKk1Z
5+k10KXOWfethAHQYtRmG+TRQiNTp7HiaQOgoURhcUL2OirnPEl2J3sAWn+m
lz7Vu4H6/jca3vxhAIzuka7pmeigIsND+gelAzBF9XOIcV8Hbc0b4JapHIAm
+/PGJem6KLtqT07izwGwp3EBD1I9tNC3pcp5aAAi8FrzCkyG6E3t5heZ4wOw
1sZlp7RgiO5gGjUGZwbAnGBKTdVwC1X+VtuvtHKsby7/8lCcMboYXJ3kvjEA
E4p8H9wjTNBwox9WBbsDgBZuiP0JN0WHtspXWMkH4dm1RI7372+j3j/LStWp
ByFE/mtnaIM5Khxd6uVNPwgimtS4yOU7qIv0R6pFjkEQukbLXyhhiVI55vJ+
kxyEF1Stnryj1mihQvbsn/ODsH0zlb441gbVpc7MF744COJXabz6je+iSdkp
8uFKg8BQvCrTt26LKrsl/atTHYSWqOwCgRY7dEE5oW5HcxBoXxc+2MizR2Um
392wNByEf8aMYmLeDuhgcTRrjOkgnLei7GJ87Ig+fx413GIxCFJKi1ohbk5o
M3eY7QXHQXi9NFB8M9wZvWPwwvuE77G+KNEnAwkPUQphfxXsy0HgxCTl1mFd
0fx1H9qHIYNwh1RE4dKsK7od8TRm+O0g3NRSJn2m4oYmmT8xO5kwCNRRtC/z
D9xQpbMegiqpx/5soaeEfzxGQ1tci4veDwJj47m8X9oeqEy8i9t08SCMct47
ZyXkiQ7YOStylA5CeQWOlO/QExWkdGj0rRqEhQBjibVfXmg5WI7r9QxCqK10
xu9abxQ/ddHCZXAQHnxJWb7c6YNyv2CYDh0bBCPXU9+qH/miz5u/zTUsDMJp
E/4PXXF+aLHDG7tpwiAcmttshcj4o5N09/CHa4Ngo/A1XqnLH1XWZSde/DcI
Lrdq+a7yvkAfbRCc9UmHQAajtTbT9gLNele/6kI1BFQJDxiF/V6iJ4ZdNt8z
DkGLir+1wn4g2mbVun/q9BBcCH0oPqQYgh5QZDy/JD4ESvWNEwmnXqNSuZ5H
+ueGAGiGjvzJQ9Go5dPk4QpDgDU0NczCh6F1Yf9e5KND8I1k11ZnMRzdPNdD
1XRlCDJ6Vguo/0Sghm6+tCQ3hmAsNn6ihTYKDWK/FcqjNwSmf2+7bCVEoeXl
ZxkUjIYgcOaKV865Nyj3wTCTq9Xx/ug7tiJ20ejESzmuWfchqPucn5rMHIMy
itElkjwbgmuvyDK3WmJQ5ZZpHozfEJjQvNYiD45Fsxgi+Q1fD0GMo+nPZfZ4
tO+jbYZr5BCQulll8C3Eo1R6iHDEuyHg6E4y+PYjAbWPXRJtTj2Wz5thWPJO
QuMVat/PZg3BodCdq5P3ktGWkVgJ0vwhcPu5WkdhloKe5b96TrF0CITUg+hu
SaSh63mp8oXNQzBI++tdn0EGKqTpXt7cPgT7jxKCuZYzUH2iluJc9xAkzdzt
GXuRiX49/xfhHRuCgWlPC8fGLHSxp7NacXoITnZX93g6Z6Pc7rlKtxaGQC5X
gjriVA76rFL/auTaEPSUcijZv8xFi8wkmgq3h8A1q2XPXTkPHT8kVf+1PwQj
Hejiacr3qNKVD1pkVMNwwfcFxYmkfJSqjUbfjXsYDs+Fmb1kLUYvhHHSKvAN
A7cN0km6UXxcL0VrDoSGoQxZEHk38AGt6lSRDDo7DDnZgVxdQx/Rx30+FAm4
YWhtiEn4N1aCZsSEV5pfHQbOWNHRWbvPaOetZBchjWHorhB6GrT1GZUcrhwt
1BsGjdyyl7d5vqCz41ul1bbDQE4r95Mr8SvKnEbh+MJxGJ76YOlTrpajOEsW
AXWXYVAg+znwYbMcTZqRDut+MgyrAWaf1ywqUf1Fx7tzocOwXVHKfOPxD9T/
vdep/KhhKNXbvBN/rQr96BDc5RwzDN49AlYufNUoHTEH2U0dho/UH0JEXWrQ
+rUptv8+D8O1n/UGzgZ16GrJamvH12EourDc1dhfh/K6Hfm9/T4Mu1kLv56b
1qNe2zwrmMZhmHUVojd78BOV2b/VKD00DOZjFc+u1TeiFt9tn22NDYPQl5LL
h5ZNaPjzxzKV08f+ho2rt1A0o0tHb1KuEIYhaEp18MStX2gGxW93w6NhYBuO
bTySbkM7G0YlT1GMwK9W4mWVjTb0MHB5eoJ6BGQKlB55VrajJjQ02veYR+Ch
Qei1M0YdKBODiuiz0yPwGjuqxOTQhaIdN8dw4iNQ5R2mWjDZhTpFWkZTnhuB
kxSupmDSjTYz+xyFXxoB6lc5LcmGPagvR+VAuuYIzEvYFim796FGbDNG7Toj
8MDcVJuepR89x0I3vGswAlyMRu0nS/vRcQbzUW2LEeiKv/HrDPkgiqUimzpw
Oz4/dJ6ud3AYZaWQsDrjNQJP+1YTniaMoMuk+jP6PiNQkbghds1yFE04yJ4r
CB4BaaaZr+2HY+jOpvqSccoI0FEsTBZVTaK/110dX2aOwF7+v8+rclNozmoi
4WPeCLz30ZbV+ziF6hOIKyc+j8CTx4obDcXTaMlM1MaXphEY5SPfzeidRUOm
Kt2m2kbAcvtFKb/dHGo5MbNF1z0CF74HZ9odzKGMI3K71qPHfOb+O/NBbgF1
7h76x7Q2Av4fnvP0DeBR1U4yb2R7BAg3hs6rv15CMb8ljuz3R+BgirtR58oy
2vbrOWkN5Sgwvcz0DqkloGdqBaicuUch9eth/sjeH5SkWiMonm8UsGxDr8Mc
VtHB74+oG4RHYeTVB6s/w6toYHkDLc+5UciKMqDG/lxDZz/cO9lyZRQcvn6s
najcQL8XvYncUhuF6uWmDDfcJhpd8I1J4MYo6IwGB5r82kSVc+lZPY1GoXbL
FGc/t4WmpXziFLk/ChTk3763qu2inknD8bquo2BJe1pYZHkX1U4gP/XcYxTq
a+xLvaL20MN3Bphev1FQtLwW+2DpL2oatifgHzMK7DgqrvOdB6h0vsmAQeLx
urXJw99BhyhF07fQM2mjwPDmyVTElSO0kMR7p/P9KLAavhQnWJPAv0dk7Xw/
RqEhleo5BTkZdEZa+2/UjsIlYZWOHBcyyCr6ebGpcRS0xqLQykky0FoIzHDu
HAURfg87+2ZySDL5z/PHzChIxMZ4m36lBBcPp7NRi6MwTvxadKhABSpv26dt
iKOAOd/wzK+aCgjtEdfpdkbhhIGHhlXPCUCUWIVMaccgQ3KzRZWfFsZFMb93
pcfg7+Mvquq3T0KJindAm9wYmJUw5bbQMkKg5cSlNMUx8B07rF6yZwSpxPTM
aypjENEgHq0kwQQ+DCJPYm6NwQdHjhbnX8ygLxEk5WA2Bqphp64Fy7OAmNri
DGI5Bp/TN19sZLNAp1/+jTmHMWAx8RiYe80K/FtSwhe8x0DWoLc4+jE7bDJF
Dp0IGAMH2qSMZ9vs0Cy1Fj4SNAZ/ht8xc3pxgIv95z3/qDHIbH9LkRTMCbUj
Fzu6ssYAY9I/bNbKDVZ1OK8HrWOgYh5+tXKeD+pKvJbFO8dgNerIlFKTHwQz
S83me8cgYbnR0TmLH6YCxOD2+BisH25oZpkJgMVVRgrNteN1U824iBlBqJHT
eEy1PQblsTO8UhpCwC/yYr7277H/pe+KekqEYIJqt/kSxThYEJ90GIcIg3nz
RJgIxzhc8Zx3tdETgapyrqOpU+Pw5LfhE61WEeB9r+eSzD8OwwcWYa+visJY
cNNNVvFx+JRyhl5RSQzMND9wkCHjsK94LjXSUBxMfnunj1mNA0hcv+tHfg4q
q8qZ4+3GYZIs5Egj5xxwf1gP0HcaB8zHJDoOEWkYirC1bX08DhNkwZe/d0qD
ke4NiYpX42AWj/k3oCAD5UqvktzCxmF3L4vdMU4GOGXq6KXfjIOq40Bww64M
DDDLr+YkjgPf6t3DP1WyYNiL+fK2eBzK1FtyDi3loOznLRGdz+OQ/UJQ4UOH
HLB/iYr9r3wciDwHzvdAHvreUXr5147DiuCsFe/pi6B/i4i69I7Dm/Ulx9e0
CqA7/L1Z8+84LOq3W6xfRcDkBBOl89E4ZM5wb16bQ8Dmwl2lSIoJcD7M26kO
QsE9nL6yl2ECrk2ekdbtB0hQNi+4LTQBGZMMxu3XlSDzQcmCj9gEWOU2Q3e+
EhQmUQlnnJ2A1eKXxtk0ylC9XZw0f3ECVr5WH/S3KcNs/lHYA60JEHf476qB
gwoQB/RaonQnAKuZyFverwLbFHlUpYYT0Hj2mo7U1atAc0fHZ9diApa53hKf
iKmCFEu6i9/jCdhItn+XQKMGnk+V9aJTJkCXdCd4DtUCv7yYiC+ZE/DrvljI
mS4tCOlbah3Im4DEmO7HorbXIflctArP5wnQuvPS3TfuBtTNzMhlN01AzaXf
zw4jdKCV8ZJrU9sEIH+NvUtmdaAXCS3Gd02AU5q94paiLizEXhCVGp2AUezD
cCWCLtBpveT8ujoBailmS1+s9IDtyZD+0NYENJ8VN079qQe8OWej9v9OgPuH
Vk9tMX3gJFmmSCObhIlC72qBLX2QMIl+Pks3CX+sbiO22YagwzDrfF9gEtp/
/GENszMBvQviud1CkxB2sHdtbNIEDE1cJi6KTELAWYYBSTNTMMv5p00mMQnl
kwL+i0ZmYI+ynY+9MAm1Vh0bhY7m4Ghjeu+f/CRIfI5V6t4yB+eQ9HRLhUlg
cdTxkfe/A279Z5kl0UnQnRpvWtGxAF9n1Y2aa5NgLRWk1OZtCQFvQyVENCbB
tR//Sq/dEgIru61fa03Cmfz4ZxiMFYRS3ek10J0ElesMHKE1VhCX4vFlyWQS
HprOSZpw2MCH33kerM6T4He0toahsYOSzZUPT1wmQWrCPYnf2Q5KueUWx10n
oUF2oPtrrx1U2tYavfeYBIeLWhmVOfbQeDikgPod20u8Qyg1d4BfwvyumQGT
0PWXPPmw0wHaNGzzqQMnIbIzT5LuqiN0x6xz94RMgnel/vprGScYl/rvn93b
Sag0uhLZJeQMU/q6F9pjJuFi5F8pYpYzzHrFOsnET8LNxcuVJGIPYKlRaOxf
8iScZI4KZeN2gW1zbFVU7iQ8EjWhey/zEBgi7vt+q5wEjfIJxcK4R2Dbg+PV
/zEJ4+TNefFrj6CKg/U7oXoSGDyme7c03eB+WuUOpuHYvyF/r5OUj6Ht04kH
vh2TUMM8L3Qn2B2Et4fpuLqP+d/OUTRecYdnisX5n3on4SP/6WWivgdI1OvP
Tw9NAtruqX0o4gkhvem3r85OQo/8ZLjlxBOY5ny8PzY/CbMsxVb9ul6geFst
3h0/CexVM6zsjV6An1vpzV2ZBLbgwbiTpU9BbeeyFu3eMZ/NFHvpOc+Birtf
sYN+Ch6TeIvwbvuCufn7QTvGKSA0j9Uogx+UZTxzJ2GZApKIkNsvgv3groRQ
yXnOKTChtl6/L+APP7EuZ94KTsH0gpuG2p0A4PG70iR5egoUlJId6z4FgFsD
+90G0Sn4y75j9oTyBQjd+JG2LTkFDTepXIs/vgD/O7ScxhenoGPwx/Ui9kAY
zhz7sqYwBbQPFYNePgoEmcWPeiHYKWgMcrv+oysQplxuRXxTmgJ2foXm22+C
AOefRcWrNQVnszUvzQkHw0EWujVtMQXXyCqnbkSHArfeocsD6ykYB2/VS1Rh
cIm0irB/dwq4nWqSa7zCwO02MsvqOAVidsaJdfbhsMSG7VF9PAV0kUZkEZKR
0B+o8Ck/eAo0Qgz8dq+9gc0Le5IXQ6cAibSbyI54A0wz5Xn14VNQ++1k/Y3B
N6AFl9JGo6fgQd0+R6pTNNTtyEcwpExBu/zii4j0t1Bsf+G+a8kUiHDYTrpB
LLSxby4elk6BufWZLd24WMD//Gzz+usUVJzK+Xd7PRaEBWTNsr5PwfMo8j7G
/DhIGDqv2d84Ba21OyxXxRIgSOPcGcWRKcidYG3ltU6GrN2VrMaxKdCncaxM
6UyGupxifr3JKZBRvKsQDClwSCbF6TQ3BdEUK0dFAqng9k3yRMqfKbiUcf1j
79M0sJAUnyOlmIbpvx8+0HtkwD885VMrqmn4pCvlFv0lA+JypxjrqafhscfJ
rN7NDOgUjMe+oJ+G0nDX2sjHmQBc1G+pOKZhjvKN8GnfLOClmlf+T3wavpgw
Rrp9y4HK+tpBR8lpMP7JaBRPlQuGfsnObVLTMOCwKRN/MxfC/+knhMlOA59w
QbQMMRcO1uvXTiLTQM+jSUp99j2MTqSnsepMQx3XlVnxoQLwTH4u//jmNPTZ
OqdRyRYCq6lxW5/+NMS5NzBOhRWCVj/jbozxNKTuFQQlqhbBtzYfbS7raWjh
/czo8LMYEipuH2LcpyGe8elky95HMI7mMhNNmgYJhqAa0fhS0Hjgf+tbyjQ0
zerW9Y2VgqLm8k3t9GlYaR0U1xT6AjzkP9Q9cqaBs4A3L/rjFxh3tbjY9HEa
fGvWtTt7y8DmZi6zXcM0CKqzj+RfrQB9KUaG/aZjPpJ16MpiK+Aq7ROaiJZp
+JPV8i93qQJE6jRIvnZMg4W6iY1adCXgz68QqYaP9/cGUZb9+QbOTHK/clam
YZW7++LpgSowJyb/VFw79kffpTnxUjVo/6Kq+b0xDRpNoz9OJVaDtN9g2fbu
MVZt9Uo7XwMbq0+zVMlnQPnK6ltpklrw7KzzmeeYAV62qFMU5XXgH6EjL6I0
A25mCy0MiY2w5tWnGX5lBhzbWqSkhxvBwtbEcvvqDMRqT35a4GoCFLEJbdSY
gZRyfk9MYhP8XfKYttWfAbKk7/t1Wc3gqpoanms3Aw0lJMlrfS0wdV4466TD
DOxSD9Pu87aCDuZ9hYfTDKTJ/Pex0L4VpDZLZq89nIHnVj906A9bYSm9UXHR
awaqfzsdzUq3g9UBcV4sfAYSJIJe/P3aAV2Lrv8iI2dAtrsE+Y+qE3C9O0x7
b2YgD1e66y7dCbwFpMiv2BnAkiqIOwR2wrARW/S99Bmgnb9P3iXfBTdLsZBf
OgPEo2tRUvndoOz4OlZiZAYEBTdZSif6wKPmX0jQ2AzcuPRxKJ2tHwrZnL1n
JmaO65JT/YFmP7DV6NxNnJ2BB5tp78gq+2GRlV32v5UZqHrNdf1m4gBEVKX9
XiKZhQxTgd3ER0Pwk4W5TpV8Fpqlw1crPg7Brn3AlwzKWQhVVfLTWRkCKxbb
JBPaWdh/RsG65DAM8vYSDi0ss8D4ZSV/6t7xu5GpjDJfZBZ8L9lOePqMAZOd
6B7lmVl4chdb5PLzuO//HkewlJgFDwPx3mWacfhg+7SHS3oW+uaD5pxjxsH/
Gy49WGEWOnJZxb99mYAzd1ux97Rm4XEfvpjsxBS4l08+EnOdheqKK3kc72aA
RHKi7avbLLBYSXOK/pyB4NSx09c8ZgEM3/VEbsxAUuDwwN1ns5CLq1xx05uF
Ov3ey5mBx/NNP5JQjjk4udZEzps4C01qZ+JvfZqHvDMfoll+zkII6csv96WW
QCa5iJDROAub9rFWKfeW4Btj4VWZX7NwmfO72MXsJfi9k7ej83sWph1W8zMw
y7DZkGEaPjgLdEMmfPdZCKBkFSNEQ5yFFQeciQTLCgwnPP98yDYHD3vdP9LI
rsE0Jk7EinMO+sebslkM1mAprSS+gXsOkrmTTHU81uBvzoJPKN8cpPKeT7b6
vgZcn3W1uM/MQVNmmueK2joYtZ6ek8POwVzb6bI6xw0Y2G9nv291jJN7Ra4N
bcG492Jwp80cKH3xalgm3YZ5UvIDWbs5MInIV2gS34btE5dm/jrOQaR2NoPQ
821gZ8348OrxsXzWmtpD4R0wlHRXy3o1B+ouPLHPn+9Crxmv10jxHDRsiRgs
G+/D+cOGm66f5uDl2ybjxLB9CE+9L0FTOgeLEgFt4bX7cG36+6h8xRzIxIcq
4MT/QaWdKbypn4MB7c7Pvw//QaprHIX64ByUXB1IzSw9BIdXzBFlpPPH+Tzk
mnOGFHf0mSorSn8eEp8+rMSdpcQN27TE/DOch9vkRE/565S4MrbwYDvjeeA+
+MKvdp8S5+TB9gAxnweDdI6RqiJK3KCisCLebh62Wcpzd85R4T7WKnXins4D
iV/gbX+FEziLjmf//qTPw6r6aC5qQYOrWVrXv/FnHk6JSK2Hb9Ljtt7s+ZIF
LcAiRaOBbg8LbqlV/uvb4AWYL76t3LLIgpukcCOKhC5Aq8K3cOVDFlyb+4qx
ZtQCpO6kakqfYcVlmMzIvE1cgK7MNtM9b1bcDcH22dMfF+BU8w0zanE2XN6n
NDX1oQVw60yMl33GjktZGvMeGVmA0nwhPbYodly00Kkv98cXIE7cK5mYzY7z
fvdO4M3MAsTXir337WDHGTwJ+TtMXIC0t8xTooIcODIlt0InskXwl5e8LdvA
gTPtvMYYKbEIegcPK/FHnLjfnOkW22cXYfWP+qcyJi6csuXfj2bSi8Ab8JvV
VYgLJ75eqHtGbhEuuAqslahy4f6yMEfXoYsQ3TUQqx/KhUu4Ncq2pbsIhue9
zXtYuHEMaXK2pvqLcLrhTb2VMDfOfzG8rNZwEfoVrIpHLnDjHJ4o3Qo3XYTr
v/i6Xhlw4xQTc+JE7y4C3z2lO03vuHFD4y6nTDwXoUCL0zqM6RROS7TFscZr
EUrfqiaH85/C1TwQ+i7yfBG64xuk3M6dwuWR9Jtt+C1CxLtq8mWtUzhPwcsp
oa8X4Va5OK934Ckcpy2lQHXKIjy5TF62snEKF1ps/vB0+iLUGUSfpiflwZHs
fK19nbkIDL+eBtIy8OAWgxysjPIWgfSR8I80UR5c+fuOzLVPi7C598LsvDEP
7hYxXkS4YRGGgixJY77w4Pj1fUd/NC1CLs2TAsvaY/lK2ze3WhZBOC9m/6iN
B+f1SvYwpGMRkA8OzSUzPLgkofa+taFFYA84XTTLgMHdDfn8+vXoIvRdfMav
wIXBSa3FK52eWITIHy3FZkIYXHWVbZHR7CLkPNO9dfIiBjdtTPKyemURzi2+
e8JuhsEV1MwrGq8twmfB9bsDNhicm2j76vrGMb9xTXPW9zE4yq14M5G9RSDT
TR8fe47B/Tb1Za7ZXwRBj6ceLS8xuJg622bjw0WY5/Kf8Q3D4MQiZS+EkePh
cimTh3oSBre6zbUkQoUHxF+2xiQTg6u4TZJWQ42Hipvf+C7kY3AaEu3/bdLj
4V6yhD3yFYO732g7Y8KJB+dbtqdSfmNw8mevx29y4+EGbRnzbA8Gdxgtqx2O
wYPQnwdfVgYxuEhLkm+1gnhgWey+oTONwRk1z7uYnsaDctb9BznzGJzAuXaR
LVE8jDHdiahewuBK/sW/ETuLh7hr1iIK6xjcU2tftbpzeDjbpdUat4XBqbTY
HprK4GH7skprxS4GR3f+eunWBTxEzL6pStzH4PpiZR0iLuLhGRUHih5icCmH
XPxnFI/t6VCbSSPhxdneJemvw+Ih3RbU6sl4cefa5l+bAR7cBctOZFPw4nZl
2pW2lfDQXcH04yoVL642/vNOhAoeHAPuUmSf4MWFkCQUnbmGB6U2T686al7c
TTtf63p1PIRcbfueTMOLO/Xbluu2Fh5kbVLvydPy4mYvXO/YvoGH22tbfKHH
uDBR9mWkLh4E45N9Uo7xYzLuy+L6eKgPkD1z/xij90jW6g3xMMkkXrVzfB5V
53zObWM8PAr/PYkc4w75drMdUzxUU2hfgGP9ccmfmaPM8ZB1usZs/9heC4qE
ZnHLY/2CQkcPKXlxZxx9vX9a40Gm0rE2g5wXt95le8HcFg9GEKgRRsqLq7x0
fWnHHg/nSm8rnz/C4AJSZdOiHPFwZn1KN/wfBsfsQnWBzxkPOQrXLEr2MLg0
3FBToQse/DAfXKO2j+OZqdBU8REe3o2UKUhsYHA/prz/ND0+5ucapZ3PHwxO
q0Q3wMATD4ZfdIrCljG4YX9hjhkvPPxasakxWMDgdoRa0EMfPEieyRFgHsfg
AjeTul/748Falm6McgiDY214YMv18jjeLCug5Di+ztuyhV8IwUNPiOO0bDMG
VyO/KFAXiofP79TjqeswuBsnvn3RjsBDZuDZubffMDjHPIsxh7d42G8Yv9hT
hMH99ZR9uBuDB9tff6pf5GBwr9SpKAPj8dB4PnGCkILBZS8VSKan4OErJnRn
IhyDu/DNu0YqHQ/SuzrPHAIxuLrXuvrfM/EQbPD9U/5xvk1I7jwdyMMDtcif
W5qOGJzzwa+TdwvwoPhOzbLAEoP7156UuV6EhyZNL62aWxgc1wPlVvrPeDj6
Ivgf9RUMTu9TGLfKDzx4OmuY0LIf57+fRXFXNR52XGnj6GgxOJebssp36o7j
IdXuXt0BDy5sY/CeVxMepG69V1Kb5cE1yQlXfOzCg/qgYVhFEQ/OkGpHC+3F
w7W/d/gNUnlws/2/Jlv78TBNG+ucGcmDI/V8QL0wgofr1r7bt1x5cJcrK29h
5vHw6r6QEp8MD64lJGw5f/E4Xy3lJLUFeHBGphY+l5bxUJyY7H2ekQf3+B9l
rt4qHqb4xEzoiadwH1Dd7eC/ePB9WftYMPMUTqh+4e02wxIstAmm/yY5hZPO
7Fc2YlqCwLy8gjQCNw4b0LBawbIEzzmYJKQHuXGGVzK1nnMugeHqc/pXxdy4
kHpzCgrBJWh+WPCUz4gbt1rf94hJbgk0H2SzsaVy4Q4yfwo8urgEY9l+4d2B
XDjaF587ehWWwPIEIUrHmQsnrBIlEYcuQZ/mVe0ILBfu1k+tGV61JejJtGrn
6+fEVf2svylpugRmba/M+g84cK1ZJSTht5cgfqTDoG6KAzf4Ir34z50leG9M
aux2/D1dV/Gh/WyzBD8s9y5KhnLgTjco1ik4L8G93g3aXXYOXGjDp/PX/Jbg
E0YwwlmQHWfcmMpolbsEi88qlMZYWXGVP08J77xfAt6tcM0Pf1hwPPWxF0ML
lyAoj/S7XstxP1EdYV72aQla1RPaOXxYcLYVPoW034/1HTS5vp9nxrkW3lH7
3LkE7e+1KeeKmXChb/h8Kf4uQUZzTR2LEQNuJTIxOv7fEty3tUv5SsWA047g
yJU6WgKppIag61/occyhJ38bUSzDu5kf9SbM9Lj4l0enihiWwXxHMUWj7T9c
jufEVwOhZdgXtyunVT7uh8xT/+RoLQM5tfOLFXUKXJrTRQyj9jJYqF78nk1K
gfP16tB4orsMdj/772VWkONwMUfZmobLwJx+ruupODmupv2O2eqdZSAwVS7O
nCTDVWP5fyk8WgZW+3sHyMARpGiUb2c8XgYjHoODT7pH4G2kI0znuQwYFsOT
B22HgLr5+ow/W4Yx/bsZZxoPoKpgUi4gcBkW1qsv3qzfhyru9Iy2+GWQsVEK
NifsQIqYQqdc0jLMH4l/F3ffAW/5roOUlGU468nFSUe6A+hNUuOHmcug+KDe
5hT3NlQFW55kL1qG417frt54E6p2BZ7dqVkGV6f0olymNUihqnzfXLcMonwt
jwSKV8Gb9ebA+YZluPHD22VYcxVQaX8ZipZl+MFhfUWQ/Q9U2U0v5vUsw7br
TO2T8wT40Z9hsD6/DLt9le84ZufB6oaopTZ+GZIM8qMU1OeBurHAqXB5GW4t
Ii/HP86B/pfSANvVZah2PzX2MWgWCNGNn4b3lkEgQy3fTm8a3vyn+ePiv2V4
iLZoRLdNwaWAjua3h8uQW70nc1ltCgJcBydukBNgoWLgxq7qJHDrLtHX0xGg
BhHVa68fhZpmZy7+kwQIFTzH5jA2Ara4DeHnTARYpLq63rc/DJ/O/bt8kZ0A
/9Jdzx2qDoEaA4NDAR8BVER1FD8evy9XXr55TC1IgK94Ld1F/T54e8Dud1f4
eL+3nHtBXC9MEPji+M4QgDqmOvL92R5wbz3fGC1DgOSrUznaoZ3Ac6Wsa/UC
AVgoCcsmYx1QV6k4dv0iAbpzHmIf5/8G+vwrmyewx7iSfP/27TYoEWg+skEJ
kD0Y+XdbuRWM4rX+q8MRAN2UHQ6QboGsVwaCz64S4K+BtQe1UDNokAyfHbpG
ANLhvPhG0SZY9TBXkNcgQPsjrYeUFxrhsp2dzuoNAqT0q5wOs/oJ3VefeNsY
EUDSbyDclrUWPH8cBNeaEICWYfNZh24N8Mr5v+O9TYAHN5jCfSSq4Z7w68JB
SwJInPL/bW/5HRiSTpbL2RDAPT7Vf4XhG5SyvK1/Y0uAF/503M+bK4CEPHlY
y5EAUZ3jdIXmXyHHS2D+/X0CDBdyRjYploHWevYalQsB6p/KW00LfIHYqWLq
WjcCdE00lvzH+BmwxrKsvB4EIFvfkn/HXgLTnV/5nj4hQNPmoTSr6CeQqqmR
l/MmgIUkRW3vr2IQM+zObfAlAH+Y3BMXkiIQIsxwGgYQoFFgtYFKqwA4OU/s
u78iACv7xRMRfHnAXMzpdOI1AaRcedQVc3KAXkV8LDaMAMzX68j1IBvIXK5X
l78hgNGXk1d1czLgH+UdafV3x/cxvVd24JoOO4ku6UOxBFCIfFmRrZ0GhKbo
gL9JBCjCab45dT8J5m9nb4akEmDrPM+clk8CTG2U3T2VQQDD1uZLg4Vx0M83
fA2bS4CX+8Kn4gzeQeeX5fK298fxxbQgnPc7Glo1D87cLiSA9RWBZ7/M30Dj
FEMisZgAj0mkvHYpoqDGg5/O+xMBKjmqTz/wjYBKepnnDKUEGPRNWeTlC4Mv
mVdWUsoIwPbzrSrvbAjkd9h2Vn879mfFwf/nUCBk3fVU0qkiQO6orPsi1UtI
3Q8umawhQPgde1dDvQBIiEoUelhPAELa5DXnH37wVrToLWkjAWKnHRWSr/hC
xI8qyjfNBLCcpab53vwcQvQ63QVbCSA7FN74EPsUfHw2jK50EkAzoEtA+YM7
eLFRtvR0E2DW6ska+Xs3cCtgv2zTR4AcjZy9ay2u8EBJrHBz4Fi+tJEki/Eh
OAwoYF4OE+DhallGxIYz2NzXDGcbIwCG5/D3HpUT3CG/fZQ9QYDPMqaiWrfu
gUm8s4v8NAEcr6aKeE/agv4536nGWQJUcAhAeYoN3GiIunlrgQC/LwjN3wy3
AnXTzPoFPAE6NQTC+wosQGWt9IIngQAD/3kLLi/cBjSoMZv6DwEY0hW4xZtM
4BJmkD1+7ZgfTLVVwJ9bIPsZH3RmkwDX+Hwo7EwNQEp9f7dimwB3wlf5Yyn1
QGyCzkFj75gvfYL2abwOCD7mHRneJ0Cbe9DwBNkNwPwnreV4SICx0+kl6FsN
4ExX+rFPQoTGNTdzVe9rwHxRTyqU/BgrX18wr1ABunabVB4qIlBz7j17hCrD
CWt3xiJqIuBEKn8SqHBAthfkh/xHhF/X7ugacmHhX3j8ejs9EZLyTI3J3l6C
beECa3NGItxwCUowfSQHa5Xfe1eYifD1xO5wUZEMEHR+X/VhI8KsrfGHE4rS
MD8/UXaSkwgN/bkGd/glYfLZmmgaNxEy+r4Gy+qKwQgzebw0hgg0gUc7FbvC
0J/HSlvLRwSFLHvPm7SC0ImKPNUVJMJ6GbPi9iYvqM/qUZUJE0EtJ+YPewM3
1AX7RXGLEsF8nN9MipMDLp/7wONzhgiF9NbvhSZZoLR3NHdGgghUHTJiIoxM
cNaLVlZNigjyP6t0JBXoIYfvUlWhNBHYxK7Hjm1RA2/DXXUmWSJgyt0/WF6h
hFiH6N7HckRYm+1lSWYkA0bG2jvDF4nQxi9fZpl0iL76srKEKhLBer6qt3B0
DyU15XHPxBJhN4Fb3+vXFupFokFKDURYrRlw6dVaRzeyPUKdlIgw1fJd3T5n
BXXSzOboukIEJdeF7MgYPDq32p0hp0oE7+e6jn6ac6h5DIlUghoR6K3S/1zK
n0IHLktVHGoQ4bfRBds1uTFUZ8pUxfo6EfiwcjRTTIPor8DgjiZtIgwboh6T
9T2osuRXE8mbRGC/S+0Hkp3ot67ZuUh9IpzFxlhsmregFzyYH24ZEoHsm16M
r2MDWsiD+2dsTASRKy2aJw1q0dN194OqTIlgJl7yOmP1G5pil8gsZE6E9CES
cibnMpSd/ldykMUxH1+fGLatfEIjSrbFCFZECNd17ZsNK0SpjYRLde4SQWLz
l9GnjBzU70AXvtgR4aNEz57aWDr6N8Onhcvh+H47Qml2mJLQR2pFBt5ORMgh
Hw65u/EOJRCHJ6edj+P3QEnEli0KvRtN7XTtIRF80x7H0LuHoOOX5HcKHhGh
b+3w4az1C/TWuLU/ozsRdpat5niv+KCdAVH0jz2JQPJ1mf5TvweqfqY6bsiL
CPvGtcuKrK5o3W+CEPqcCHKTG59bVRxRRTfuDxk+RPBCDCJuu9qgn7nUFE/4
E+El7VVhi6fmqGT14wbHF0QwZqUzN3hniGbZZOp0BhKhjJ36XlCaDoqh7Rq5
EEwERba76WF6amjMh0Pb+NdE8Cu3+xNZpISeNJBcPwgjwjmKG77NLxTQV3+N
n1tFEqHpjHDuGQ0ZlDQtiLrpDREKTozuq5wQR72ufomWeHd8n8VtJOJWgujG
0jRvZOxxvKtcYqFq4EKdIhnzN+OJ4H/3drnTMhM6J4fKGScRwaL4dqByOTVq
PuJY8yOFCBeoDevNF0nQAd94TcH04/wIvSe3RdxGdESa+gMziXA5UJi0u2sF
aW7dtFzOJsKErjym/OUsovRQkKidRwT14JxxP+YRpJJdx7M0nwj39M5Xvy7u
QmS+PyfnKiKCpj8+RmqsESmwLAh//oEIjDR1Ax+UfiDCJ4a4pj8d15ejbz2X
XpQgyYVU2aqlRMgW73bTPpuLsN+8IF1QRoQ4J+OAU0VJSMSO5beTFUR4f7k1
/2ZQFEKdHKHq9u3YX14maVHxl0iOwRwDfxURvpVlTDB890CuMFweaK0hQv08
ofPyWQdksjEy1aOeCK0fM3Oy75gh3j7zdkKNRKDguJ9scOEGwnMJK93RfMxX
aji+MwyQitWoXa9WInSmeKzZnpFGDN8v1Ij8Pq5fFWajbpf4kU1LJLi78xg7
TTyjmDiJvOGO1vXuIQLl6MOmuZRD7LmeRS7xfiL0H2KKBn8QsG2v0em+QSLs
KRep/qc/jHVQeZvvN3LMl+PE4Hv/Jiz1Ad717DgRMgkpYlMupdjsL3B5aJII
Pz1Md4XV0rHKzu/IX84QYTDP2cnTIhQ7KbLcKj1/XE+U6DyvxrpjvSdwb0cX
ifDuobNp0D1L7Km4GLNXy8f1YOE0TeaaOtaQRpk4sXocz5WCfXpdXNi25TiG
iH0ifB80Oakp+uFy+UdVXSLjCvCG5JyQiklQNLyXxBXPsgJfDWLiLE0fKm4I
rE+psK8AWRcPb3WViqJUdLJr0qkVWDnPG4Fi5hWyHm9Ga4qsgPSYjZ5EELVC
pGJG//vLK1BqZ50rSBMgL7Wxk2KArsBgEjCI3GOVby24bkeqtAInrsdqnK9N
kqPC7O0Yqa4AHV1Bi+ubVxeeHWlzUeuugBlbB59FYfB57vLsqc96KxBdMynA
r+Iv/dVl//0dwxUQvS5Vl1uieW59Kkfxq+kK4FrYLKXqyCQjE/6RWZsf68NG
7vIZJp+R0rvZymC5Av5FHpQFJeIibf/lRVdar8AjF6+Y01Gi/Pd+Hpja2q7A
///v/z+36zLM
        "]]},
      Annotation[#, "Charting`Private`Tag$9332#5"]& ]}, {}, {}}},
  AspectRatio->NCache[GoldenRatio^(-1), 0.6180339887498948],
  Axes->{True, True},
  AxesLabel->{None, None},
  AxesOrigin->{0, 0},
  DisplayFunction->Identity,
  Frame->{{True, True}, {True, True}},
  FrameLabel->{{None, None}, {
     FormBox[
     "\"allele frq.: 0 \[LessEqual] minors \[LessEqual] \
1-\\!\\(\\*SqrtBox[\\(fw\\)]\\)\[LessEqual] major \[LessEqual] 1-fw\"", 
      TraditionalForm], 
     FormBox["\"Marginal allele frequency distribution\"", TraditionalForm]}},
  
  FrameStyle->Directive[Bold, 
    Thickness[Large], 
    GrayLevel[0]],
  FrameTicks->FrontEndValueCache[{{Automatic, 
      Charting`ScaledFrameTicks[{Identity, Identity}]}, {Automatic, 
      Charting`ScaledFrameTicks[{Identity, Identity}]}}, {{Automatic, {{0., 
        FormBox[
         TemplateBox[{0., 0.}, "Spacer2"], TraditionalForm], {0.01, 0.}, {
         AbsoluteThickness[0.1]}}, {5., 
        FormBox[
         TemplateBox[{0., 0.}, "Spacer2"], TraditionalForm], {0.01, 0.}, {
         AbsoluteThickness[0.1]}}, {10., 
        FormBox[
         TemplateBox[{0., 0.}, "Spacer2"], TraditionalForm], {0.01, 0.}, {
         AbsoluteThickness[0.1]}}, {15., 
        FormBox[
         TemplateBox[{0., 0.}, "Spacer2"], TraditionalForm], {0.01, 0.}, {
         AbsoluteThickness[0.1]}}, {20., 
        FormBox[
         TemplateBox[{0., 0.}, "Spacer2"], TraditionalForm], {0.01, 0.}, {
         AbsoluteThickness[0.1]}}, {25., 
        FormBox[
         TemplateBox[{0., 0.}, "Spacer2"], TraditionalForm], {0.01, 0.}, {
         AbsoluteThickness[0.1]}}, {30., 
        FormBox[
         TemplateBox[{0., 0.}, "Spacer2"], TraditionalForm], {0.01, 0.}, {
         AbsoluteThickness[0.1]}}, {1., 
        FormBox[
         TemplateBox[{0., 0.}, "Spacer2"], TraditionalForm], {0.005, 0.}, {
         AbsoluteThickness[0.1]}}, {2., 
        FormBox[
         TemplateBox[{0., 0.}, "Spacer2"], TraditionalForm], {0.005, 0.}, {
         AbsoluteThickness[0.1]}}, {3., 
        FormBox[
         TemplateBox[{0., 0.}, "Spacer2"], TraditionalForm], {0.005, 0.}, {
         AbsoluteThickness[0.1]}}, {4., 
        FormBox[
         TemplateBox[{0., 0.}, "Spacer2"], TraditionalForm], {0.005, 0.}, {
         AbsoluteThickness[0.1]}}, {6., 
        FormBox[
         TemplateBox[{0., 0.}, "Spacer2"], TraditionalForm], {0.005, 0.}, {
         AbsoluteThickness[0.1]}}, {7., 
        FormBox[
         TemplateBox[{0., 0.}, "Spacer2"], TraditionalForm], {0.005, 0.}, {
         AbsoluteThickness[0.1]}}, {8., 
        FormBox[
         TemplateBox[{0., 0.}, "Spacer2"], TraditionalForm], {0.005, 0.}, {
         AbsoluteThickness[0.1]}}, {9., 
        FormBox[
         TemplateBox[{0., 0.}, "Spacer2"], TraditionalForm], {0.005, 0.}, {
         AbsoluteThickness[0.1]}}, {11., 
        FormBox[
         TemplateBox[{0., 0.}, "Spacer2"], TraditionalForm], {0.005, 0.}, {
         AbsoluteThickness[0.1]}}, {12., 
        FormBox[
         TemplateBox[{0., 0.}, "Spacer2"], TraditionalForm], {0.005, 0.}, {
         AbsoluteThickness[0.1]}}, {13., 
        FormBox[
         TemplateBox[{0., 0.}, "Spacer2"], TraditionalForm], {0.005, 0.}, {
         AbsoluteThickness[0.1]}}, {14., 
        FormBox[
         TemplateBox[{0., 0.}, "Spacer2"], TraditionalForm], {0.005, 0.}, {
         AbsoluteThickness[0.1]}}, {16., 
        FormBox[
         TemplateBox[{0., 0.}, "Spacer2"], TraditionalForm], {0.005, 0.}, {
         AbsoluteThickness[0.1]}}, {17., 
        FormBox[
         TemplateBox[{0., 0.}, "Spacer2"], TraditionalForm], {0.005, 0.}, {
         AbsoluteThickness[0.1]}}, {18., 
        FormBox[
         TemplateBox[{0., 0.}, "Spacer2"], TraditionalForm], {0.005, 0.}, {
         AbsoluteThickness[0.1]}}, {19., 
        FormBox[
         TemplateBox[{0., 0.}, "Spacer2"], TraditionalForm], {0.005, 0.}, {
         AbsoluteThickness[0.1]}}, {21., 
        FormBox[
         TemplateBox[{0., 0.}, "Spacer2"], TraditionalForm], {0.005, 0.}, {
         AbsoluteThickness[0.1]}}, {22., 
        FormBox[
         TemplateBox[{0., 0.}, "Spacer2"], TraditionalForm], {0.005, 0.}, {
         AbsoluteThickness[0.1]}}, {23., 
        FormBox[
         TemplateBox[{0., 0.}, "Spacer2"], TraditionalForm], {0.005, 0.}, {
         AbsoluteThickness[0.1]}}, {24., 
        FormBox[
         TemplateBox[{0., 0.}, "Spacer2"], TraditionalForm], {0.005, 0.}, {
         AbsoluteThickness[0.1]}}, {26., 
        FormBox[
         TemplateBox[{0., 0.}, "Spacer2"], TraditionalForm], {0.005, 0.}, {
         AbsoluteThickness[0.1]}}, {27., 
        FormBox[
         TemplateBox[{0., 0.}, "Spacer2"], TraditionalForm], {0.005, 0.}, {
         AbsoluteThickness[0.1]}}, {28., 
        FormBox[
         TemplateBox[{0., 0.}, "Spacer2"], TraditionalForm], {0.005, 0.}, {
         AbsoluteThickness[0.1]}}, {29., 
        FormBox[
         TemplateBox[{0., 0.}, "Spacer2"], TraditionalForm], {0.005, 0.}, {
         AbsoluteThickness[0.1]}}}}, {Automatic, {{0., 
        FormBox[
         TemplateBox[{0., 0.}, "Spacer2"], TraditionalForm], {0.01, 0.}, {
         AbsoluteThickness[0.1]}}, {0.2, 
        FormBox[
         TemplateBox[{0., 0.}, "Spacer2"], TraditionalForm], {0.01, 0.}, {
         AbsoluteThickness[0.1]}}, {0.4, 
        FormBox[
         TemplateBox[{0., 0.}, "Spacer2"], TraditionalForm], {0.01, 0.}, {
         AbsoluteThickness[0.1]}}, {0.6, 
        FormBox[
         TemplateBox[{0., 0.}, "Spacer2"], TraditionalForm], {0.01, 0.}, {
         AbsoluteThickness[0.1]}}, {0.8, 
        FormBox[
         TemplateBox[{0., 0.}, "Spacer2"], TraditionalForm], {0.01, 0.}, {
         AbsoluteThickness[0.1]}}, {1., 
        FormBox[
         TemplateBox[{0., 0.}, "Spacer2"], TraditionalForm], {0.01, 0.}, {
         AbsoluteThickness[0.1]}}, {-0.2, 
        FormBox[
         TemplateBox[{0., 0.}, "Spacer2"], TraditionalForm], {0.005, 0.}, {
         AbsoluteThickness[0.1]}}, {-0.15, 
        FormBox[
         TemplateBox[{0., 0.}, "Spacer2"], TraditionalForm], {0.005, 0.}, {
         AbsoluteThickness[0.1]}}, {-0.1, 
        FormBox[
         TemplateBox[{0., 0.}, "Spacer2"], TraditionalForm], {0.005, 0.}, {
         AbsoluteThickness[0.1]}}, {-0.05, 
        FormBox[
         TemplateBox[{0., 0.}, "Spacer2"], TraditionalForm], {0.005, 0.}, {
         AbsoluteThickness[0.1]}}, {0.05, 
        FormBox[
         TemplateBox[{0., 0.}, "Spacer2"], TraditionalForm], {0.005, 0.}, {
         AbsoluteThickness[0.1]}}, {0.1, 
        FormBox[
         TemplateBox[{0., 0.}, "Spacer2"], TraditionalForm], {0.005, 0.}, {
         AbsoluteThickness[0.1]}}, {0.15, 
        FormBox[
         TemplateBox[{0., 0.}, "Spacer2"], TraditionalForm], {0.005, 0.}, {
         AbsoluteThickness[0.1]}}, {0.25, 
        FormBox[
         TemplateBox[{0., 0.}, "Spacer2"], TraditionalForm], {0.005, 0.}, {
         AbsoluteThickness[0.1]}}, {0.3, 
        FormBox[
         TemplateBox[{0., 0.}, "Spacer2"], TraditionalForm], {0.005, 0.}, {
         AbsoluteThickness[0.1]}}, {0.35, 
        FormBox[
         TemplateBox[{0., 0.}, "Spacer2"], TraditionalForm], {0.005, 0.}, {
         AbsoluteThickness[0.1]}}, {0.45, 
        FormBox[
         TemplateBox[{0., 0.}, "Spacer2"], TraditionalForm], {0.005, 0.}, {
         AbsoluteThickness[0.1]}}, {0.5, 
        FormBox[
         TemplateBox[{0., 0.}, "Spacer2"], TraditionalForm], {0.005, 0.}, {
         AbsoluteThickness[0.1]}}, {0.55, 
        FormBox[
         TemplateBox[{0., 0.}, "Spacer2"], TraditionalForm], {0.005, 0.}, {
         AbsoluteThickness[0.1]}}, {0.65, 
        FormBox[
         TemplateBox[{0., 0.}, "Spacer2"], TraditionalForm], {0.005, 0.}, {
         AbsoluteThickness[0.1]}}, {0.7, 
        FormBox[
         TemplateBox[{0., 0.}, "Spacer2"], TraditionalForm], {0.005, 0.}, {
         AbsoluteThickness[0.1]}}, {0.75, 
        FormBox[
         TemplateBox[{0., 0.}, "Spacer2"], TraditionalForm], {0.005, 0.}, {
         AbsoluteThickness[0.1]}}, {0.85, 
        FormBox[
         TemplateBox[{0., 0.}, "Spacer2"], TraditionalForm], {0.005, 0.}, {
         AbsoluteThickness[0.1]}}, {0.9, 
        FormBox[
         TemplateBox[{0., 0.}, "Spacer2"], TraditionalForm], {0.005, 0.}, {
         AbsoluteThickness[0.1]}}, {0.95, 
        FormBox[
         TemplateBox[{0., 0.}, "Spacer2"], TraditionalForm], {0.005, 0.}, {
         AbsoluteThickness[0.1]}}, {1.05, 
        FormBox[
         TemplateBox[{0., 0.}, "Spacer2"], TraditionalForm], {0.005, 0.}, {
         AbsoluteThickness[0.1]}}, {1.1, 
        FormBox[
         TemplateBox[{0., 0.}, "Spacer2"], TraditionalForm], {0.005, 0.}, {
         AbsoluteThickness[0.1]}}, {1.15, 
        FormBox[
         TemplateBox[{0., 0.}, "Spacer2"], TraditionalForm], {0.005, 0.}, {
         AbsoluteThickness[0.1]}}, {1.2, 
        FormBox[
         TemplateBox[{0., 0.}, "Spacer2"], TraditionalForm], {0.005, 0.}, {
         AbsoluteThickness[0.1]}}}}}],
  GridLines->{{0.95}, {}},
  GridLinesStyle->Directive[
    GrayLevel[0], 
    Dashing[0.03]],
  ImagePadding->All,
  Method->{
   "DefaultBoundaryStyle" -> Automatic, "DefaultMeshStyle" -> 
    AbsolutePointSize[6], "ScalingFunctions" -> None, 
    "CoordinatesToolOptions" -> {"DisplayFunction" -> ({
        (Identity[#]& )[
         Part[#, 1]], 
        (Identity[#]& )[
         Part[#, 2]]}& ), "CopiedValueFunction" -> ({
        (Identity[#]& )[
         Part[#, 1]], 
        (Identity[#]& )[
         Part[#, 2]]}& )}},
  PlotRange->{{0., 0.9999999795918367}, {0, 30}},
  PlotRangeClipping->True,
  PlotRangePadding->{{
     Scaled[0.02], 
     Scaled[0.02]}, {0, 0}},
  Ticks->{Automatic, Automatic}]], "Output",
 CellChangeTimes->{{3.7446133285887003`*^9, 3.744613396482152*^9}, 
   3.744613468169344*^9, {3.744613642192293*^9, 3.744613646778034*^9}, 
   3.748160542203425*^9},ExpressionUUID->"c96c280a-8fb7-4bc9-a9dd-\
74317c81aaf3"]
}, Open  ]]
}, Closed]]
}, Open  ]]
}, Open  ]],

Cell[CellGroupData[{

Cell["\<\
Predicting adaptive architectures for complete redundancy using more than 2 \
loci\
\>", "Section",
 CellChangeTimes->{{3.744365010627778*^9, 3.74436503462803*^9}, {
   3.744365150588234*^9, 3.7443651729001713`*^9}, 3.744367019311002*^9, {
   3.744443629159768*^9, 3.7444436678437862`*^9}, 3.745833674966558*^9, {
   3.748237030349485*^9, 3.748237042539966*^9}, {3.7482371655404587`*^9, 
   3.748237169240426*^9}},ExpressionUUID->"426b7b2c-419f-497e-b025-\
fdca05d49cbc"],

Cell[CellGroupData[{

Cell["Approximate models with L > K with K-models: Introduction", "Subsection",
 CellChangeTimes->{{3.744614212841663*^9, 3.744614237758574*^9}, {
  3.744965377437941*^9, 3.74496537901012*^9}, {3.745833688717413*^9, 
  3.745833691550672*^9}, {3.74823724162677*^9, 
  3.748237242043235*^9}},ExpressionUUID->"e71a12ad-e7db-4f60-92db-\
e226ba0a6e42"],

Cell["\<\
In general we can write down the joint allele frequency distributions for an \
arbitrary number of loci L. However to obtain marginal distributions or \
distributions of any particular minor or the major locus, we need to perform \
L-2 or L-1 fold integrals (for distributions at complete or incomplete \
adaptation, respectively). This becomes an obstacle for larger L (~5 or 6 for \
numerical integration). 

For many cases we can simply approximate a L-model with the K-locus model \
(K<L). Especially if we are interested in cumulative distributions of all \
minor loci and the major locus, we can often choose K=2. In this case, we \
simply summarize the cohort of L-1 minor loci and map it to the minor locus  \
with two loci and similarly the major locus is mapped to the major locus in \
the 2 locus case.  

If we want to predict the frequency distribution of particular minor loci, \
for example the first minor or second minor, that is the locus with the \
second highest or third highest increase in allele frequency after the major \
locus, or any further minor locus, we need a K-model with at least as many \
loci, as we want to predict. In general, if we map a L-locus model to a \
K-locus model, we can do this, if we rescale the mutation rates in the \
K-locus model accordingly. We need to make sure, that the waiting times for a \
subsequent mutation in the K-locus model matches the waiting time for the \
next mutation in the L-locus model. 

Example: For the approximation of the second minor locus of the 5-locus model \
by corresponding formulas of the 4- and 3- locus models. For the 4- , and 3-  \
models, we use the formulas for the second minor locus, where the mutation \
rate (equal for all loci) is chosen such that the expected time to origin of \
the first mutation at a third locus (= second minor locus) is equal. Let t5, \
t4, t3 be the mutation rate (per locus) in the 5,4,3-locus model. Then we \
must have: 1/(4 t5) + 1/(3 t5) = 1/(3 t4) + 1/(2 t4) = 1/(2 t3) + 1/ t3. In \
the example, t5 = 1 and thus t4 = 10/7 and t3 = 18/7. In general for \
approximation of a L-locus model by a k-locus model: t_k  = t_L *  \
(L-1)(L-2)(2k-3) / ((k-1)(k-2)(2L-3)). The fit is very good. In the 2-locus \
model, there is no second minor locus. Trying to approximate with the \
distribution of the first minor locus with adjusted mutation rates produces a \
very bad fit. 


\
\>", "Text",
 CellChangeTimes->{{3.744614019201173*^9, 3.744614202539424*^9}, {
  3.74461425591302*^9, 3.744614415885881*^9}, {3.744614449233881*^9, 
  3.744614671300634*^9}, {3.745831262421722*^9, 3.745831283468639*^9}, {
  3.745831441162098*^9, 3.745831605179586*^9}, {3.748238286857288*^9, 
  3.748238306853046*^9}, {3.7482384356064243`*^9, 3.7482388201000853`*^9}, {
  3.7483387832816343`*^9, 
  3.748338786035097*^9}},ExpressionUUID->"8bfc4166-c347-4654-8f7a-\
d6320f3acef1"]
}, Closed]],

Cell[CellGroupData[{

Cell["Approximations with the 3 locus model", "Subsection",
 CellChangeTimes->{{3.748236990338109*^9, 3.748237003973304*^9}, {
  3.7482370488726892`*^9, 3.748237062425673*^9}, {3.74875816663951*^9, 
  3.748758192495335*^9}, {3.748758642215417*^9, 
  3.7487586471835537`*^9}},ExpressionUUID->"98331985-bd41-484e-8eb0-\
8c6d938f9fc4"],

Cell[CellGroupData[{

Cell["Joint distributions of all minors, 3 loci", "Subsubsection",
 CellChangeTimes->{{3.748237433515765*^9, 3.748237447455319*^9}, {
  3.748338919892634*^9, 
  3.748338924998226*^9}},ExpressionUUID->"8589d021-7e81-44b7-9aed-\
038dec2e380c"],

Cell["\<\
In the large-n limit, the joint distribution at both minor loci is given by \
an inverted Dirichlet distribution\
\>", "Text",
 CellChangeTimes->{{3.734959576014105*^9, 3.7349595936340003`*^9}, {
   3.7351156018489447`*^9, 3.7351157462970686`*^9}, 3.735446943198987*^9, {
   3.735446989629447*^9, 
   3.735447013131955*^9}},ExpressionUUID->"46e775d0-0d95-4612-8685-\
98f5a8e6d7c7"],

Cell[BoxData[
 RowBox[{
  RowBox[{"Pallmin3", "[", 
   RowBox[{"t_", ",", "x_", ",", "y_"}], "]"}], ":=", 
  RowBox[{"3", 
   RowBox[{"(", 
    RowBox[{
     RowBox[{"Gamma", "[", 
      RowBox[{"3", "t"}], "]"}], "/", 
     RowBox[{
      RowBox[{"(", 
       RowBox[{"Gamma", "[", "t", "]"}], ")"}], "^", "3"}]}], ")"}], 
   RowBox[{"y", "^", 
    RowBox[{"(", 
     RowBox[{"t", "-", "1"}], ")"}]}], 
   RowBox[{"x", "^", 
    RowBox[{"(", 
     RowBox[{"t", "-", "1"}], ")"}]}], 
   RowBox[{
    RowBox[{"(", 
     RowBox[{"1", "+", "x", "+", "y"}], ")"}], "^", 
    RowBox[{"(", 
     RowBox[{
      RowBox[{"-", "3"}], "t"}], ")"}]}]}]}]], "Input",
 InitializationCell->True,
 CellChangeTimes->{{3.7354468998246384`*^9, 
  3.7354469274290504`*^9}},ExpressionUUID->"762ca8a0-116b-4bad-b4b8-\
d68678e9db7e"],

Cell["\<\
After the transformation to a stopping condition before complete adaptation \
(fw>0), the joint distribution at both minor loci reads\
\>", "Text",
 CellChangeTimes->{{3.735446682034481*^9, 3.735446700178732*^9}, {
  3.735447040472661*^9, 3.7354470565895185`*^9}, {3.748758200583147*^9, 
  3.748758215487567*^9}},ExpressionUUID->"d5141b37-d7a8-4393-9534-\
dc6b0ebcee87"],

Cell[BoxData[
 RowBox[{
  RowBox[{"Pallmin3fw", "[", 
   RowBox[{"t_", ",", "x_", ",", "y_", ",", "fw_"}], "]"}], ":=", " ", 
  RowBox[{
   RowBox[{"Pallmin3", "[", 
    RowBox[{"t", ",", 
     RowBox[{"x", 
      RowBox[{"(", 
       RowBox[{"1", "-", "x"}], ")"}], 
      RowBox[{
       RowBox[{"(", 
        RowBox[{"1", "-", "y"}], ")"}], "/", 
       RowBox[{"(", 
        RowBox[{
         RowBox[{
          RowBox[{"(", 
           RowBox[{"1", "-", "x"}], ")"}], 
          RowBox[{"(", 
           RowBox[{"1", "-", "y"}], ")"}]}], "-", "fw"}], ")"}]}]}], ",", 
     RowBox[{"y", 
      RowBox[{"(", 
       RowBox[{"1", "-", "x"}], ")"}], 
      RowBox[{
       RowBox[{"(", 
        RowBox[{"1", "-", "y"}], ")"}], "/", 
       RowBox[{"(", 
        RowBox[{
         RowBox[{
          RowBox[{"(", 
           RowBox[{"1", "-", "x"}], ")"}], 
          RowBox[{"(", 
           RowBox[{"1", "-", "y"}], ")"}]}], "-", "fw"}], ")"}]}]}]}], "]"}], 
   
   RowBox[{
    RowBox[{"(", 
     RowBox[{
      RowBox[{"(", 
       RowBox[{"1", "-", "x"}], ")"}], 
      RowBox[{
       RowBox[{"(", 
        RowBox[{"1", "-", "y"}], ")"}], "/", 
       RowBox[{"(", 
        RowBox[{
         RowBox[{
          RowBox[{"(", 
           RowBox[{"1", "-", "x"}], ")"}], 
          RowBox[{"(", 
           RowBox[{"1", "-", "y"}], ")"}]}], "-", "fw"}], ")"}]}]}], ")"}], 
    "^", "2"}], "  ", 
   RowBox[{"(", 
    RowBox[{"1", "+", " ", 
     RowBox[{
      RowBox[{"(", 
       RowBox[{
        RowBox[{"x", "/", 
         RowBox[{"(", 
          RowBox[{"1", "-", "x"}], ")"}]}], " ", "+", " ", 
        RowBox[{"y", "/", 
         RowBox[{"(", 
          RowBox[{"1", "-", "y"}], ")"}]}]}], ")"}], " ", 
      RowBox[{"fw", "/", 
       RowBox[{"(", 
        RowBox[{
         RowBox[{
          RowBox[{"(", 
           RowBox[{"1", "-", "x"}], ")"}], 
          RowBox[{"(", 
           RowBox[{"1", "-", "y"}], ")"}]}], "-", "fw"}], ")"}]}]}]}], 
    ")"}]}]}]], "Input",
 InitializationCell->True,
 CellChangeTimes->{{3.73544672383965*^9, 3.735446776283112*^9}, {
   3.7354468498317013`*^9, 3.735446854350716*^9}, {3.735447064549685*^9, 
   3.7354470854051447`*^9}, {3.735447438679581*^9, 3.7354474525133705`*^9}, {
   3.7354474923573236`*^9, 3.735447531029166*^9}, 3.735447569655877*^9, {
   3.7354476187785034`*^9, 3.7354476316838236`*^9}, {3.7354476660261536`*^9, 
   3.735447778313755*^9}, {3.7357447457824535`*^9, 
   3.7357447466848564`*^9}},ExpressionUUID->"e128b3f7-0488-48d3-afdd-\
0bd2f310cdcd"]
}, Closed]],

Cell[CellGroupData[{

Cell["The marginal distribution of first minor locus", "Subsubsection",
 CellChangeTimes->{{3.7483470465787473`*^9, 3.7483470593153*^9}, {
  3.748758527897338*^9, 3.7487585308791933`*^9}, {3.7487585828953857`*^9, 
  3.748758591374511*^9}, {3.7487587294955187`*^9, 
  3.748758735223317*^9}},ExpressionUUID->"587fc092-33a1-49ba-8128-\
c6b93429d446"],

Cell["\<\
The exact formula for three loci is (with upper integration bound x for y, \
one of the Heaviside functions is accounted for).
We find the marginal distribution of the first minor before complete \
adaptation (fw>0) to be:\
\>", "Text",
 CellChangeTimes->{{3.735750615568802*^9, 3.735750627062355*^9}, {
  3.7357909985424595`*^9, 3.735790999302495*^9}, {3.7357915320662265`*^9, 
  3.7357915572762656`*^9}, {3.7357917056889315`*^9, 3.7357917071087065`*^9}, {
  3.748758679342325*^9, 
  3.74875871011052*^9}},ExpressionUUID->"720c8976-c580-4eb2-9024-\
7141d9813804"],

Cell[BoxData[
 RowBox[{
  RowBox[{"Pmin31fw", "[", 
   RowBox[{"t_", ",", 
    RowBox[{"x_", "?", "NumberQ"}], ",", 
    RowBox[{"fw_", "?", "NumberQ"}]}], "]"}], ":=", 
  RowBox[{"2", 
   RowBox[{"NIntegrate", "[", 
    RowBox[{
     RowBox[{
      RowBox[{"HeavisideTheta", "[", 
       RowBox[{
        RowBox[{
         RowBox[{
          RowBox[{"(", 
           RowBox[{"1", "-", "x"}], ")"}], "^", "2"}], 
         RowBox[{"(", 
          RowBox[{"1", "-", "y"}], ")"}]}], "-", "fw"}], "]"}], 
      RowBox[{"Pallmin3fw", "[", 
       RowBox[{"t", ",", "x", ",", "y", ",", "fw"}], "]"}]}], ",", 
     RowBox[{"{", 
      RowBox[{"y", ",", "0", ",", "x"}], "}"}], ",", 
     RowBox[{"MaxRecursion", "\[Rule]", "40"}]}], "]"}]}]}]], "Input",
 InitializationCell->
  True,ExpressionUUID->"81c4eb06-d5af-4f7b-b83d-32978030c8dd"]
}, Closed]],

Cell[CellGroupData[{

Cell["The marginal distribution of second minor, Figure 4", "Subsubsection",
 CellChangeTimes->{{3.7483470465787473`*^9, 3.7483470593153*^9}, {
  3.748758527897338*^9, 3.7487585308791933`*^9}, {3.7487585828953857`*^9, 
  3.748758591374511*^9}},ExpressionUUID->"136eeb1b-9588-4e2d-be2c-\
e78489f1fa9a"],

Cell[BoxData[
 RowBox[{
  RowBox[{"Pmin32fw", "[", 
   RowBox[{"t_", ",", 
    RowBox[{"x_", "?", "NumberQ"}], ",", 
    RowBox[{"fw_", "?", "NumberQ"}]}], "]"}], ":=", 
  RowBox[{"2", 
   RowBox[{"NIntegrate", "[", 
    RowBox[{
     RowBox[{
      RowBox[{"HeavisideTheta", "[", 
       RowBox[{
        RowBox[{
         RowBox[{"(", 
          RowBox[{"1", "-", "x"}], ")"}], 
         RowBox[{
          RowBox[{"(", 
           RowBox[{"1", "-", "y"}], ")"}], "^", "2"}]}], "-", "fw"}], "]"}], 
      RowBox[{"Pallmin3fw", "[", 
       RowBox[{"t", ",", "x", ",", "y", ",", "fw"}], "]"}]}], ",", 
     RowBox[{"{", 
      RowBox[{"y", ",", "x", ",", 
       RowBox[{"1", "-", 
        RowBox[{"Sqrt", "[", "fw", "]"}]}]}], "}"}], ",", 
     RowBox[{"MaxRecursion", "\[Rule]", "40"}]}], "]"}]}]}]], "Input",
 InitializationCell->True,
 CellChangeTimes->{{3.7483471023493423`*^9, 3.7483471026198997`*^9}, {
   3.748347154845296*^9, 3.7483471596604495`*^9}, {3.7483471909489403`*^9, 
   3.7483471938989253`*^9}, {3.7483472464622116`*^9, 3.7483472558519335`*^9}, 
   3.748440254886998*^9, 
   3.7487589734786453`*^9},ExpressionUUID->"760487b9-277c-4b62-9deb-\
8c5bcb98f44d"]
}, Closed]]
}, Open  ]],

Cell[CellGroupData[{

Cell["Approximations with the 4 locus model, Figure S.5", "Subsection",
 CellChangeTimes->{{3.748236990338109*^9, 3.748237003973304*^9}, {
   3.7482370488726892`*^9, 3.748237062425673*^9}, {3.74875816663951*^9, 
   3.748758192495335*^9}, {3.748758642215417*^9, 3.7487586471835537`*^9}, 
   3.748758752415489*^9, {3.748759009895461*^9, 
   3.748759013959588*^9}},ExpressionUUID->"4afc3795-063f-4a52-8e31-\
f3e33b947a96"],

Cell[CellGroupData[{

Cell["Joint distributions of all minors, 4 loci", "Subsubsection",
 CellChangeTimes->{{3.748237433515765*^9, 3.748237447455319*^9}, {
  3.748338919892634*^9, 
  3.748338932758005*^9}},ExpressionUUID->"704e809a-dd00-4b25-b18f-\
687c8de9abdb"],

Cell["\<\
In the large - n limit, the joint distribution at 3 minor loci is given by an \
inverted Dirichlet distribution\
\>", "Text",
 CellChangeTimes->{{3.748237095545157*^9, 
  3.7482371044600897`*^9}},ExpressionUUID->"b4565e30-4730-4f13-8c3c-\
b818a15ba409"],

Cell[BoxData[
 RowBox[{
  RowBox[{"Pallmin4", "[", 
   RowBox[{"t_", ",", "x_", ",", "y_", ",", "z_"}], "]"}], ":=", 
  RowBox[{"4", 
   RowBox[{"(", 
    RowBox[{
     RowBox[{"Gamma", "[", 
      RowBox[{"4", "t"}], "]"}], "/", 
     RowBox[{
      RowBox[{"(", 
       RowBox[{"Gamma", "[", "t", "]"}], ")"}], "^", "4"}]}], ")"}], 
   RowBox[{"y", "^", 
    RowBox[{"(", 
     RowBox[{"t", "-", "1"}], ")"}]}], 
   RowBox[{"x", "^", 
    RowBox[{"(", 
     RowBox[{"t", "-", "1"}], ")"}]}], 
   RowBox[{"z", "^", 
    RowBox[{"(", 
     RowBox[{"t", "-", "1"}], ")"}]}], 
   RowBox[{
    RowBox[{"(", 
     RowBox[{"1", "+", "x", "+", "y", "+", "z"}], ")"}], "^", 
    RowBox[{"(", 
     RowBox[{
      RowBox[{"-", "4"}], "t"}], ")"}]}]}]}]], "Input",
 InitializationCell->True,
 CellChangeTimes->{{3.7358004556082373`*^9, 
  3.7358005079120083`*^9}},ExpressionUUID->"a09ef3d9-91c1-4f5a-ae83-\
da65d6385f42"],

Cell["\<\
Transformation of Pallmin4 from above to minor locus allele frequencies at \
the stopping condition (replaced variables
and Jacobian determinant): 
After the transformation to a stopping condition before complete adaptation \
(fw>0), the joint distribution at 3 minor loci reads\
\>", "Text",
 CellChangeTimes->{{3.735446682034481*^9, 3.735446700178732*^9}, {
  3.735447040472661*^9, 3.7354470565895185`*^9}, {3.748758230210025*^9, 
  3.7487582322879343`*^9}, {3.7487588792102613`*^9, 
  3.748758880952276*^9}},ExpressionUUID->"ba343c97-5527-4e90-8e9a-\
1ac84c64d3d2"],

Cell[BoxData[
 RowBox[{
  RowBox[{"Pallmin4fw", "[", 
   RowBox[{"t_", ",", "x_", ",", "y_", ",", "z_", ",", "fw_"}], "]"}], ":=", 
  " ", 
  RowBox[{
   RowBox[{"Pallmin4", "[", 
    RowBox[{"t", ",", 
     RowBox[{"x", 
      RowBox[{"(", 
       RowBox[{"1", "-", "x"}], ")"}], 
      RowBox[{"(", 
       RowBox[{"1", "-", "y"}], ")"}], 
      RowBox[{
       RowBox[{"(", 
        RowBox[{"1", "-", "z"}], ")"}], "/", 
       RowBox[{"(", 
        RowBox[{
         RowBox[{
          RowBox[{"(", 
           RowBox[{"1", "-", "x"}], ")"}], 
          RowBox[{"(", 
           RowBox[{"1", "-", "y"}], ")"}], 
          RowBox[{"(", 
           RowBox[{"1", "-", "z"}], ")"}]}], "-", "fw"}], ")"}]}]}], ",", 
     RowBox[{"y", 
      RowBox[{"(", 
       RowBox[{"1", "-", "x"}], ")"}], 
      RowBox[{"(", 
       RowBox[{"1", "-", "y"}], ")"}], 
      RowBox[{
       RowBox[{"(", 
        RowBox[{"1", "-", "z"}], ")"}], "/", 
       RowBox[{"(", 
        RowBox[{
         RowBox[{
          RowBox[{"(", 
           RowBox[{"1", "-", "x"}], ")"}], 
          RowBox[{"(", 
           RowBox[{"1", "-", "y"}], ")"}], 
          RowBox[{"(", 
           RowBox[{"1", "-", "z"}], ")"}]}], "-", "fw"}], ")"}]}]}], ",", 
     RowBox[{"z", 
      RowBox[{"(", 
       RowBox[{"1", "-", "x"}], ")"}], 
      RowBox[{"(", 
       RowBox[{"1", "-", "y"}], ")"}], 
      RowBox[{
       RowBox[{"(", 
        RowBox[{"1", "-", "z"}], ")"}], "/", 
       RowBox[{"(", 
        RowBox[{
         RowBox[{
          RowBox[{"(", 
           RowBox[{"1", "-", "x"}], ")"}], 
          RowBox[{"(", 
           RowBox[{"1", "-", "y"}], ")"}], 
          RowBox[{"(", 
           RowBox[{"1", "-", "z"}], ")"}]}], "-", "fw"}], ")"}]}]}]}], "]"}], 
   
   RowBox[{
    RowBox[{"(", 
     RowBox[{
      RowBox[{"(", 
       RowBox[{"1", "-", "x"}], ")"}], 
      RowBox[{"(", 
       RowBox[{"1", "-", "y"}], ")"}], 
      RowBox[{
       RowBox[{"(", 
        RowBox[{"1", "-", "z"}], ")"}], "/", 
       RowBox[{"(", 
        RowBox[{
         RowBox[{
          RowBox[{"(", 
           RowBox[{"1", "-", "x"}], ")"}], 
          RowBox[{"(", 
           RowBox[{"1", "-", "y"}], ")"}], 
          RowBox[{"(", 
           RowBox[{"1", "-", "z"}], ")"}]}], "-", "fw"}], ")"}]}]}], ")"}], 
    "^", "3"}], "  ", 
   RowBox[{"(", 
    RowBox[{"1", "+", " ", 
     RowBox[{
      RowBox[{"(", 
       RowBox[{
        RowBox[{"x", "/", 
         RowBox[{"(", 
          RowBox[{"1", "-", "x"}], ")"}]}], " ", "+", " ", 
        RowBox[{"y", "/", 
         RowBox[{"(", 
          RowBox[{"1", "-", "y"}], ")"}]}], "+", 
        RowBox[{"z", "/", 
         RowBox[{"(", 
          RowBox[{"1", "-", "z"}], ")"}]}]}], ")"}], " ", 
      RowBox[{"fw", "/", 
       RowBox[{"(", 
        RowBox[{
         RowBox[{
          RowBox[{"(", 
           RowBox[{"1", "-", "x"}], ")"}], 
          RowBox[{"(", 
           RowBox[{"1", "-", "y"}], ")"}], 
          RowBox[{"(", 
           RowBox[{"1", "-", "z"}], ")"}]}], "-", "fw"}], ")"}]}]}]}], 
    ")"}]}]}]], "Input",
 InitializationCell->True,
 CellChangeTimes->{{3.735800372977841*^9, 3.7358003733006268`*^9}, {
  3.7358005393959017`*^9, 3.735800545976128*^9}, {3.7358006488693247`*^9, 
  3.73580067568952*^9}, {3.735800714565406*^9, 3.735800795395917*^9}, {
  3.7358149147142324`*^9, 
  3.7358149151363573`*^9}},ExpressionUUID->"bf5ed553-d2e4-45ce-840b-\
289fd8ff0afc"]
}, Closed]],

Cell[CellGroupData[{

Cell["\<\
The marginal distribution of the first minor locus before complete adaptation \
(fw>0)\
\>", "Subsubsection",
 CellChangeTimes->{{3.7482375114227333`*^9, 3.748237527596108*^9}, 
   3.7483388813394814`*^9, {3.748758245383463*^9, 3.748758256399452*^9}, {
   3.7487587589996157`*^9, 
   3.748758770217503*^9}},ExpressionUUID->"ee8ae295-a53d-427b-a167-\
d69131518251"],

Cell["\<\
The exact formula for three loci is (with upper integration bound x for y, \
one of the Heaviside functions is accounted for)
We find the marginal distribution of the first minor before complete \
adaptation (fw>0) to be (Supplementary Figure S.5)\
\>", "Text",
 CellChangeTimes->{{3.735750615568802*^9, 3.735750627062355*^9}, {
  3.7357909985424595`*^9, 3.735790999302495*^9}, {3.7357915320662265`*^9, 
  3.7357915572762656`*^9}, {3.7357917056889315`*^9, 3.7357917071087065`*^9}, {
  3.748758780919344*^9, 
  3.7487588165520973`*^9}},ExpressionUUID->"db21c751-3f35-460c-89e5-\
d153a6356c70"],

Cell[BoxData[
 RowBox[{
  RowBox[{"Pmin41fw", "[", 
   RowBox[{"t_", ",", 
    RowBox[{"x_", "?", "NumberQ"}], ",", 
    RowBox[{"fw_", "?", "NumberQ"}]}], "]"}], ":=", 
  RowBox[{"6", 
   RowBox[{"NIntegrate", "[", 
    RowBox[{
     RowBox[{
      RowBox[{"HeavisideTheta", "[", 
       RowBox[{
        RowBox[{
         RowBox[{
          RowBox[{"(", 
           RowBox[{"1", "-", "x"}], ")"}], "^", "2"}], 
         RowBox[{"(", 
          RowBox[{"1", "-", "y"}], ")"}], 
         RowBox[{"(", 
          RowBox[{"1", "-", "z"}], ")"}]}], "-", "fw"}], "]"}], 
      RowBox[{"HeavisideTheta", "[", 
       RowBox[{"y", "-", "z"}], "]"}], 
      RowBox[{"Pallmin4fw", "[", 
       RowBox[{"t", ",", "x", ",", "y", ",", "z", ",", "fw"}], "]"}]}], ",", 
     RowBox[{"{", 
      RowBox[{"y", ",", "0", ",", "x"}], "}"}], ",", 
     RowBox[{"{", 
      RowBox[{"z", ",", "0", ",", "x"}], "}"}], ",", 
     RowBox[{"MaxRecursion", "\[Rule]", "20"}]}], "]"}]}]}]], "Input",
 InitializationCell->True,
 CellChangeTimes->{{3.7357913447250433`*^9, 3.735791363786736*^9}, 
   3.7358283721067386`*^9, 3.736140625298473*^9, 3.748758658202839*^9, 
   3.748758763840684*^9},ExpressionUUID->"ca8c0c2d-5d03-4a53-8dc0-\
8fbbf9ad4040"],

Cell["\<\
Putting in the locus mutation rates, such that theta_background is equal for \
all different models\
\>", "Text",
 CellChangeTimes->{{3.7482425386772623`*^9, 
  3.7482425719347887`*^9}},ExpressionUUID->"e194b1e6-e5e9-4923-a6d4-\
8712efdad66e"],

Cell[CellGroupData[{

Cell[BoxData[
 RowBox[{
  RowBox[{"Plot", "[", 
   RowBox[{
    RowBox[{"{", 
     RowBox[{
      RowBox[{"Pmin41fw", "[", 
       RowBox[{
        RowBox[{"1.0", "/", "3"}], ",", "x", ",", "0.05"}], "]"}], ",", 
      RowBox[{"Pmin31fw", "[", 
       RowBox[{"0.5", ",", "x", ",", "0.05"}], "]"}], ",", 
      RowBox[{"Pmin2fw", "[", 
       RowBox[{"1.0", ",", "1.0", ",", "0.05", ",", "x"}], "]"}]}], "}"}], 
    ",", 
    RowBox[{"{", 
     RowBox[{"x", ",", "0.0", ",", "0.776"}], "}"}], ",", 
    RowBox[{"PlotRange", "\[Rule]", 
     RowBox[{"{", 
      RowBox[{
       RowBox[{"{", 
        RowBox[{"0", ",", "1"}], "}"}], ",", 
       RowBox[{"{", 
        RowBox[{"0", ",", "3"}], "}"}]}], "}"}]}]}], "]"}], "//", 
  "Timing"}]], "Input",
 CellChangeTimes->{{3.7357547962234287`*^9, 3.7357548278645706`*^9}, {
   3.735755891314536*^9, 3.735755933367364*^9}, {3.735755965630159*^9, 
   3.7357559711237655`*^9}, 3.7357564220117855`*^9, {3.7357565311971464`*^9, 
   3.7357565318458667`*^9}, {3.7357566816231546`*^9, 
   3.7357566823280325`*^9}, {3.7357912341349573`*^9, 
   3.7357912368110757`*^9}, {3.735791441602663*^9, 3.7357914485882387`*^9}, {
   3.7357914992178783`*^9, 3.735791501115924*^9}, 3.7357916340975533`*^9, {
   3.735828179103498*^9, 3.735828192359747*^9}, {3.735828274114151*^9, 
   3.735828283722713*^9}, {3.735828384572913*^9, 3.7358284204232273`*^9}, {
   3.735828461527534*^9, 
   3.735828461697985*^9}},ExpressionUUID->"ea3601e0-3855-439e-8852-\
36df5cc042ab"],

Cell[BoxData[
 TemplateBox[{
  "NIntegrate","slwcon",
   "\"Numerical integration converging too slowly; suspect one of the \
following: singularity, value of the integration is 0, highly oscillatory \
integrand, or WorkingPrecision too small.\"",2,146,3,25356859709646143379,
   "Local"},
  "MessageTemplate"]], "Message", "MSG",
 CellChangeTimes->{3.735828466911846*^9, 
  3.74823574983644*^9},ExpressionUUID->"2d3ac7db-4676-46da-9b57-13d52eca4ced"],

Cell[BoxData[
 TemplateBox[{
  "NIntegrate","ncvb",
   "\"NIntegrate failed to converge to prescribed accuracy after \
\\!\\(\\*RowBox[{\\\"40\\\"}]\\) recursive bisections in \
\\!\\(\\*RowBox[{\\\"z\\\"}]\\) near \\!\\(\\*RowBox[{\\\"{\\\", \
RowBox[{\\\"y\\\", \\\",\\\", \\\"z\\\"}], \\\"}\\\"}]\\) = \\!\\(\\*RowBox[{\
\\\"{\\\", RowBox[{\\\"0.8441236008058426`\\\", \\\",\\\", \
\\\"7.677259425744001`*^-13\\\"}], \\\"}\\\"}]\\). NIntegrate obtained \\!\\(\
\\*RowBox[{\\\"0.32848878244130303`\\\"}]\\) and \
\\!\\(\\*RowBox[{\\\"0.00013368362447931708`\\\"}]\\) for the integral and \
error estimates.\"",2,146,4,25356859709646143379,"Local"},
  "MessageTemplate"]], "Message", "MSG",
 CellChangeTimes->{3.735828466911846*^9, 
  3.748235750412931*^9},ExpressionUUID->"c2ab0e4f-a41d-4c9d-b3ed-\
fefe1705e710"],

Cell[BoxData[
 RowBox[{"{", 
  RowBox[{"655.300369`", ",", 
   GraphicsBox[{{{}, {}, 
      TagBox[
       {RGBColor[0.368417, 0.506779, 0.709798], AbsoluteThickness[1.6], 
        Opacity[1.], LineBox[CompressedData["
1:eJxF13k4VV/UB3AkTTKVIcrQIJVEKkPyVSFJpFFIUqSJFFIUKUllSCqVJP2M
RSWVJAn1U4RQxnsN5w6Gi+seRMS7f8/zvi9/XM/nOefus8/ae6+1rpqL53ZX
ESEhoeXk47//EVYMtWXCtsYeSnN8tMPG4Vg2Psl15QqwnLeLnw4ZB9d0x7jq
SqDmKR3x5uI4NIX/jo7p2OCQ3fJdJufGYdP8Y6RbZz/iln5scjo2DmdrI3+2
jie2JQui/906jo6QPsNWnUAsHErYbjxrHBlqZYrNOpFokJzzuiNhDHWTE+4w
TBIQ37a7d0f2X7z7ECbzc1EqCp+ee53OGsXGAyubFlPP0bnvj1jkwlF4Lol8
sGphNkT1CigJ5xH4Bk5SUZbMwY5CNVvRV39wJWBO19jWPKTeVLeZLfIHr89M
eX7FqACPWTu09jsNo3j/xR0rtQox+7GfqGT5EOyUrOLqNxdjRsficEPDIYRN
ltuWtP4Lso/JWLa9/Y1/0m1qQ1eUYPKvke+9xr+xcUGDiNumb9C+t/SrTNEg
Ar8dvOe+tgypXgIFhd2DgJlxjdvecgTVXzjL4wzAZ51p34c1lTi1tG1JYtAA
YnvbMxq0fqAh1EfWYPEAzs94YzSwtgotUVZpN8v68TJfRHi+XjWZn1AZ43w/
UhrP3LXaVANJq6YxoRX9kPn1z93g7T+x+ZjqtjntNMoO237/tuUX0ms7zjY8
pWFxUP2nlH0tasUz1JW9aMgMnpM5srsOPfrUlycmNKoXyz82t69D3I17ewWg
EbP31YqFTnVo/Spvs55Y7kOXVbNrHcbTXrm0rKOheNkxdJdPHc7PDV+lvJbG
fBnj0fUxdTiRddXzzWoaK7WEOYpVdRj1ONCns4yGrVvou7Kt9ZDQ+hu6V55G
rsFxjNnWw3zAJjhbjnx/pu3nFbvrISrUOihJLHil+CPaqR5D23RtSmbTiBbO
bLfzrMfHxz8/GsvQqIqrkWdH1aMhTiV100wa26vVfP9W12NNSWrrs0lk/GSx
Ua26ehzKG3eSJ55/ruuic1M9iu8F2AeLkPFVX4cXseoh53uibK8wGd/DIils
oJ6sZ90jiXEBqqZ51sjKN+Ccb+b8qD8CbDfJW6ll3wDfW5oRdJ8A8jJnhBWc
GvDrldQfX+ImSqdS2KUB0xJSa//wBTgcmnLi55EGGAR4tE8iDiiPTg042wC7
kqyDSj0CJDseUS6NbcDRogtN+zsF+OMnN929tgG3teVzQAnw0fJHnW1jA9bJ
nv1Q1ibA5bk3UtY2N2COyG+Z/cSSBcJmktwGPIjMVQlpFWDhlO7AN4MN2Kuj
UfyrWQDr20UDonKN0Ly8fk9UkwCJL0+2Pt7ZCJNnevVHfgkgscg7pdmuEc/s
Oj+JEJ+LPXNi3r5G7Lm7wTDupwA7Ai8Mx7o2Il8/paGyRgDRrTeko3wbsXLn
k2aTagHc2lPWX4htBMt9uq1+pQDLVJof2zc1ojxqTua9bwLERrcdjm1pxMda
ZrcpsagYZ/kvViOuHPtUxP9K4sXjvbPtbsT+J7krLYkjcv/8sBhrxIbh8AWi
JQLwd8mJ6Kk2wS2l62LMZwGyb2x1mXWoCRu96ocXfBLgTvPvXevcm9CUEBFH
FQjgtzJx8+HjTZBKGPz1hNioblD7vXcTbG58naVO/HlBwrhLSBP0rvNf6XwU
4FeuIC4ruQmH1/5T6PpBgJyZD6Oa0pvwMvT0qBbxfedNl8WeN0GzMOfHUJ4A
TmJxx+zfNmFNyEObCGKurZmhSEkTnK+mPip4L8BQ+91a244mfBI4xmzKFaBh
7YZS/+4mTHpx/okicV4ELz+prwnnz0tv73knQNCq9cnDw03Yk3Yv4i7xtKBO
78fTGTB3PnGjL0cAXlWMe6kEA6qSbvFficsXwXFAhoFpvzi2icTRpbc2blZi
4O6PyPhdxIry62T6ljEgduj3z6K3Aowe4U5W0mZgmXDKSAIxM+/msOkqBqL9
Jn2+QJzowmmJNWIgcl7DRiPipZmRz022MiDzIHM4/40A4sKGT47aMrA98bTp
Y+KeHaw7MbsYEPgrrr5MnDWsf6F9HwPJM5dPsyKOsaK8ZFwYuKS2pFub2PdR
uKuRGwPfeV9eSROvNWuzivJgYEOV3Efma7Lf7riEnTrFwHIJkdZ/iXO5bZ93
+jJgPZjq+IZY/xplPOcCA1Py4gOuE/s1HvQfucjA7XWCdl/it5qst4wQBpS0
AtpdiNdUsLQTwxnQT1NPNCL2UXU9cfkmA9r7PzkuJc72Yqe53WbAvvHKUwVi
3dmc+cseMnDu21Wx39kCaO/lzs5+xoBy9cp3ucQn0w/b3nnBgGMMTymD+PkI
N9wvmwEfbtHsBOIeK/dv9jkMPJs79OQWsVZ8u9i6PAZs35d8DSU+0eu+UaWA
gevJGlsuEj8z6QgULmag4pLLI1/iZVTH0OdSBgK5mhIHiY+uOro6tYKBqb7G
S+yJ00M6va5VM0AleTTZEnf8Opp5vJYBhbCxxZbEGhpdndaNDEQcXSG+kdj9
7LHFOs0M3CnfEGZEnPKt6+AsioEFp889WkPMUTqeMMBhoM5GwUaHWP0Er6m2
kwGjO06xmsRu+cfn5PYwsDkr0l+DOEmye1ecgAFLy56hhcQs5xPRFwYZEMIH
qfnEC7O6y53/MKDyDEUqxAcneczYOMZAfHuOlDJx4s6eTYtEmLh15fjwXOK2
JI/LU8SYOLMj/vx/VvvdU9AxjYl8u+iH/9nZwvNv6Uwmahpv7J1HnHCv1yBT
molpTlUv/xuvudPTN0qWCZeHKcmqxMpG/KxTc5gIirHVX0DsFH6yd+c8JsrO
yR5WJ37I5C/TU2PCVCj59CLiphVe7nMWMXFfsrtpCfHci33/jGgwsTRVmaVF
7FDl1crQZKJrMChsFfH9BYJ5BdpMlLjZfzckbvA+ZZ+4iolJj/ueryee80Vw
57I+E9vCw3U2E9vJn652M2JCdbvP9v/WK9adltxswoTMLr7Mf+spN6P/6kwL
JrS5+adPEO929P7cu4WJfRcSZ/sR387oF66yYUL2kMHuS8Q1Y97G2TuYsDIq
048knr1t4NydPUyc7XqS94B4x2Oft34OJH53prWlEkcLBmj7/Uzo/GOe9oa4
aqOv9rqDTLgVTar+Six9e/C4ymEmlIz2NtcRD4V+TNh1jAlBd097BzHz3NWa
655MHP+2Lmvkv/3nrGg0dIaJ4dDLIWrkvJhqGs/4cZUJww59g//O31KVKZgS
zkSvmcKWcGJpmcpT624y4RtdopJEzPx9oCHtHpm/dJdMLfGZopC04HQmzFUq
PEDygdMba0ZOJhPFv+sSHIlN0+Sle7OYkJ+aF3uOWCoyzc/hPRMcuSeNOcTp
9t83rSpj4qWfyjtjkq+itt7xP1rJxME+xUUuxGdM9j9PqGEiymyh/RViU/U+
uZkMJq7/OMT8Sczom81hd5PnxSd3e5N8WcxizJkrIPFUs8iMJ06vTd66fZCJ
wkKrtf/lW98P+q/zx5gQLl2Vp0rys1SY4+W7ks0IrBg4VE886L8o5/usZpSY
KTaIkvzO8OjpmqTQjN26UXWridN3Bu04qdqMY3mXze8Tb1T9Z/5mnWZ0u30X
HCf1YumsE7sDVzdjy7WGp0+IpcTWXHtt0AwTvTi6mbip698+tQ3NEJ56JcyW
1Bvft10Ff7Y3oyo65IUxqU9p1rr7n3k3w2HunttGpJ7xUNV4368ZffXeSwOI
tXW87MICmvGqL0TvE3HOrOe2bpeb0a7lP8+U1MMvdUtNVWOacYXr376d1NM2
l/lLYl41o3/ykYqYIpIfdn5KCn7bDMv28IAW4iNmzvO93jfj7fSIHs1iUp8X
xytZFzVDXr14fgnxOG+OxNRqMr/4E/MmfSHn64w07S8g82vOmvuK1HNn9xee
RwebsVVjmrEQqfdP9trw7P40401d7fpDxLLxXwSKwi2IUVO9q0D6hbggUd7v
qS0w1FFpuVYqwFOzIOZLhRZE+QfY3CkXoKTiTNEi/RYS75uOZqRfWZRzX2GW
YQtM2cvvvSYOTvhwQsioBfsOx6eok/5mrdckhUa04M6WmrUzagXIlIk8HrWp
Bc0X462ZdaR+7UqWHdndgmmDN0OfkX5pf2PN4UqfFjinp2XwWKR+F/3O+3Cm
Bf7ReTJ+bAEUninKPD1Lvt+3ba8oh5y3AOe8kPMtCDg6O1yFS/afMk9qbUgL
rAcKHzp3kPU+MCk3KYY8fw8aZ5L+b5CjI+7/qgXqrp3xCkMk3qrDjtGvWzD0
Vja5gnj33oKMtLfk+dLZpaHDpN6VWtvUvW9B8DUbnxHSj/q9OBa9urgF76ce
2MP/S/rHs0kK/JoWOHpuF5UWpTEmPmeR62ALUPT3Wo8Ujcm6QsY2Bq0ImaWu
Z0f68TzLiGuab1oR/2v57mYnGjvvahdcXdeGZff3SJrH0rj1PFqq530bnv90
UnH7RiMzJSWP8aEN+QEf8kxKaXx7lOf+/WMbHHe8X2NQRkMkilPwrKgNQjkH
3KaV0zh10tDrWGkbZOY4S3/4QfpznbYf7Q1t2HBn76fQOhpSr3RuUcNtCHZv
npvPpqH51BzVI214t7ipxYNDfq88cegq/NuGE3daxTZzaRx6cPJu1ngb5kj5
poiT3zdBt0I2JgpTWKq49AiLOO76/d6bkyhMb78vd76DRs6l5w8uTqbgHmmR
sL6TRo1/8SavKRSGZsZUSXTR6D1dTztPo1BxeJvMeuLyVRd3MhUo2Fvcb97V
R+PGm0rZej0KT0av2uwepREwHvZBYECBafy5pJL4mMVGV3EjCpWmxXrBf2nY
3xwVVzem0Hvzpaj6GA3LhtfZMKEgI7iv5UZssMDTce8GCu+tTzjMGqehcVxD
9LQphQ8Wz1vqiaeM3d+RbEGeF6U9uka4H4PmO0c+WlJ4qWVwIVykH5zImU/q
rSgkDm1Y95X4Z90XS9qaQmdRhbrDpH4UqwUJxG0plEoPe8uJ9iPYzPXm6b0U
Ob9m1uFi/TgVoWwQ7kDBYZerQHdKPw7U1rYk76NgFNJ3uYjY5IildsMBCoHe
Dx9xp/ZDO2tSHX2QQpjW51u3p/VDZSQvcKYbBda2zj8zp/dDwtR38WJ3Cuv0
dOzSicdurKgwOUoh9+KMp+oz+tHzs93X/jgFjmHuvivkOkM5Udnbg8KjkzWC
YjJ+2WGHL+EnKVwb+eoWQMbPezHbI+UUBXGPY0F9ZD5Ph7/LfvKmsNPJ2uwp
uf/+htAPDb4kfobVQ0/J/deum7j2+1Ewzdq/wI2Mf7ZmWFzCnwL/g/DiexL9
cJ/3KnvxeQre5osiLCX7Yed23HF9IIUUjT0nRog3PV8k6nCRxGu0I/akVD/W
DDGfel+i8OOtsoKEdD/U18fuiAgh83Otv+pFLHvNdiQllOy33wJLSZl+9CsV
WzZep7BiwGWf1Kx+sA6dF/SHU7iq9Eg+nrg6Y819iSgKGrcOa4wSFw72rteI
prCGNbsgaHY/spDWsT6GQv7uvAJR2X4kXnW56XCHrAe7cUkg8c0fSgY+sRTO
7F7xM5q8X5Diz5aI+xTiPh++rEHie/JgxNXUOArWz80/+sn1w/nZJu3CeIrk
8Zz8LmKbAaG6xgQKdG9wpK58P4yNcwMHEiloHy5cGUCsFXp6sWQShQv9TPVS
4nmVmhUaKWT/fWr8uolYfA7Hd0MahXthMwoqiUcPPFJ2fEpBzuCFHxT60ZVu
98Ung8KvRTe2xBI30NIekc8plJcPrhIQfzMqlU17SeGIRdsJ4zn9eBdy+UPh
KwqzXlHF14hTy9e5Nr2mkPknxOsFcaz8b/HBtxQy3JIPjBOHOr/Ilsyl4OM6
EKCs2A83wXzRjfkUBPcV7e8SXzbcVKlfQKEu6uFZNnFi8LE4rUIKW9MTquYo
9aPgW6T7wmIKD+rpD9vJdaZM9irFL2T9HFuOjROP2tcJSZWQ+VyU/GhA7ld8
Mlo2+RuJ704/vRXE+l2q90ZKKRg3359rSrxb18y17zuFPYkKWR7E3v5HdLgV
5DyZzFM8RhxdFP636QdZL899QieJX8zI+lpVTcbr3iwUQFy+49ftkp8UJGmF
aRbk+bwHfw7k15L96xe67zbxdJayVnY9hUWjp2clEGtobvyT1kj2/3HpLw+J
zb0Pf3nEIPvXX/PTPeJDedejbzdToCLnqeUQB4u+cLreSuIje8HuJXGCVc3S
ixSFn6kqRf9dz48ZGvRlU8gL9v4aSdzUNLfoOJeC7slLnYVkff8sXB/p0kEh
4TNlRxErnHB1sOuisOCfuRJDxGtehy227qbwT+zWW2pkfXf+zaA39lLYdmeS
bD25fsqs6qNBHwUh8YNsS+Ko8MHrK2gKHR42hcLEmT8V7RYNUJj9Xu84i+zP
snlYqPSbQkBr4N804k7Xg3ypYZIvS5MGvYinZobmiY1Q0Pwu6WhFvHjw6dXR
UQpBnz+OMcj5MDeu3CkYI/tjv3F1JvGhK/2q7UIsyKyfOuMwcXC5QjdDhIWS
Kw3BS4gT5Na9qxZlIXr/uO5kch7znQ6EfBVjYdBjDZ1PznNTcojtx6kseD9I
KjhG/Kcnbd7r6SzwDrzylyFW0CvvSBdnQfeoysfbJB+sCRS8TpBgoT/hS9pq
4p3/ygXfkWJhuXbmodBGUv8k11rfkGHhy+ZdmqeIo/bsVwyezcKZ1VbsKOLM
R5c4Z+RYOPV008Nk4jJuStYJBRY2XR+u9SHuXFF24aAiCw53JFdbEE/141vu
ncvCvJTqVvkGGuoFs+VtlFkovk7fmULygelUA8pUlYX399rpYZIfXbbte244
nwUlE+0XZSR/BsVe9NdeyMLb0EH5QpJf41uSNqmrs6B+vOF0DKkPeRrfZs3V
YKFU91aC2WRynk/2NEsvZcG+3/AJTerLUI7MsymaLGyJ15feROqPnLCe39/l
LOz+1/7eLaF+rNrsYEqvYOHqrqQ6FVLPtt8MlOrQYeFFeFxQyQiNk/VPmpi6
LCwVufjg1DCNCLWS1JrVLERd+7P/yG8az47wvL/psTBfyeum2QDpL15KrS8w
YEFuLGezBk2jfXjVzDdrWZi6YlufKKnPDdF/a36uY6Hj7UKzsz00Spd9iRsA
C3wRuXAL0g/kFUcckt3AwusH+q9vs0i89+3RXG1K4pk01rC2lYb3p7Nbsq1Y
KPedoVxQTcPNfsOsGmsWEocPjvdU0NhDT2+kt7Hg+HTx4wrS31jcqE6ctYOF
YDWu8N2vNAwXxR3V3cVCjG/EHLEvpH/JP7Ryxx4WIvNjUj0LaSjvWf7n1F4W
Ol8rqjXkk36HP/Ap2oGFdlk3p2vvaQiH5Ydl7WOh1Wxov8hrGgK1UNuq/SyM
7P90z+MlDVauzRzBARYGPBvnF2TQ+LVDoVX6ENl/je/Tu9JplPBaUnXcyH7u
lw9pTKWRG5J20tadBQ+L78kfk2k8VT6l73WUhZ+S/54LSSTx3jap5IUHiQe1
6ODaONI/dZRGVp5kQeB8+nE36fe8gmP28E+x0MuTO5B8m4aL0j4VKR8W0spF
xNQjSX+YvYi74gwLLY06nsreNMy39mTanGWhGVNq9L1o6HHe+Hr6s8B5d/nK
Ug8aigoWYs8DWVgpPlNthTsN8ZdS5eUXyfvHDxzXcaXxd3P97Z5LLBg0vGuE
C42etsf7JK6wEDd93tSV+2m0+B9dpHWVhZQVRhIXLWhUzdbt3nqNhXxVq9R3
m2gUZYxkn7jBgt0di+ghcxrZ5sUB4REsrEga2Ccwo5HcfMM0I4qFGm+xWyLE
sX67xL9Hs1C2ecmz3o00wqSVa3gxLOifkUoq3EDjXDrngfhdcp5npt89t57G
8Y3PD2reI8/fXHtd3ISGU9OZZVYPWNBaWyR0zpiGjY8Jfewhub+4I+ydEQ0T
iWnvrz9iYe6MtoYXhjRWpvwIfvqYhWULrN7E69HYssZhPKWIhSMFibydk2m4
H9iXrLKZDauqDJ++ZQIst1NxT/jMRlLG2mZl0z40vfjmlvcvG2ukS5sM1/fh
2jRf17qvbLQUC3lpGvfBwEXtUH8pG/IPO0MFGn1ozy1zkSpnI5gbcjxqfh/u
zPI7oFnJxqeqiOQLyn0wO77A2aKKjb3Fu9OLFPuQOO/cvqBfbBgra/APzerD
Nt9FjnF1bIgOTuJnSPZhvLzSPqeBDcuImR8HZvTBMWixHZ/JxlEfN9YZ0T7I
UTXbnbls/Jz06t2mAT6K1wbZBnSw8e1oRLxfHx+nY5Zti+1iQ1ZiTOJeNx/z
u39ZZ3eT8c6XumZ08FFpFry1speNdWHLdrHYfATGL7fi9bGh/zXUdlcFH1q/
6yyn9rNx3lVNuamUjyaby5sXDpL34dDPhEr4uJ66wsJkiI0yzwuP+t/wYSjc
aO74h4151y2eRr7io33vFTO/UTbs5cQ3jj/n426WjmnMGBs1z3UWGSXzYT6D
seGFEAcOR3SyRlL56D94dX2ZCAdBxxpj3JP4eJKna9IuyoF2uKtnyWM+tss2
G4tO4SDr+NTborl8CHlcW6c6jYM1kzpsOl7zkflltZHRDA6+vJP8Uf6Sj30q
rYZ2MznYXRq0ITyDj9xKPf0oaQ66dzx55kTG99FlrxRS5IBz4XHvhRg+Ooeg
0bKUA9WdJ6vKvfiovjQgk2DFgTpX6Ey+Bh8vGmesibXmwFFK/dmTBXxE6M7f
G7WNg+/O2+V1VPiwoKwfBe3k4Elmrau5HB95G1KXHXDkQCNz/8Lvk/i4dz/f
eq8T8c9TljVjvfAV1HjZOnPgG/XbOX2gFzstu2I2u3DAr141X5vXC51E4Zz1
hzjgXXAdNaJ6IfFHvtHAjQPzZ2UXH9b3gmerNabjzoHf1wAJscpefE0zVVt6
lHy/oDPD/W0vkoUdTOcf50BE7KeLblYvzgUW+PxznQOWsqiS+cJeqPpfr0v9
xkHM3ZUGT+u7kbPBR+ZuGQdWKfd3KlV0Y9v0/VYh5RyIf1TxW1ncjaB7KwsO
VJH5hpjJlGZ2o/VtfYpiAwdvHr3XUrjUjcT+xWdudHBweU90rvrSbhjmSb88
18VBD0z2BCp3o+rSSKd7NwfJNVMZZ2kejm5hL9zTy4GQybHOLR08iMyqcDLr
4yB4dc9rnWYe7jfkxOrSHNzt9b3EKeJhZWJildoABx3dbbX/5PPw7cgNcanf
ZL7bMuQPXuDhoI6v+dgQBxsm3Tad58/D6ND+IN4fDhbyE/vSzvAQU7A5t2GU
gwwZQ8GP0zxoXtXtLxnjYMhp9dxaTx6KbeZpvRXiIia7NSz0GA+O8lPck0S4
uOygqFPvxkM/k//4ligXNSM+I80HeLiR3NB4UYyL6oO/spY68rDQo1j25FQu
jN69ltPazUPe6kwbp+lcaFcITbttwyP92t0wK3Eu8vr01aZZ8MArvlhkKMFF
lfdou5IJD5dvHPurIcVFgFSIp/RqHubu3KUnL8OFy8ytDF0NHrKV4DV5Nhn/
s9Dmirk8sNNl2K3yXOz+mb4ueTIPyVzn7B2LuciQS1WxSu7C4gN/t+uZc9Ek
/dlC9lcnos9ev2pjwcXKZ00Nev92YuzmnPzDllzob/zFc8jpxK/C1Utirbmw
LDwgo3C/E5cXeowP7eZi6H3M3QTHTrRymU9zD3ORZKu1upfZgQceBaLGYVzI
mG+vT//cDrFQa8Pd17nIct7bUBPXjlOPmjw9wrnwuTZYuCagHcy3R5OuRHJh
J+l5eePxdlhWDjXE3+TiTv0eFTOHdrxpvyL19hYX4gvPRmTqtkNNWNa84jYZ
v7bvaqVzO27MeeLPvcvFL90Tre472zGko/Ny/B4X7w0qTguM27Fr4PG+T+lc
fH4xpm+UwYVkwKU3pmVcdGYszM88xkH6rQApg3Iu2qMT7GXsODB96nN0eSUX
FTzf6C9rOGAWehSrVXFxrseAV7SEnKuGw8pyNVwIP2VGTFbioFXf6gq3kQt2
9Gud7hI2AraZtTQyuDB5YFcbkc2GnLuxYWUzF7KRZvEiCWy8CNSLKW7lwvG0
U6zedZJ372r35FBcSKv+NHm1hQ1W5hKLDDYXbb+Viua6sHHhy/zEx1wuZtvk
LU0m1xWYSqO3O7jojrevnrKGjVcDs3df6+LC+/UxHW1VNqxnSry40E2uV/0Q
TZ7ORvvCKdNP95LryzVC+Z2kTzISOnS4j4tbTCsT/yZSF3cOf3CguTj0rDBp
5F8W3hwTyG8bIO//jP/7ahwL2y51eZn+5mJ0Q+wJYVL3O++zSvWHuRALlCpd
e5qFkCzGouUjXGziVX/WdmJB9duvQLW/XAj9719ua0W97PiEdw6X6E4Xbv9/
90gVho+JTPiqxnuuQHTC802y13PFJrzHM3mgYvqEBVce2RSLT/hGfGxajsSE
C75f2/dYZsJLND0/n1Kc8Ei73m3ZpRN+5PJ1lcPmCdfMevIxbMuEp38OsMzZ
OmHfxdrOstsnbM27c73CfsKjPofa/tvX/2e7sPFIzcgJRxjWKzrcnHBxV1ZS
2K0Jr7B2e8+5O2GxWd85CQkTzo67v042a8KdW71LNmZPWHV8645TbyZ8/YDw
kYrcCbuou8eEFU04tna9Ss7nCZdfVUrn/Dthw67yjxvLJnwyLtXyVPmEk7cG
/0yonHDTmINzRdWEpV+s7vpbM+H/ASsBjSI=
         "]]},
       Annotation[#, "Charting`Private`Tag$41854#1"]& ], 
      TagBox[
       {RGBColor[0.880722, 0.611041, 0.142051], AbsoluteThickness[1.6], 
        Opacity[1.], LineBox[CompressedData["
1:eJwV13k81N0XB3BaJUWUrUKblkdlV5JPIlGWFnpUZAnZt0hFkShaSBt5JJUQ
bUolIZUkJCH78p3FzMg630GW8Lu/v+b1fs3ynXvOufecu8zJd5/LNCEhoThh
IaH/v8aatS37R3ivvuBMyyqDRULbbCunpruob0TkVfsTVlJC27hG+6eU1IE9
ubS22wKhbSrCE38n1SzRLF8wO36e0DbLjp/jvWr2uOQpw+bOFNrmYKEX0qnm
C5u+mXVWvVPoiuLrMtTC0H36Rej0nCk8XVYp36EWh4VKd56wdafQODP1dtu2
VBgGr0z9tmMS7wpjJH+tykRm797xHO8JGDqqt65mPccnz7XCo2l/4bs27j/N
lbkwjpdVb6kfx4mw6YoK4nnYlljmnKM0jguhct2T5gUQvc9KeOoyhtfBs59f
0CuGrJJKOP12FCX25/arb/iEpP2dRaoKo7BZbJbcZFqCmZv8Y4TDRxAzU3rP
I4NS3Dml5tUv+IO0LMuGixvLkHuQLe7i/weGK5qnue4sh6iQIH3y9zDCyo/e
cdtSCSMlDRWZwGFgh36d68EqeDyXjhIeG0LQViN+oXY16rKWVX2LHkJiP+9p
84afiLba79C/cghn5r7RG9pSA6p+5Fpe0SByiqYJL9epBTPx9BOe8yAyWoIT
zHbWoalTo+nWnEFI1qclROz7hRRG49fe1wJUHtv7vXx3PeqlM422eAtgclT5
l8ShBvxX5ZphtFIAyeHTku4HGvGlYdbE604ae10vvqs0b8KeTWWVuU9p7NtW
oL7hUDMsPFKUpINpPMjxY9y3akFtC/ed3C4a81cFZnTYtKD0hWb9UVMapxOD
vZfataA9yMv5mQmN/WFnRxNdWhCZNL3BaCeNGeZXFlw70YK/WY9kgo1ouPIy
DM4mtuC3esFSvj6NfxQ77h9qbcH6se6xLZo0cq+YO0k5t2I4zthIQ4nG7Y4/
1lvdWsH7Lhx2V5HGSfUHpse8WjGyKXaDCLFe47Dq+8BWaPom9LQvpfFlReqU
U1QrVKtauPGLadTn08kv01shmyT5Z54MjRFeQsPerlZUTby0s59Po3nL9oqQ
3lace7jLv3EejYLYnqJH/FaIJtdN7CUO1zRIHx1txdqB3RHGYjTmhP8OvC/a
hsrN6XpaojTkZbZK8v9pw66brrfXzqKxZQfT7JpPG5y0uzt8Jvk4fdspJiCg
DSdOzrGfmuAjn8v8YnWiDRYM193XiDddYunLnW1D+uARr1d/+dD+wVZ9cLUN
y/PLaibH+FA9yF2Y+6QNq5dMs8j6w4eyd09rw+82eFhVcK34fLgWecnl97VB
+lSJhWCAj0fivdbJdBuiPqquvk688mVvlcNYG5LrBlR+9vOx7E9fcdecdpht
Gomz6uNjyTl+2viadizT/lnr183HglvDXorH2lEu6XNAiMPHyMUPqdae7bi0
ql49vZOP9tPRdZd920HJqCSZEWc5yOuNBLcjY9RD9D82H0Yq+nN/RrejxKL4
hD6Lj+DPUY8jstox27wo+x7Fx5E3Fm15z9oRunrCwoLY6LHMgv6X5PnuzuET
HXxIxD0+efh9O9q3nIu1I8469H2nZmU7xDxr7Fa289HGX8jp7G1HSpfLSGUL
HyXsNrkldDsmLGMSIomzGtLN9w23428RyvSITxRuel002Y4sjZ0dz5rJ78fY
RiaIdyB2wXDXnSY+DJXSlpuqdcBBZl3a5QY+Hlto2D8J7ED5cKBpRy0fPahp
STrZAc2ndvJPiVXV/G1iQjug8S7RL4Q4T+r5XtfIDlwXr30qR1zauM5I6WYH
LrMm/Wxr+GA6LV9781UHPCIGd45Xk/xZfXwU8bYDyfYeF34Su+9wWO7/vgON
x0PMM4kHVqcstvjcgd6EnSf+JZ7qkZsvUtsBz42hmwp+kHwFLxCE0B2ICY5/
fq+KDwe3F74ewx1oDgqMP0v88KBlj81YB7xF3KfsiBellNLywhQw7BGuQJwc
PqPnjwiFP02yS9O/86E/un9dvygFpkSVSwwx5f/QjSNGQZnhqOdNvPLo9s46
CQqRAeI3tYmzd4S358hScNMeFPyo5MOs6MeSx/IUFIrmv3xL3KeteDh1CYXG
TYype8Tqa4oaYpUomPil7A4gzhf9W+25hoJav0zWUmLb87vFj66j8PN1bM8c
4snxJPNDKhTigh4WD1fwYdC7udxElYJ0/l2FGuKyH8GfV22iYFCamhdHvCov
SVZKl8KsOw1N4cQRqYXeQnoUJOjW6ADiLf7TZVtAYcOYQfy/xIkHlb3LDCjo
XpTr3kU8aGD66bUhhZIDz2v1iZ9Jxnld20nh073Z+9YQzx3P+XjGlEJAtCFv
KbEbq07aczcFn+uq8xcSl1T88bQxp7B8cG6JKPGyXPmPOywpDElLiU4jPpu8
VVpjL1lPwnlqtJyP5kgHT6X9JP47/ttJE+t4ny+eZ00hb1UiuolvWqcvGj9A
YY1PXhmbmL/1mwfPhsKFS7qsdmIL5Z4Pvw5RWCFvF9dEnDVffNFnWwpJA0e+
1xHP/qPm8eIIBSHpsLvVxM4dVh/uOlCY/fXvVCVx8dfghZedKGwKkhn6Rrz0
RZL7SWcKSl/nn/lKfDqxsMjFlUJw4vLEL8T14ZTUfjcK9mPXjUuINdynu2/z
oHBWIzX6M/G1vcpF670oGBdfOvJ/92w2lVrsQ0Fq/42y/9t0uZebiB8F17qx
0v9/P100rnDIn4LY0WmHSomnCXIkWccpHLDqPldGbN9Sd6w6iNSL5h/9CuKC
z38KCoMpVHw5Fl9FLPtEXjL7FIWmaWGnaoiDbm49lhhCIX9J2J964ppQh4Ko
MxRWhWbNbSXe4HJ+wfEwCuc/Gr5hEF82T3d1OEdB5svVP1xinta39+bnKagm
VPzoIzZS6JHYEkXBMXwbhonvzxJ3XXORwmthVeNJ4sk+tfeLYsjz69rYs0h+
334Idhm4QqH8eORvOeKFmUn5bbEUZlTP3LeS2O9aoXjFNQq29w7s20i8znF6
/qObZH+pnVbYSXzRVFn8xm0Kh/Y2/N5PzFYzdQ5PpJCSKrvXkfjutLj5h5Mp
fJhj33OGeOx3zlGTFApm1gPLrhIfqK3L00ql8EzjLJ1MLJEmf1QijdRnQpZL
EbH3la15E48oyK5tEKkmLg90mNedQeGB6xITJvH5Helvv2RTcLounixC9t8w
R00s5BWF4qzQ+7bEykqjttdfk/Ul/1AMIj5wsPjp47cUKt/ds4klflthYdn4
nsK0FxvHPxGffOF5XauEgu8Sz/la5LzI7FJnmZVS8E4R9txP3Lh8TMO5jMLE
7flRAcSbb0X/ul5JwUtGXPCSeOzUI9mBOgrpElYf9ch5te6Vl/vsBlLfiTsW
OhIf6tHIV2ii4Dy3cPUF4vdHPh02b6NQpVwZX0McatiRktVJ4dQt5zOB5Lyc
FJNb5TJM4feHkLlt5DzdYEwFhY5QUA/Svz3vJ+lHYRmlN8YozP23m6tP/IGv
5fZpktRryWPGQ+Lw+n3ZirMZGPh4UDeYnOfTUq+oNcswENVR3W5YR863pv0R
fDkGpsuGip4jdpJcXCuyhIHdpg3TPxB/jnwcqKPEQOm4rePWX3xEupe+vbmG
ge82I7WG9XzM1BDSt9zMQLuD43hwI9mvnuqvtm9hINMmT6eQ+NND5zXaWxn4
ufvA+umkX4Uv/Ca51IAB2228HfHEf4fiub9NGHiWO6n9hvQ3Om9F/AUbBvQV
mT4r2vjYy7eedfoQAwGHQrwDiV+sjQ7xtmUgaPrFf0qJfZJ6XKwcGCgIu8L1
JP21K+S17nI3BpgzIz2KSf+l9HeyC4MZ2Gc1MHyVyQeCTx3MOUXW77d4aTdx
yvPsqrQQBhym688xJf3eVkni3eUwBp4nyWjNJvNAg3DT1YMXGcgaFnCukHmh
qsRDZ+g2AzpyZlJFPLK/d8VeUnnDwIMjZQ/yyXzSV+s8bprHwJiuqvMWMr8s
s9vidSyfAbM5gwqFxBd8eeYPihhQfjYY8ZnMP5Y3ty+Q/crA5KUPi1oFpN+2
DSdMb2TgrlFKv94IHyL+9o+aR8n/3fy77aMwDd0xLemRcQbgtmfKaRoN7/Ni
FxdNMqB03G3DzOk0am69c9szjQnNpc55ZjNo/JcvpVIqyoTYwONYHpnvNswo
e5mzmInhNW869pN50CpBtTh6KxMv81ylJsl8+VoxwDoCTIxe6972WpaGdOar
3yEGTMRlpXl7y9FozNNe5LuDiXXhml8peRq2zXoe1uZMbPAOuFJL5lfnpaYL
l9sxUViS1te1gkbgQ0e396FMpAQ8f9KuSuPXPw8ncs8ysS3n17S3ajS0c9nX
n4WTz192876mTubbkmOF9yOZYMpmRBiTeTqU4y0ZfYWJ6vDjHz/o0Ihce7rA
KpmJXe5/1Lhk/r7x/LpE33smbPolJcUtaDzLyChoK2RC0O3rNcuSRvm9Arfv
H5jwUYjiThJPu8YpfvKZCeXG5u2CvTQC/HT9PSuY+E/E72GXNbk/qDF/8pqZ
eJGWnDfvCA2JV2o3WKNMXLsbVrTJl4ZKtjFqx5n4GpH6ytqPhsnDw92fJpjw
/iXCOu5P5u0bUYYPhFkQUZYdfHWcRv/xJoHDHBakbfT+bD9Jo0rznFW7LAvv
eT+M7p6jceVN9aImHRYU2ucYm94i652KKaQ3s5B1p4eTdZuGp4mhi5geC5oH
vyyen0hjV/PrXGxjIWnE1LgpicbsyaT96SYsbFgX9TEilUbEDpf44wdZWGx2
w2vFExqn6kbF5oewELnwUHFaCQ23pa9yV59hIab5j/2WUho2rl62BmHk85lt
hbVfST5G2rMDz7OQflgjf04FjcHFJbtaLrOw56tB26WfNPyOxkZnJrMw6LZj
Iaud3Ifo5TMMi1g4Va/VOjRG8qO7s3pTMQszOF3imX/J/SvCM3nDJxY8ePX0
4Uka7ZK5mvKlLCg7vq0oExbggMYOF/53Fp7YHet/IyKAceCx0nttLGj0b1Dn
SAuwejg7+u9fFjLrY28laZL39aut6EkW1tvKukZpC+B8YVCJJ8SGl+Y7qYBN
AqRKb31XO4ONxgdeYnv1BJDVqerKEmPjd5PqvVVGAoicHNh1cAkb0y42Plln
JYBy8UIZSwU2BjPeztU8IICRyGaWkRIbXVWqjrARIDzxXIjqSjYupt8YPmwr
wEie5JPZKmy8WTY2+sRZAGlhnZMT69mYk3lar9RVAE3Tw0aCjWyEGsw7z3AT
wK/pYWu7BhuvH+xaoUDus7HLyjLrtNgoCvUMh68AT9x7Ast12Dh78xLPyV+A
8hwJg+LNbHjIutlFHxeAN6o5780WNtx2l1LPgwRovj5R92srG91y6xV+HBOg
4p/S5CGwoTExEvfORYCCkljnRdvZyD/h/uT+UQGe2f2romXEhmp558lLjiQ+
w4qDVsZsrFBh9x63FyA+jvc+0ITEy/Nl9mE7AQI/ntqda8bG0l9ebhsPCuB6
aLtUnQX5P60tlMy/AvwrEG0R7CHx0ZmIErYWQHdVsoeGNfEKt6iaPQIIxxTF
vLRjY/bTSfFeEwHoZRf31tizMf7msdMRYwHY+ZZytCMb99etbDAm+SjroTLV
XNmQuqeVJ7ONxGfP9LIXPmy4+ptn5OkIIC9rMut5GBvRhR3Rw8oC7NY+PJXx
mcRzo9+ssyxSz4526YqmnQhSnHU/7RCN9TaKbqlfOnEsvUs0jvTT1hflrgVf
O+EfL7HMgvTDS3NOuDR+68QO0SLH/883m52WOQ9WdGLdo5jCh2VknsqvdJKo
6oTFj07tFaV83JY66ahS3QnplrK19z/zscNrhYNJTScmetueLvnIx4Olp+3C
6zuRzHx3XLyAD2lW3T4HbifKErrLkjP4EPK5tFVpDofE9cZ6lzN81J4fkkw1
4+BirFX0s+Wkn7XM1U604CB0e2kYS5GPWI3lB6/t4eChOueO9FI+TFgW98Kt
OKhuiTZ7KkP6zfbMfxxtOUi6qbBJUozMo8KHjZZ7cTAoXXO6bnAAp8OKg9Iu
c3D+VYShYckA/m2oT0y+yoFt5fO5yz8OQHNj7/ubcRwEpWZGjxcOoL9dblrU
DQ7GdzYNpb8dgLP+8ViX/zjgsg9E1WcNwHxiVYZyNgc5W0Oo69cGoBRyuTGz
nIMH80beGR4cQN72IMmESg4MWCefllsPYI+ovVlUFQe9bPGP2vsGEH5Hvdix
hoNm4ZO/ZHcPgPG2KUO+mYOZnZdeZesN4MHg6uArXRz4lxlKTioMYKVPySI/
ES5C22+dX13cjwKtZ5ZHRLm4dkLkqGxKP6wmEmLMxLhobI24IZXWj56Sc591
53NhqZq3cmFWPyKveE6skeAi0nhksfyLfiyxstaRkeSiZMZDkdzb/chdDP+Z
C7lY4DaRbhzbDzPWmmzBIi6U/CyeVUf1ozNLspMhw8Vz9+N3Lc70I53rkLt/
NReKuf4yV3T6sdpxYp+OMRepGWY+jg/6cP3U5WhLEy4CN77L/pTQh8l4uaJj
u7hIlvRjLbjah/pPWmsTLbjoWip/42xwHyJX+kyNHOBCu+nogVO7+8Dgtmfn
H+PiS+nOrsb+XpgJeTNq3LmYtU9FUYzdizzZceluTy72GPex1jT24pqpTMRi
Py6eHlmZuaK4F/rZljahJ7mYrLhZvjCuF//5FM/Qj+GiVOObfMaaXsy6aKF7
4DIXaS1+gV6LexFwr9XX5yoX9lNJp+Tm92JX9UhzSjyJZ7eu72pBD0bU1HKm
7nCBJ7emZhX0wHrovt3HLC6Ymh+vXDPpgXjo+TdGlVzkWEUVqu7qRtaNUInN
VVwcraWe6uh2wyg7yGN9NZfcQzx6VdZ142TzMQXpOi4qdqa258zpBmOT2QVu
C4mXxsaLCl9/49XQwgOXurnIXXDikfSW37CYN//F2V4uBhsN4jlrfoO3crbo
8X4utC43S1yV/k3yOVp4WMBFUIzBYnt+F6Jetq1aP86Fi5qzr9CjLvzrmz70
Q5SHS3Z7wx5M7wJ94Z5liRgPEwFN35L6eLiSkvg4bz4PNWoSQso1PCi/iZ/+
VIIHg8vnjvR95qH4+yW7+5I8vDGyaTR5xsNaFd8vAfI8uGWF3I+x5mGcp3Nr
0ToeziZ19oiRON0WUuufo8ID75K5tX04F6qy60wn1/OwPPH8LW+SV+edSyY4
ajyUO0qJF2ly8f2RkEveZh5mfHsnJkT2zT2nb5qHTXkQ+Vff6Ud3J+qkHn6I
2c2DT8WvgZryToh+Cd2VZ85D9pFAf5fHnTixWtVh0T4e1nvJKP7jQs6pntuX
fxziQasxOaC1no3Iu37Sk7Y8hLk83z6ZQ/qAxa77KvY8dBatmXfxChurcibe
xBzlYemSkQNS29j4G+TMNPQi8Vro4dB2jwX11freAT48tLq73tA8wYJbo8xI
qh8PW9yvL+rYzUKtbsW8yUAeLjjYfpAcYiJrSm1z3hkewg8GOWjokzksZipO
JY4H6dz8xynk3har2yR/OJ6H6JdlRp+9KZR0v3wUc4PEa/MH/ZeaFDZauL7n
JJA4izzsdD7TgVlS3zmpqTxY+ibmFES0Qa8k3f/HAx70J+a69I63IiAo/O9E
Gg/utle4p/1b0dagIXn4MXn+h+6zn/a0IDc5aeuilzxwPnPLehsa8ds8sMww
l4eqldvz56o0QmnKfH/AGx5O3o7xLjrVgMuOwu4/8nlg7fIYPTT1C8WSLYKJ
Ah4OVmx1y9P6heHPuWdVPvBAD4VHhTrVwUnZ7WYMqRPGSu2m0OQaJDYYKOZ9
IXWVwRLdcf8nqqIXZ3G+8hDoHcJ7mlCNGbpDmovKeah86jsvXVAF3e6qD4aV
PHy0D4j7GVUJv+TMXQFVPFRI2YfkNnxDunnEr9Rqsj4PReGUmlK0Th52+EHq
lN88TP80/4wFL7S6J+pIfckVDA12FOJ/rz4TVA==
         "]]},
       Annotation[#, "Charting`Private`Tag$41854#2"]& ], 
      TagBox[
       {RGBColor[0.560181, 0.691569, 0.194885], AbsoluteThickness[1.6], 
        Opacity[1.], LineBox[CompressedData["
1:eJwV13lYDW0YB+CiLAmVigotIkuioqj0a1NJCxVSomglFbKkkKiktNkJIe1U
WpAiSkISlZJK58zZxGfOOZ0Sbd/rr7nua96ZedfneUZ9Z4iz7zgxMTFjcTGx
f9ck+y71JeIbTZ2/C7QvtImZbWsYG++rtwz27yqGY1vFzLhWLmNqegCfGaV7
tFnMTFt8ZHhU1wk1O+688f4gZub07ePQf7o7ICGWWLzytZiZl6NJBFs3BOzp
t+z45WJm32MERgzdE9iZGjNYeEnM7L56g/I33WSMvdgl57pFzKxdMuNSl1kG
6kvWZYlljeFJVbxc6/wcRO6tn/m8YhSW3nqdWlQhZmgkBF/oHkHIouTrKzRL
EbtrQ1vT32EcOjFede70xwg/HO0ts3wYsZFKP0YdKhG9P35l6PYhlB2eWBhr
Ug2D+n0hDtf+onbHSRc9nZdomrS5JfbHH7ip2Kd/WVeL/EBTnyMGfxAvqbjh
nnkd6vtjOsUuDiIzz6ktblk9fr+Rjjg08huW8zrG+dm8xaQQ1zXmXr9x4u2u
qwHGDVBfFRgv1TIArDVt8dvaCAn2kr5GiwEcXGMlqDJoQqhTZmN9RT+u0Lz7
HTofIaFc/SfRvB/HppSb9Bt/gi2qhgZrRCh+Nk5cw7AZ3rTJqJqrCNlfD1+2
t2nBkjkL3a739EHuc+blaOdW+NM642vD+tDgv/H92/Wf8XcZS2GCQh9sdy1o
lXFvQ+Ys7717HgohN3BULnBzO3ptjvcv9hBio1/ckwaHLxj+4+s6S0oIZ7NK
PR33DggfcmRVHwlwpziUcdv1Kwp+Hl+4I1iA0kSHnTN8OnH21zeFAk0BjNcy
7VOCu+BJaVDpDD5kLw4Eqfp3wyonW+t7Nh+5jvo7CsK+QbCiZcX7YD7qPxyu
mb+qBx0TT+u1m/IxwNGVjijpweX32x/MUeBjgdqfbWllPbgVYpoSJs/H5q3V
93Mf9aC5s7bj3Qw+Hr1zdGp/2oPOcSZ5EXJ8HCnak7aytgeF02YY9Ezn42/4
vVn8FtJe4ZlKlRQfo9JK830HepB28d3vOjE+JPXFTJ1WMzDr/ZRVVp00fPbo
lVgYM/BDkly+0nh512ehwRoGjmj8ltXvoBEl/0ZujjkDPrK2Y5rtNIb7U7m9
tgzcSyxXkWuhIXw8LzXWjYFQtZepsg00ekxtWFWHGagdPLs0u5IGDodvLQ5n
QKJwzOrRUxo3C/MbMyMYmJk+aVF9BY1tajJPEk4w4JHJ2vLzMY028S/ntsYx
8J253M20jEZj7W7D/ksMCBcZqE5+QKPSLumsdjkDn3NmlRpn0PjV7DO07jED
mS5f+11u0VD3NA7yr2Cge26k3t6bNGJDeA53njGQHfz5xp10Gk4XLGRnvWag
pemgjdJVGsyugcvj2xm4dPeVsUEajUn7dtzr+MMAR1DqpxtDw+jvSsXBIQY0
t8+vDTxNY+8p6TiFUQbGdygsunuKxqeLTwI2jGNCy1hzilI0jesVM7TrpJho
ln5jLHuCho5E/cNiFSZqjGUL9cNpuF5eXn1mDRN3Oh4JLINplKnu3xQNJnz+
Cibn7qWhmFPSG2HOROgHS/npxO2PDRRC1jJh/apcrHsPma8Ok92bHJhwKrtn
GRdI1m/OOnkNTyZWjKq9mehL49W9s7kqO5j4duiYbqQPjQU6DaYK3kxkHlid
JthFg2fqFDjJl4mOvr2m33bSCPLa9OxXEBNFN3Qc6rxohN31DngaycTkUd+M
mm00WpfcHSk9zoSB3t/nNsQGpay0B1FMrFyZ3N3gQWOw1r/q9mlyvyRUucOd
RiRnr9yZRCbcnipdFdtK4/Sio5Wu6eT9lSdnHN9Eg138dKPjTSZSNqhvkSO2
Nhrh2GQwcbjgRUa2K5n/9VGyxplMrNP7ZNPqQiMxKNZPvYCJ3lqOwMSZxvnC
NJlfT5mojf8w29SJxoPs7MquKiYW79Z7xnKk8fZWZcD750yMFEXvTCQel8Kp
LqhhojO9vKzbgcb+UKN9e94xwSidfj7ZnoazLvMjr4OJCMn/kjXsaAQv+n2s
vZOJwDs1l76so3FWXXpxfTcTq0sY2anEL2UNorOZTKjmtvdKEOsK4/X8esl8
KU4SH7ShIVOie576w4Tmi/AOGWsa2vnWaB5iYsg24Hn7Whq2dz1+vBxhYo6R
V/lt4qjzMZZ3xCmU3drTaUBMH/jS5zWZgmbB+JnBVjSkgn7d2jCFwrISh2um
xAt8xtubTaWgLZ6vL0O83XVppqoshd1PCvLKLcl5WXHStXsWBbUzFo9liHu1
L4k1KlN4euPq3+8WNCbMzy+omk2e11m8pZbYVKFV4oYahep9M7wjid2n9hYl
alBYOy9iujvxIcmxbZGaFKwdjDpWEd/vX1jmsZDCCRVm3R9zGvX/rfFev5hC
7b6u71+JWWznqcbaFE7f27TkOfHsz5G+ysspfFvOnRJPvKoxVVZKj4LbsGJB
CLFrXVbVH30KzHP8oC3EieVNCl8MKUxd0Oy8mDhyLL5KuJpC3cYVL2cQ77G1
9JU2obCL7oobNSP9TR2WXmBKYdbTmMxeYruOslKYUXCew5zVTrx6Xsi2rRZk
fpbkseuIFwYtlDhgRWF9zsUpj4hnlTHyE60pGEh6JuQQTxy95pJlSyFw5xPf
68QD1q5Dz+1I/5J9ricTc5Kn3v1iT0FumtLSGOLW9jq7PkcKKdPSVCKJa9Wj
hNIbKXSFJfiHEZfuXn1tgQuFGW0vZIOJ75YIzc02Ubh5XKgcSJw2nP996xYK
UwK/nvIljl7rm3pgK4UiW2OHXcT7k+auPudBYW/Mx8M7ib3b2nqyPCmEr9ku
8e/+BrXUM9U7KEyzvtPnQ2wWaLe8w5uCsfYO6wDi5Q/Ht/ftopC2cstIELHq
UOWJqX4URr0clA4QT7M6pKUVQOGov+T1o8Sjics+mO2m0FxpeeoU8a9W3iH3
IArHUt5/OkfcNffO3LBgCjaNAWevEjf4e9SdC6WwVLUzL4u4skg+OHs/BZXe
XyvKiPP/vFd4EUahwjVw0SviaxZxVR2HKOhZycd/Jg5v+SM9LYJC1aR550aI
A+aUlGodo8ANmq3/b73d/IK2mZ+g8PDgPpt/+8FgsDs/7BTpr8j72TbiBeZX
XJJiKLxQuKpxhFjh7Mah7DjyvP6uwQvEIpVau68JFLZb8Ic+/dufPseEonMU
vOU3LRERN983uDYtheyXnJQPimR/P0Tud/MLFEai28O9iEN3JZ3JSadw6OKv
IElynrwKbJa/vEnhd5yNux6xU79Y+9cMsr8pzRovYp24A1rT71E4OaVZ6iXx
jzy3uoP3KZTeHIi/RM5rR59scHIhhdgivz0fiN+avFPILaYwXXHNh8nk/Oc0
rvHtLKPw+tEN9VPEfkINCctnFEQTWZPPkHhy2simaVU1Gf+dCaH1xHei96Tr
vCTnvahLW4rEn2650hXKdRQ03K7cTyXerL/WV/CewqNc+luRLYnvEYG63A8U
/Kd6ywwTp9WcG+n8SNpXHbphS+JZo8vni/WtFAybzjexia3D/OtudVGIm9ZV
uHw9yTeVCWkXv5H9tKW0I5Y4WqJoewKDwt2k9QHdxM8uDA4cYpP5Y7c8SCXx
1aAsXsvxPwrr+laNTSLxWGsg/8zwMPme0aftxhvJ+02bXIWjFH4tdJHPIfaJ
FanxxFjo9XVdrUjifYbimifNEiwUPFdvHSCeZdj4PU+ahXrdWXve/MsXR/h2
W2ezcD4usqHUjeyHavmZTnNZSKyy7F5F8o/VpNWUlRoLltek9z4jjrpyMmK5
JgvDq1QlG0m+GnwsVzBRm4WYaV8Mx0h+4/1ZMbXcmIW+2C/Bed5kvdJGWlrX
sPCy/miPC8mX75bUpfeDhTk3gzXGiB94btFeacXC3xzx2R4k34a9CF9fas9C
Qo34xEX+NMTjn8U/9GShsP7NmzkknwvV4zZ+2sFCZq1GE4uYVeGkJPRmYa36
4or7pB6o/9mTo+vHwqfL1qZrQ2kkbRhfXxTMgnOtzOKEAzSUZ9lOKDzxr71k
4YGjNKSLZRobT7JwrNcyfmsEjZF1Xy7+OsXCpIBmD/NIUo9F7J6vc4a0n2ZC
Kx6nkfUt0ep+CguLwzmiLydp6GV/jM6/zcITpab71fE01ht4jGXXsBB8bX+J
8nUyP6a/u6pesWCxSplhQuqnTJvzlc2vWZCReaDmfYPUg27vwsfesTDdYtvX
QlJ/PYgwFm1uYeHhigP+fpk05F6ofJdks5C17KzmalK/dazv/LRrAhu9I9ta
TtSQ+sz1SHH4JDZCExIXcGtp6HvKpyRLsXFNsvjphjqSD4LtHZ5OYyOF6V+2
+A3JV6mVr+VmsrH/arv830Yatz+nV77QYiMm6efQRFK/Bnh7ZqmuYyP3embC
TxENy0CfXNn1bEiJjM2iB2jM3benYLwDG10/ls9RHqTREhX+kLuBDQXYbt4w
ROJnxsVnhW5seChOPvKD1MtK395/RgAbN4qWTc+eyMfbbaYTveLYcC63bvxN
6vV7PmulnOPJ+6U9yjmKfEQF2U+1SmCj+/3hhs8z+TCIdJ+xMJmNyzamsRVK
fNy9fkiVf4mN/yh325Q5fER2PDCMyiLfl8xrODifj6VuqgEZr9h4etRl5TID
PjqL3vpVvmbj+Hn9eZ6GfJydfMi3/Q0bfUdaLyWu4oNX0bBTppGNvTY75flG
fNyZc9Qz6jMbpxonJ74BH4pUi7MXlw2GecG51+v4EAs+u0ZtMgdGUccW/9nO
x4O6lSYmUzgYTTvs7u7Fh6cqw8htKgd7ynWNq7z5qGgyXJUiy8Fs1WL5Mz58
HNRn64kpk/sJ9Rv0dvPRO4iFPYs5uO8QZNRxkI/mU/1yGfYcNCruuBadxEfR
1ykGVxw50E7KjhFP4SNJX2NrygYOfq32U4hO5cOWcrwV5cqBE7dS68wFPiot
cpZ4byP9m+xrmnONjyxxDyuNIA5U4vbtXU3+p46eqD6YmcABI11pIPcFH1va
Pl9JP8fBsrYmfa8aPlYs++/phWQODL3fWs16xQfdrTQu5jwHwcVNnHP1fPiY
Hkjyvc4B50bWluQPfDiMzM9ekM+B14/9m3928aEWkdCe85aDsTcWx5SH+Xhs
cVDucgMHIv6uCIlRPjZI7bCPaeSAtfF4MH+MrPdVvWrvTxwcsIs0ahwvAOPR
l2zlDg6a5s2+dnsK+X8UaR1O/M7BkMylcbkqAmgG1yqETuLCJDDdxGaNAJUr
Hzhtl+LieusB1wMQwHXkcry9NBdulgbpt80FOJ24Z2ShDBcaBqE1EtYCsPPk
2IyZXHR+7M1hOwqQxfUqddHiwn5Z/NUZ3gJoeY84G1pzsatSlakTJ0BaeMIZ
J1sulIpnZ3bECzCaqvTM344LjtzAuvhEAT6/XLnoiiMXnw7JOtCp5HuawWOD
m7nIuplyujudjIfbnV/hz4WL65Jd9iUCXA+uljCN58L2Bmd6JFOACXGORpsT
uKj4OrTpLFuA/bc6Q4LPcbHDN5lznSeAXdNgx81ULkJD9PvrfwkwqKtbPHaV
izyLpCXrhwTY1H/b80UeF/PnNs3vkxdieuSpcqsGMp6MgdwfdkLknY+UWd3I
xX1DjYM6jkJY5R/cvbSJi/K2d3FhG4U40uE/V7GFS2ZuQaqUmxCMVfax3K9c
hK37eH67rxAl/fKbz/7gon/pmF9ulBBbQrL6P0jx0HMjrph6IoQw9pZTrTQP
c7pnb75UJUTizSu5j6fx0Knz6pH9CyGq35/1vC3Hw76L7i9r64VYpB3yar8y
D8n31fyYbUIM8QwvKizm4bjYn9i2ASFu7XyzwmMdD64pIvfXhn1omXH3efx6
HrZ/cpc7bNIHqVeRdo8deLj3aZq6tnkfDmkt91Jw5kF4enh7ll0fHH9eSvjg
zsPySQlKnZ59GD7ow7QMIv0p0E5zjumDW/xYsnYyD5srFy6/2d6HJKMvyh6p
PGiY3DkzobsPtT8e3os/z0OQmcq8g1Qfljn6PeVc5qFZ9rap768+TJjxnpOR
QcaTNvl3qoQIpenX1ig85OFBc1izpp4IvQ5h9ZalPOTQskb9hiKojTm47C/n
gWW9bU/DGhESvMUDP1TwcBHznJPXibBzQcCF+BoeZGaO1w3wFuFKm7nq41fk
/YmL/gvxF6HxjEoe5zUZ73VO1fG9Ihj9aHxu2cCDusi6pjhchND0HLv9jTyo
2GlO+XxChCyH6NaMJh4CL0kniceK0Dnq4fXhEw/+DnWbViSKIFu08sdICw/r
SxYGBaeJ8D/jTf71
         "]]},
       Annotation[#, "Charting`Private`Tag$41854#3"]& ]}, {}, {}},
    AspectRatio->NCache[GoldenRatio^(-1), 0.6180339887498948],
    Axes->{True, True},
    AxesLabel->{None, None},
    AxesOrigin->{0, 0},
    DisplayFunction->Identity,
    Frame->{{False, False}, {False, False}},
    FrameLabel->{{None, None}, {None, None}},
    FrameTicks->{{Automatic, 
       Charting`ScaledFrameTicks[{Identity, Identity}]}, {Automatic, 
       Charting`ScaledFrameTicks[{Identity, Identity}]}},
    GridLines->{None, None},
    GridLinesStyle->Directive[
      GrayLevel[0.5, 0.4]],
    ImagePadding->All,
    ImageSize->{425.3333333333313, Automatic},
    Method->{
     "DefaultBoundaryStyle" -> Automatic, "DefaultMeshStyle" -> 
      AbsolutePointSize[6], "ScalingFunctions" -> None, 
      "CoordinatesToolOptions" -> {"DisplayFunction" -> ({
          (Identity[#]& )[
           Part[#, 1]], 
          (Identity[#]& )[
           Part[#, 2]]}& ), "CopiedValueFunction" -> ({
          (Identity[#]& )[
           Part[#, 1]], 
          (Identity[#]& )[
           Part[#, 2]]}& )}},
    PlotRange->{{0, 1}, {0, 3}},
    PlotRangeClipping->True,
    PlotRangePadding->{{0, 0}, {0, 0}},
    Ticks->{Automatic, Automatic}]}], "}"}]], "Output",
 CellChangeTimes->{
  3.735754818346257*^9, 3.7357548514944067`*^9, 3.735755114741457*^9, {
   3.7357559052806735`*^9, 3.7357559474347715`*^9}, 3.735755982083914*^9, 
   3.735756060974701*^9, 3.735756437416748*^9, 3.735756606162484*^9, {
   3.7357566954007897`*^9, 3.7357567184721546`*^9}, 3.735791248667604*^9, 
   3.735791379265897*^9, 3.735791467379207*^9, 3.7357916154489613`*^9, 
   3.735791648080755*^9, 3.735831430925352*^9, 
   3.74823640604049*^9},ExpressionUUID->"9dde0058-c5ff-42a1-91d5-\
bd336ce544a2"]
}, Open  ]]
}, Closed]],

Cell[CellGroupData[{

Cell["Second minor before complete adaptation (fw>0)", "Subsubsection",
 CellChangeTimes->{{3.7482532269908686`*^9, 3.7482532331300373`*^9}, 
   3.748759345846787*^9},ExpressionUUID->"91ca93a0-2379-40a9-82ef-\
6093e57364a0"],

Cell["\<\
The marginal distribution at the second minor locus, conditioning on y > x > \
z. \
\>", "Text",
 CellChangeTimes->{{3.748253244330509*^9, 3.7482532625293455`*^9}, {
  3.7482533748933053`*^9, 
  3.7482533949980993`*^9}},ExpressionUUID->"cc510d7f-7912-4675-a932-\
d3fef854c427"],

Cell[BoxData[
 RowBox[{
  RowBox[{"Pmin42fw", "[", 
   RowBox[{"t_", ",", 
    RowBox[{"x_", "?", "NumberQ"}], ",", 
    RowBox[{"fw_", "?", "NumberQ"}]}], "]"}], ":=", 
  RowBox[{"6", 
   RowBox[{"NIntegrate", "[", 
    RowBox[{
     RowBox[{
      RowBox[{"HeavisideTheta", "[", 
       RowBox[{
        RowBox[{
         RowBox[{"(", 
          RowBox[{"1", "-", "x"}], ")"}], 
         RowBox[{
          RowBox[{"(", 
           RowBox[{"1", "-", "y"}], ")"}], "^", "2"}], 
         RowBox[{"(", 
          RowBox[{"1", "-", "z"}], ")"}]}], "-", "fw"}], "]"}], 
      RowBox[{"Pallmin4fw", "[", 
       RowBox[{"t", ",", "x", ",", "y", ",", "z", ",", "fw"}], "]"}]}], ",", 
     RowBox[{"{", 
      RowBox[{"y", ",", "x", ",", 
       RowBox[{"1", "-", 
        RowBox[{"Sqrt", "[", "fw", "]"}]}]}], "}"}], ",", 
     RowBox[{"{", 
      RowBox[{"z", ",", "0", ",", "x"}], "}"}], ",", 
     RowBox[{"MaxRecursion", "\[Rule]", "20"}]}], "]"}]}]}]], "Input",
 InitializationCell->True,
 CellChangeTimes->{{3.7482532662940493`*^9, 3.748253322265157*^9}, {
  3.74825342456923*^9, 3.7482534667778254`*^9}, {3.7482535117453403`*^9, 
  3.7482535148543024`*^9}, {3.7482535803855443`*^9, 
  3.7482535913049355`*^9}},ExpressionUUID->"b8ba2ce8-a3a7-4486-8206-\
224a43f96be0"],

Cell[TextData[{
 "(upper limit is 1- ",
 Cell[BoxData[
  FormBox[
   RadicalBox["fw", "3"], TraditionalForm]],ExpressionUUID->
  "2c25e36a-a7ab-4677-9bf5-a102f02485c2"],
 " = 0.632 for fw = 0.05)"
}], "Text",
 CellChangeTimes->{{3.7482551632762365`*^9, 
  3.748255239601931*^9}},ExpressionUUID->"e797733c-5e9c-4c8d-a461-\
0309bf106120"],

Cell[CellGroupData[{

Cell[BoxData[
 RowBox[{"Plot", "[", 
  RowBox[{
   RowBox[{"Pmin42fw", "[", 
    RowBox[{
     RowBox[{"20", "/", "51"}], ",", "x", ",", "0.05"}], "]"}], ",", 
   RowBox[{"{", 
    RowBox[{"x", ",", "0", ",", "0.632"}], "}"}]}], "]"}]], "Input",
 CellChangeTimes->{{3.7482536121121798`*^9, 3.7482536342319365`*^9}, {
  3.7482536902655163`*^9, 3.7482537031218452`*^9}, {3.7482537485799513`*^9, 
  3.748253753234962*^9}, {3.748253983086749*^9, 
  3.7482539851487317`*^9}},ExpressionUUID->"96ddd2de-c5ae-465c-b81e-\
c56ca8184a1e"],

Cell[BoxData[
 GraphicsBox[{{{}, {}, 
    {RGBColor[0.368417, 0.506779, 0.709798], AbsoluteThickness[1.6], Opacity[
     1.], LineBox[CompressedData["
1:eJxF1Xkw1Q0XB3CJ7LK23Od232RJ2ogi4ftLkvZUj2xZkyVLRJaQCJG0KrkR
kaTStUVCKuRe2UVZsvyutSjEvVJ6vTPvjDNz5sxn5sw5f5w/jpydx2EHXh4e
nudz+b/qbH4sLOdGMoZ1bTNMYmQJqg516epHyRg1vScoECJLKKcpJt9uSwZD
aCDS3laWILy1cny2p8B74qntv4qyxGkZqxb1xQ8Q2m1t0pktQ9QdfUxjZKbC
ZI/m6fvt0sSDIa+S/nep0Pxwbrt8nTThHaxjuaIzFbK0H9Ylb6WJZRl1d6MX
p8Hg6qNESqY0YTMzKePgnYZbLau9mvylifEUfRGK3kOc685sV6NKE7Lf2zlh
DemIue/K9HKVIgbDHt4uGk4H/8ZQhe+2UkTRMo/NYwsfgaLm4e13TIqw0uc9
Y7XlEbo2jsrn6EsR6XHKo1r0R+g8FxFftlyK0NLxYY+cyEC8mti3DSxJwiJK
vOEY9zHODx01uasuSVwKigvLls7EdscXh6rWSBJ5ntQtIhsz0Z/eH7JwpSQh
bq5CL3XIRF1IeVKiqCRRpmLooNiUiTbjMKp5vwSh8CFoevzZE4T6PXvNpksQ
o+IjcrH2z7Az4OKuEnEJYjvLYaudIwOU3cG1hTRxghLn5qnozQDr2d7VHyTE
iXFrn8eDIQzw3ixI7ecVJ9ImLy73SGAgqFDZYPeAGCEolzZ9roaBA5Je3ckM
MaLet/dlnHo28npaU27sFCOsFK21mX+zYSYryivtJ0oEhJhuU43PhVHXj9dS
v4UJnhm9P3zpuVhmwr+m67swEeGj+Ppzbi4y1/DIF5DCxA2Xcf2wulwwfKIr
LlYLE0+OxuxpWZSHX7ldKdfowkSHcplZoE8eosedok/rChN6Dav9qg7no2pT
Z1voJSFiwSpOno1YAcL1JToXaQkSo6I87J+UAlyNP1S2eYMg0cYRlI5SLoAC
U/6vs4IgkVND8czeUYCsiDXvByQECTt/vfW8AQV49lS0QHVYgCivD3+Y2l+A
mG61q7JJAsSl8zK3+18XgnY0avUHYQFicaear6tXEaotT1GOT/ETb6tChhcn
lmB7zWMtIxU+oqeuZFg4ogx8vddPrgngJXKPVBSarXyLgwtTOmaXLSB2sylr
b+e8Q+PrSYEg1l9EuBh+XuhYgbf6sS7jnn8gK/TbWne2EkWSMp3Pz85gb2Lk
qoyCKgT7LDD5Hj2N2oXyF91KqxAa/uTIn7BpHHYp7dtUUYX+qM4J8aBpmGtO
ZpQ0VsFz/acOLY9puDTYbWwaqYKCr9nTtCPTiObX05mVZ0L1QqMTmzqNKref
/x69xsTLBiNxvwwu9jVfLVh+hwmVvjdDZAoX9dprl3clMnH89Hv/w3QuPgnY
dTg/YSL/ya/3m2O5GEipsztfyUQwzYWH4s2Fi+CpcoMaJpL8NMYS3LgYdV+k
JNzMhL+KlTbFkYupbbpDt3qY+GeJIlXBnItFLZkemb+ZuKLpvGQ9wUW0jmGD
x0IW1G2EjEq2ciGe2rNpszALlnc93+1R52LJ6WVTr5ey4Gjv2u6hxEVCS+6x
cBoLNO/FYyIruaDpHny5R5EFrxiFyuTlXCgJRwR+3MSCvrWMSZsoF5mn5b4k
bGXheoBBSeAiLja0FsOGYEGsY0cPjYeLHF3TFMVdc45yf/BumoMtaRO8X/ez
IDVks9Z1goMi4asnGEdZECyUc1oywoGep0qljwULTl3dU2X9HLxtrVi9zY4F
hvdTfo9uDnbq2UbxOLMwxldj7lXMgUqNFcXYg4VYt33Pil9wIGFp+STFh4XH
S8t9hbI5aPM/VqMfykJz+1n/tIccuOfvlwyns6CduP/ORCwH8eu07wrVsrC7
4cTCIVsOvlKkH0upV2NtadBlDSEOrnPKqxT+VCMmq16S//gULqbP7gjIrcE6
3Yk4r98/wXJ7e4e+rw4Mja9B195PwEI2S5oTVo9vZuW5wdHjUP+Vsv7O8QZQ
O8VuK50ag8bXNvVE5UYMyvyYyvH8AaHW2dZXfE2wNBzm5gyPQqDO0YlobILU
3qwT6mojcKzhsF7Rm8EupvEI0L8iodKr+uDZjzBMP35v6cwQpqo3Fe7Wb8H4
oX1sWswglD506lv+pxWvbRgBvtIDKGx8ft+B24rLKQyHwdw+nOmrHGx++wm7
xy6nDfizsWCiqs4y6TPMdx5fv1ODxEtRidQ9p9ogJMb397p4L5rWBRtt1GhH
8bOU5LapbpTtar28TrwDR1cM7l6S1IUWd59XVz934PT+kZzekE6UXZu9JPKi
E82uri5x2u1oKv2gPxL2BYL8VAvmis8wmnhTW7G/C7+78j978bdit6RxoIVM
N4zCZLWliprB+9xeIDKgG6aRYb8EQhuhyDrVozfUjTUrwxNV+erh7xSpMP5v
D64Zc29uoVWjJ6biuOmrHpwVmXSJe1qJ3A3TfXvW9MKPrveH/+8bJJgcPPHj
ai9MGxycdvi8Qs6Cl3uv/+zFa4/SnSYPcqGusiy01JZE+a4bFuflH2FUlcVr
Yk8ine/jyT1zfypDMzBs5ASJbzsepcpmp4O6s/si1YlEAhJm6EjHIpuMyAB3
Eiut7wl6WTzEpzitK1vOkdip0Gb1H3oqgheYxWfdIsH4rWl1XzUZWoIiyw1v
z/V7uX0UmbqPCfGSu513SARTHr4LvHwfTlQ5uiidRF7gSIX9iyQYaw4luqTM
9Yv/upMmlQgFN/9UpSwSVw70h0k13QXz092spPck2l9m5erE3kTvLv5bDkwS
Awa7vGY238TvF6f911WTuCtqquhYcQOqcbsMimpJZLsYK139fh3xxpOfP34k
8dNxAxm2/xpOsg7xi7FJtPAdTA/dG42QrcXDTX0kbPVXPfW9GIWEjNX1CQMk
fGhWPFGVl5C39Ga+7RCJGPdDsqb8l1ATMZug/HVuvpj0K1nDSPRPOod8/0ai
L1qbSIyMAI/DR4cXoyReVIXLGVeHg9JM7A36QaLIS2dR9OJwaOx4qmowTmL4
hJDYkpILOJCzdInITxKm9Zmzzc4X4CQXNtMwOXevvTKmG6QugP7XrNJ6msTa
88VbT5qHIM+94onSDIlL7lJVzd/Oo7ZT9frI77l9yh/ctlDPY3DfvbN5sySq
9GOVR3SDwVssYHmOhw3LaUl22YEgUNee2a7Py8YDkSt7H+sEYkvCFyUhPjZo
/rPb+oYC4OyXP3ZbgA1Dn5srHI74IXRgZetxITZczsf2/SPhi3smMcUKImyQ
uqZl6g0+qNewj8wRZ+O22pYyMbszGE6tdfWXYCNf3iB2Ss0LfNLahwkpNuIH
sv2/8HuCFvpQU0CGDVXDWfWzpR7QHJNYUSvLRnm8kOBgsBsO2QTyxi1lQ14u
Lt/R6BRc6gYGLJaz4Z17k65Mc8ZFvSM1q/5hI8H+Vodk/UkkPSvNGaKywfP/
KKSqxDNo8268HBfku3Le/C6uRvwK83ZVonxZuXbeEXHh7wbWzTuZbywja8O8
m3vfn9HZNO9RY3WzhRrzFnyTpMfaPO9VqsIK1zXnve2+j5Dp1nn/F/L7C5Q=

      "]]}}, {}},
  AspectRatio->NCache[GoldenRatio^(-1), 0.6180339887498948],
  Axes->{True, True},
  AxesLabel->{None, None},
  AxesOrigin->{0, 0},
  DisplayFunction->Identity,
  Frame->{{False, False}, {False, False}},
  FrameLabel->{{None, None}, {None, None}},
  FrameTicks->{{Automatic, Automatic}, {Automatic, Automatic}},
  GridLines->{None, None},
  GridLinesStyle->Directive[
    GrayLevel[0.5, 0.4]],
  ImagePadding->All,
  Method->{
   "DefaultBoundaryStyle" -> Automatic, "DefaultMeshStyle" -> 
    AbsolutePointSize[6], "ScalingFunctions" -> None},
  PlotRange->{{0, 0.632}, {0., 5.387049323020145}},
  PlotRangeClipping->True,
  PlotRangePadding->{{
     Scaled[0.02], 
     Scaled[0.02]}, {
     Scaled[0.05], 
     Scaled[0.05]}},
  Ticks->{Automatic, Automatic}]], "Output",
 CellChangeTimes->{
  3.748254864555969*^9},ExpressionUUID->"6b364f23-19e1-4aaa-8e3f-\
b7b7934aac47"]
}, Open  ]],

Cell["\<\
(Theta parameter for the 4 locus model to approximate the 10 locus model with \
Theta_bg = 1)\
\>", "Text",
 CellChangeTimes->{{3.748255107901024*^9, 3.7482551378137026`*^9}, {
  3.748255253036276*^9, 
  3.7482552861689777`*^9}},ExpressionUUID->"65bfcee0-ae0a-4639-b646-\
e4e4dd0ff3a4"],

Cell[CellGroupData[{

Cell[BoxData[
 RowBox[{
  RowBox[{"(", 
   RowBox[{"1", "/", "9"}], ")"}], 
  RowBox[{
   RowBox[{"(", 
    RowBox[{
     RowBox[{"(", 
      RowBox[{"1", "/", "3"}], ")"}], "+", 
     RowBox[{"(", 
      RowBox[{"1", "/", "2"}], ")"}]}], ")"}], "/", 
   RowBox[{"(", 
    RowBox[{
     RowBox[{"(", 
      RowBox[{"1", "/", "9"}], ")"}], "+", 
     RowBox[{"(", 
      RowBox[{"1", "/", "8"}], ")"}]}], ")"}]}]}]], "Input",
 CellChangeTimes->{{3.748253871550658*^9, 
  3.7482539724331884`*^9}},ExpressionUUID->"e481df28-a357-4b0e-bbf1-\
1e3f633c6242"],

Cell[BoxData[
 FractionBox["20", "51"]], "Output",
 CellChangeTimes->{{3.7482539620760713`*^9, 
  3.748253974869911*^9}},ExpressionUUID->"0f8d6f6a-752b-454c-bb45-\
35b7c2cbf1d6"]
}, Open  ]]
}, Closed]],

Cell[CellGroupData[{

Cell["Third minor before complete adaptation (fw>0)", "Subsubsection",
 CellChangeTimes->{{3.748255315521389*^9, 3.7482553216137047`*^9}, 
   3.748759346522003*^9},ExpressionUUID->"cdb8dbd7-dd9c-4dc7-87ed-\
22ce18628c46"],

Cell["\<\
The marginal distribution at the third minor locus, conditioning on x < z < y.\
\>", "Text",
[truncated: 199,902 more chars]
